# Supplementary material for: Multi-omics in nasal epithelium reveals three axes of dysregulation for asthma risk in the African Diaspora populations
Source: Nat Commun. 2024 May 28;15:4546. doi: 10.1038/s41467-024-48507-7 (PMC11133339; doi:10.1038/s41467-024-48507-7)
Supplement: Supplementary file 4 — Supplementary Data 1-8 [file 41467_2024_48507_MOESM4_ESM.xlsx]

## Sheet: Supplementary Data 1
	Supplementary Data 1: Clinical characteristics of CAAPA active asthma cases and never-asthma controls by recruitment site.
		Full Group	P-value comparing cases to controls where applicable	Nigeria	P-value comparing Nigeria site to Chicago site where applicable	Barbados	P-value comparing Nigeria site to Chicago site where applicable	Washington DC	P-value comparing Nigeria site to Chicago site where applicable	Baltimore	P-value comparing Nigeria site to Chicago site where applicable	Chicago	Denver	P-value comparing Nigeria site to Chicago site where applicable	Brazil	P-value comparing Nigeria site to Chicago site where applicable
	N	536		66		81		62		76		84	87		80
	Cases N(%)	253 (47.2%)		33 (50.0%)		44 (54.3%)		19 (30.6%)		38 (50.0%)		40 (47.6%)	43 (49.4%)		36 (45.0%)
	Adults N(%)	376 (70.1%)		32 (48.5%)		81 (100.0%)		62 (100.0%)		76 (100.0%)		45 (53.6%)	0 (0.0%)		80 (100.0%)
	Male N(%)	206 (38.4%)		29 (43.9%)		42 (51.9%)		22 (35.5%)		26 (34.2%)		27 (32.1%)	44 (50.6%)		16 (20.0%)
	N with RNASeq data (case/control)	536 (253/283)		66 (33/33)		81 (44/37)		62 (19/43)		76 (38/38)		84 (40/44)	87 (43/44)		80 (36/44)
	Global African admixture % (mean, range)	79.0, 9.4-100.0		100.0, 99.5-100.0		88.4, 69.7-100.0		86.3, 43.2-100.0		83.9, 27.1-100.0		79.5, 32.0-100.0	70.8, 21.1-100.0		50.4, 9.4-91.2
	CASI score in cases (mean, range)	5.21 (1-18)		4.70 (1-15)	0.128707	6.64 (1-17)	0.899502	3.37 (1-10)**	0.00137181	4.05 (1-17)***	0.000528547	6.12 (1-15)	2.81 (1-7)**	0.00217095	8 (4-18)	0.0736701
	Total IgE(KU/L) in cases (GM, range)	107.5 (88.1-131.1)	2.83127e-16	243.8 (147.1-404.2)***	1.36367e-05	231.7 (151.6-354.1)***	5.05906e-08	91.9 (40.9-206.6)*	0.0342867	79.4 (47.6-132.4)*	0.0134392	37.9 (23.3-61.7)	77.1 (47.4-125.3)	0.201716	139.9 (89.5-218.8)**	0.00167621
	Total IgE(KU/L) in controls (GM, 95% CI)	27.2 (22.8-32.5)		48.1 (26.6-87.0)	0.102724	21.3 (13.9-32.7)	0.674642	43.2 (31.2-60.0)	0.0914724	22.1 (12.7-38.7)	0.817086	20.8 (12.9-33.5)	24.8 (16.3-37.8)	0.987847	23.9 (14.0-40.6)	0.135818
	Eosinophils(cells/mm3) in cases (GM, 95% CI)	172 (152.2-194.4)	3.41739e-05	327.8 (242.7-442.9)***	0.000273133	153.2 (124.4-188.7)	0.228008	106.7 (70.5-161.5)	0.469097	113.0 (82.5-154.7)	0.605839	129.4 (84.1-199.0)	249.5 (187.4-332.2)*	0.0226563	223.2 (179.7-277.2)	0.17448
	Eosinophils(cells/mm3) in controls (GM, 95% CI)	119.6 (107.6-133)		187.2 (135.0-259.5)	0.0699922	121.9 (92.6-160.4)	0.610191	102.0 (78.0-133.3)	0.658498	112.1 (91.6-137.1)	0.702372	120.8 (90.7-160.9)	115.5 (84.3-158.2)	0.478092	125.7 (94.0-167.9)	0.40423
	Phadiatop(PAU/L) in cases (GM, 95% CI)	7.6 (6.4-8.9)	2.27051e-21	11.7 (6.6-20.6)**	0.00804634	8.9 (5.6-14.2)**	0.0030308	11.9 (6.5-21.7)**	0.00643759	6.3 (4.1-9.9)	0.0610154	4.6 (3.3-6.3)	8.8 (6.0-13.0)	0.232874	5.7 (4.1-7.8)	0.329969
	Phadiatop(PAU/L) in controls (GM, 95% CI)	3 (2.7-3.3)		2.2 (1.7-2.8)*	0.0358286	1.9 (1.9-2.0)	0.0824689	4.2 (2.9-6.0)	0.0836602	3.0 (2.3-4.0)	0.741546	3.0 (2.2-4.2)	4.4 (3.2-6.0)	0.222304	2.6 (2.1-3.2)	0.492062
	FEV1(L) in cases (mean, range)	79.9 (1.0-143.0)	7.30149e-16	68.0 (37.0-102.0)*	0.0354019	67.6 (35.0-122.0)	0.120382	89.8 (68.0-110.0)	0.0586949	85.8 (1.0-131.0)*	0.0381672	78.9 (36.0-123.0)	99.5 (45.0-143.0)**	0.00157754	67.8 (35.0-122.0)*	0.0176229
	FEV1(L) in controls (mean, range)	93.9 (53.0-143.0)		85.0 (53.0-106.0)	0.110916	80.2 (66.0-94.0)**	0.00667882	100.1 (73.0-130.0)*	0.0332372	92.4 (54.0-121.0)	0.669704	94.7 (75.0-117.0)	104.8 (77.0-135.0)*	0.0141957	90.6 (66.0-115.0)**	0.00909324
	FEV1/FVC in cases (mean, range)	87.9 (0.7-115.0)	6.50497e-20	78.7 (0.7-104.0)*	0.0447442	94.0 (61.0-111.0)	0.0633295	89.7 (74.0-102.0)	0.442331	93.0 (73.0-115.0)	0.0555828	86.4 (51.0-108.0)	90.3 (73.0-105.0)	0.311777	84.9 (62.0-104.0)	0.80602
	FEV1/FVC in controls (mean, range)	98.6 (54.0-116.0)		100.1 (74.0-113.0)	0.639142	99.3 (90.0-108.0)	0.602166	94.9 (72.0-111.0)*	0.0195568	98.4 (54.0-116.0)	0.35122	100.0 (91.0-111.0)	95.6 (81.0-109.0)	0.150856	102.5 (89.0-113.0)	0.499693
	Medication use in cases						0.0509873		0.0831596		0.374323					0.00101997
	No medications - Albuterol as needed	154 (60.9%)		20 (60.6%)	0.0119254	38 (86.4%)		18 (94.7%)		21 (55.3%)		30 (75%)	26 (60.5%)	0.00431883	1 (2.8%)
	Low dose - High dose ICS	99 (39.1%)		13 (39.4%)		6 (13.6%)		1 (5.3%)		17 (44.7%)		10 (25%)	17 (39.5%)		35 (97.2%)
	N with Methylation data (case/control)	331 (149/182)		0		0		68 (20/48)		79 (39/40)		90 (44/46)	94 (46/48)		0
	Note: KU = kilo units, GM = Geometric mean, PAU = Phadia arbitrary units. Methylation data is available on N=331 subjects from the four US-based CAAPA recruitment sites, N=298 of which also have RNASeq data.
	For Full group, cases were compared to controls adjusting for age, sex, PC1, PC2 and site; p-value is indicated on case line. For between group anlaysis, each site was compared to Chicago within cases and controls separately adjusting for age, sex, PC1 and PC2. Chicago was selected as it was a US-based site with both adults and children represented. for the analysis of IgE in the controls, we als…
	FEV1 and FEV1/FVC are percent predicted values
	For each quantitative phenotype (CASI, tIgE, eosinophil count, phadiotop, FEV1, FEV1/FVC), we tested for differences between cases and controls in the full group using a linear regression model adjusting for age, sex, the first two PCs plus recruitment site site. Additionally, because Chicago was the only site to recruit both adults and children, we used this as the reference group to compare phe…

## Sheet: Supplementary Data 2
	Supplementary Data 2: DEG Results for 21,831 genes passing filtering step (CPM>0 in 47.2% of samples and mean normalized count>=20) from CAAPA multi-site analysis. Log2FC represents change in expression in active asthmatics compared to healthy controls. FDR was defined as q value given number of genes tested (i.e. q<0.05 for 2,1831 genes in full group, 21,789 genes in adults, and 21,887 genes tes…
	* Results from Tsai et al are shown for all 389 significant DEGs where available (i.e. q<0.05 in CAAPA). Additionally, results for additional DEGsdiscovered with q<0.05 in Tsai et al are also shown.
		Gene name	Full Group			Adults			Children			Replication from Tsai et al*			WGCNA Module Membership	Upstream Regulator from IPA
			N=536			N=376			N=160			z-value	p-value	q-value		Activation z-score	p-value of overlap
	Gene ID		log2FC	p	q	log2FC	p	q	log2FC	p	q
	ENSG00000115414	FN1	-0.62	1.91e-13	3.26e-09	-0.51	3.29e-07	0.00593	-0.41	0.0166	0.608	-3.61	0.000311	0.0125	M5	-2.1	0.0198
	ENSG00000127948	POR	-0.09	7.77e-11	6.63e-07	-0.07	1.03e-05	0.0132	-0.11	0.00335	0.5	-1.48	0.139	0.527	M17
	ENSG00000155659	VSIG4	0.38	2.1e-10	1.19e-06	0.36	1.26e-06	0.00758	0.36	0.00253	0.487	0	0.999	1	M12
	ENSG00000143502	SUSD4	-0.15	3.07e-10	1.31e-06	-0.11	0.000136	0.0388	-0.09	0.0514	0.72	-4.13	3.56e-05	0.00257	M23
	ENSG00000244694	PTCHD4	0.47	4.91e-10	1.67e-06	0.45	9.02e-07	0.00758	0.2	0.185	0.827	2.45	0.0143	0.162	M2
	ENSG00000182601	HS3ST4	0.7	2.48e-09	7.05e-06	0.55	4.35e-05	0.023	0.62	0.0211	0.631	3.57	0.000362	0.0139	M6
	ENSG00000158528	PPP1R9A	-0.26	3.12e-08	7.6e-05	-0.26	3.75e-06	0.00899	-0.01	0.882	0.935	-5.54	3e-08	1.06e-05	M2
	ENSG00000115306	SPTBN1	-0.06	5.91e-08	0.000112	-0.06	0.000206	0.047	-0.06	0.0155	0.598	-1.4	0.162	0.56	M15
	ENSG00000172554	SNTG2	0.44	5.78e-08	0.000112	0.41	0.000147	0.0395	0.24	0.108	0.787	6.36	1.96e-10	1.47e-07	M6
	ENSG00000263961	RHEX	0.71	1.61e-07	0.000275	0.93	3.03e-06	0.00899	-0.16	0.414	0.881				M2
	ENSG00000096060	FKBP5	0.27	3.66e-07	0.000568	0.3	4.99e-06	0.00899	0.2	0.0587	0.734	1.79	0.0728	0.393	M
	ENSG00000197694	SPTAN1	-0.05	4.9e-07	0.000697	-0.05	3.55e-05	0.0225	-0.02	0.451	0.888	0	0.997	0.999	M15		0.0081
	ENSG00000239445	ST3GAL6-AS1	0.3	5.36e-07	0.000704	0.28	0.00022	0.049	0.41	0.000799	0.404				M2
	ENSG00000242076	IGKV1-33	0.6	6.61e-07	0.000705				0.12	0.629	0.909				M7
	ENSG00000087460	GNAS	-0.05	6.5e-07	0.000705	-0.03	0.00642	0.186	-0.04	0.0893	0.77	-0.23	0.817	0.953	M21
	ENSG00000140937	CDH11	-0.23	6.35e-07	0.000705	-0.17	0.00163	0.117	-0.07	0.546	0.903	-2.77	0.00565	0.0923	M5
	ENSG00000007952	NOX1	-0.21	8.4e-07	0.000843	-0.17	0.000603	0.0849	-0.22	0.0232	0.651	-4.04	5.44e-05	0.00351	M7
	ENSG00000143320	CRABP2	-0.38	9.05e-07	0.000857	-0.43	4.72e-06	0.00899	-0.07	0.674	0.915	-3.1	0.00191	0.0446	M
	ENSG00000069535	MAOB	-0.16	1.22e-06	0.000971	-0.12	0.00264	0.142	-0.1	0.201	0.829	-2.16	0.031	0.251	M2
	ENSG00000102226	USP11	-0.05	1.25e-06	0.000971	-0.04	0.00109	0.103	-0.05	0.0447	0.709	-1.9	0.058	0.351	M21
	ENSG00000143971	ETAA1	0.05	1.19e-06	0.000971	0.05	4.63e-05	0.0238	0.05	0.0436	0.708	0.45	0.65	0.9	M1
	ENSG00000284237	LINC02767	0.21	1.25e-06	0.000971	0.19	0.000606	0.0849	0.2	0.00486	0.514				M2
	ENSG00000160949	TONSL	0.11	1.36e-06	0.00101	0.11	5.74e-05	0.027	0.11	0.0149	0.596	1.76	0.0783	0.407	M18
	ENSG00000016391	CHDH	0.12	1.53e-06	0.00104	0.08	0.00919	0.213	0.13	0.0128	0.59	3.11	0.00186	0.0438	M2
	ENSG00000169224	GCSAML	0.63	1.5e-06	0.00104	0.77	2.64e-05	0.0216	-0.1	0.607	0.908	1.92	0.0548	0.339	M2
	ENSG00000067798	NAV3	-0.33	1.68e-06	0.00106	-0.26	0.00064	0.0869	-0.06	0.719	0.922	-4.16	3.2e-05	0.00238	M2
	ENSG00000163606	CD200R1	0.35	1.63e-06	0.00106	0.36	7.76e-05	0.0301	0.01	0.927	0.936	4.19	2.78e-05	0.00215	M6
	ENSG00000179593	ALOX15B	0.41	2.2e-06	0.00134	0.42	3.66e-05	0.0225	0.28	0.123	0.802	6.67	2.49e-11	2.88e-08	M
	ENSG00000237187	NR2F1-AS1	-0.36	2.32e-06	0.00137	-0.4	3.88e-05	0.0225	0.05	0.761	0.925	-3.26	0.0011	0.0306	M2
	ENSG00000104142	VPS18	-0.05	2.62e-06	0.00149	-0.05	0.000931	0.0988	-0.04	0.109	0.787	1.02	0.31	0.715	M8
	ENSG00000062716	VMP1	0.06	3.29e-06	0.00181	0.03	0.107	0.477	0.06	0.0573	0.734	1.61	0.108	0.471	M6
	ENSG00000101935	AMMECR1	0.06	4.28e-06	0.00228	0.06	0.000704	0.0885	0.03	0.22	0.835	3.91	9.31e-05	0.00513	M6
	ENSG00000198780	FAM169A	-0.07	4.96e-06	0.00249	-0.05	0.00487	0.165	-0.08	0.0112	0.586	0.8	0.425	0.795	M11
	ENSG00000026508	CD44	0.1	4.97e-06	0.00249	0.09	0.000926	0.0988	0.05	0.258	0.846	3.77	0.000162	0.00772	M2	-0.29	5.83e-06
	ENSG00000169083	AR	-0.22	5.54e-06	0.0027	-0.13	0.0129	0.247	-0.22	0.101	0.784	-5.01	5.38e-07	0.000103	M5
	ENSG00000164105	SAP30	0.07	5.82e-06	0.00276	0.1	4.38e-06	0.00899	0.01	0.717	0.922	0.43	0.664	0.905	M22
	ENSG00000087274	ADD1	-0.03	6.5e-06	0.003	-0.01	0.109	0.478	-0.03	0.0538	0.728	-1.31	0.189	0.596	M15
	ENSG00000163751	CPA3	0.58	9.35e-06	0.00416	0.77	7.09e-05	0.0284	-0.14	0.444	0.885	5.41	6.39e-08	1.86e-05	M2
	ENSG00000134250	NOTCH2	-0.06	1.03e-05	0.00416	-0.06	0.000446	0.0736	-0.02	0.518	0.9	-4.99	6.04e-07	0.000112	M19	-1.98	0.0119
	ENSG00000101346	POFUT1	-0.06	9.97e-06	0.00416	-0.03	0.0951	0.462	-0.06	0.0475	0.711	-2.19	0.0285	0.239	M14		0.046
	ENSG00000111863	ADTRP	-0.17	1.01e-05	0.00416	-0.11	0.0161	0.264	-0.23	0.0123	0.59	-2.62	0.00888	0.12	M7
	ENSG00000185480	PARPBP	0.1	9.8e-06	0.00416	0.11	0.00019	0.045	0.07	0.135	0.807	0.68	0.497	0.836	M1
	ENSG00000051009	FAM160A2	-0.05	1.11e-05	0.00434	-0.05	0.000214	0.0481	-0.01	0.609	0.908				M18
	ENSG00000122224	LY9	-0.13	1.12e-05	0.00434	-0.14	0.000154	0.0402	-0.11	0.124	0.802	-3.74	0.000183	0.00847	M7
	ENSG00000248485	PCP4L1	0.13	1.16e-05	0.0044	0.12	0.0011	0.104	0.08	0.265	0.847	0.81	0.419	0.791	M5
	ENSG00000273599	ENSG00000273599	0.11	1.23e-05	0.00458	0.07	0.0202	0.291	0.1	0.0414	0.705				M3
	ENSG00000039139	DNAH5	-0.11	1.33e-05	0.00476	-0.13	1.66e-05	0.0176	-0.01	0.906	0.935	-3.06	0.00223	0.0492	M9
	ENSG00000148053	NTRK2	0.25	1.34e-05	0.00476	0.19	0.00445	0.164	0.05	0.705	0.92	5.32	1.02e-07	2.71e-05	M2
	ENSG00000145088	EAF2	0.12	1.38e-05	0.00482	0.1	0.00419	0.163	0.11	0.0667	0.749	2.4	0.0163	0.175	M1
	ENSG00000110324	IL10RA	-0.09	1.41e-05	0.00482	-0.09	0.000661	0.0869	0.03	0.457	0.888	-1.07	0.283	0.694	M7	-0.91	0.0104
	ENSG00000184009	ACTG1	-0.08	1.56e-05	0.00503	-0.05	0.0406	0.358	-0.09	0.012	0.59	-0.04	0.966	0.992	M14
	ENSG00000087250	MT3	-0.19	1.57e-05	0.00503	-0.23	6.31e-05	0.0271	0.06	0.553	0.903	-1.55	0.121	0.495	M24
	ENSG00000112195	TREML2	0.32	1.59e-05	0.00503	0.24	0.0102	0.221	0.27	0.0543	0.729	0.49	0.621	0.891	M12
	ENSG00000203965	EFCAB7	0.07	1.54e-05	0.00503	0.04	0.0493	0.376	0.07	0.0223	0.645	0.75	0.452	0.812	M22
	ENSG00000123405	NFE2	0.28	1.65e-05	0.00511	0.1	0.217	0.581	0.23	0.0444	0.709	4.08	4.56e-05	0.00305	M12
	ENSG00000138395	CDK15	0.52	1.72e-05	0.00515	0.54	0.0021	0.132	-0.09	0.615	0.908	2.88	0.00403	0.0736	M2
	ENSG00000132846	ZBED3	-0.11	1.71e-05	0.00515	-0.1	0.00248	0.138	-0.08	0.126	0.802	-1.86	0.0634	0.368	M
	ENSG00000185274	GALNT17	0.44	1.76e-05	0.00518	0.34	0.0089	0.212	0.59	0.00515	0.514				M2
	ENSG00000142512	SIGLEC10	0.15	1.9e-05	0.0055	0.14	0.0033	0.15	0.2	0.0036	0.514	2.22	0.0261	0.227	M12
	ENSG00000177575	CD163	0.25	1.95e-05	0.00551	0.22	0.00286	0.146	0.31	0.00475	0.514	-0.15	0.881	0.969	M7
	ENSG00000114346	ECT2	0.07	1.97e-05	0.00551	0.08	0.000144	0.0394	0.05	0.135	0.807	4.04	5.36e-05	0.00347	M6
	ENSG00000048028	USP28	0.06	2.18e-05	0.00582	0.08	9.45e-06	0.0131	0.01	0.673	0.915	3.48	0.000499	0.0175	M2
	ENSG00000135127	BICDL1	0.1	2.15e-05	0.00582	0.1	0.000398	0.0709	0	0.954	0.939	1.08	0.28	0.692	M13
	ENSG00000149534	MS4A2	0.56	2.18e-05	0.00582	0.7	0.000375	0.0683	-0.22	0.239	0.84	4.91	9.33e-07	0.000153	M2
	ENSG00000112877	CEP72	0.12	2.32e-05	0.00589	0.09	0.0118	0.236	0.13	0.0285	0.676	7.41	1.29e-13	3.97e-10	M2
	ENSG00000113083	LOX	0.09	2.29e-05	0.00589	0.03	0.18	0.552	0.13	0.00386	0.514	4.94	7.83e-07	0.000133	M6
	ENSG00000117114	ADGRL2	-0.12	2.34e-05	0.00589	-0.13	0.000422	0.0718	-0.05	0.405	0.879	-1.98	0.0472	0.315	M5
	ENSG00000247572	CKMT2-AS1	-0.1	2.35e-05	0.00589	-0.07	0.0311	0.337	-0.14	0.00165	0.422	-3.02	0.00251	0.0532	M9
	ENSG00000124939	SCGB2A1	0.12	2.5e-05	0.00592	0.12	0.00127	0.108	0.1	0.0824	0.766	3.77	0.000163	0.00773	M22
	ENSG00000139292	LGR5	-0.32	2.45e-05	0.00592	-0.25	0.00906	0.212	-0.13	0.426	0.883	-1.27	0.206	0.616	M5		0.0418
	ENSG00000189184	PCDH18	-0.28	2.4e-05	0.00592	-0.19	0.0192	0.285	-0.26	0.0551	0.73	-0.48	0.628	0.895	M5
	ENSG00000280035	ENSG00000280035	0.16	2.47e-05	0.00592	0.17	0.000501	0.0784	0.16	0.0374	0.699				M3
	ENSG00000132704	FCRL2	-0.4	2.61e-05	0.00608	-0.46	0.00387	0.158	-0.35	0.0169	0.611	-2.78	0.00549	0.0907	M7
	ENSG00000171766	GATM	-0.16	2.64e-05	0.00608	-0.1	0.0375	0.351	-0.14	0.0602	0.739	-1.55	0.12	0.494	M2
	ENSG00000145934	TENM2	-0.19	2.78e-05	0.00632	-0.18	0.000959	0.0993	-0.14	0.191	0.829	1.1	0.27	0.682	M5
	ENSG00000108176	DNAJC12	0.24	2.91e-05	0.00652	0.15	0.0555	0.384	0.31	0.0111	0.586	4.9	9.66e-07	0.000157	M2
	ENSG00000086289	EPDR1	-0.31	3.1e-05	0.0067	-0.24	0.00437	0.163	-0.22	0.235	0.839	-2.86	0.00421	0.0758	M5
	ENSG00000158296	SLC13A3	-0.11	3.09e-05	0.0067	-0.06	0.0953	0.462	-0.15	0.00354	0.514	-1.4	0.162	0.561	M4
	ENSG00000166147	FBN1	-0.19	3.07e-05	0.0067	-0.08	0.172	0.545	-0.19	0.0294	0.677	-3.01	0.00265	0.0551	M5
	ENSG00000227014	FKBP14-AS1	0.14	3.36e-05	0.00716	0.1	0.0148	0.255	0.14	0.0226	0.648				M3
	ENSG00000175164	ABO	0.19	3.6e-05	0.00722	0.17	0.00276	0.145	0.11	0.194	0.829	3.16	0.00155	0.0386	M2
	ENSG00000122025	FLT3	0.18	3.5e-05	0.00722	0.15	0.00539	0.173	0.3	0.00333	0.5	1.89	0.0586	0.353	M7
	ENSG00000136068	FLNB	-0.1	3.54e-05	0.00722	-0.09	0.00359	0.155	-0.04	0.429	0.883	-2.63	0.00849	0.117	M19
	ENSG00000081189	MEF2C	-0.15	3.53e-05	0.00722	-0.21	3.52e-06	0.00899	0.09	0.268	0.848	-3.45	0.00056	0.0191	M	-1.4	8.34e-06
	ENSG00000103197	TSC2	-0.04	3.57e-05	0.00722	-0.04	0.00293	0.147	-0.03	0.272	0.851	-0.02	0.983	0.997	M8
	ENSG00000102900	NUP93	-0.05	3.78e-05	0.00743	-0.04	0.00487	0.165	-0.01	0.821	0.929	-0.02	0.988	0.997	M14
	ENSG00000127074	RGS13	0.42	3.79e-05	0.00743	0.4	0.00623	0.185	0.07	0.706	0.92	1.24	0.213	0.624	M2
	ENSG00000079841	RIMS1	-0.12	3.94e-05	0.00764	-0.1	0.00659	0.188	0.01	0.918	0.935	-2.93	0.00338	0.0655	M2
	ENSG00000178750	STX19	0.08	4.09e-05	0.00773	0.1	0.00012	0.0367	0.01	0.839	0.931	1.27	0.204	0.614	M1
	ENSG00000248587	GDNF-AS1	0.29	4.12e-05	0.00773	0.2	0.0139	0.251	0.4	0.0221	0.645	1.6	0.11	0.477	M
	ENSG00000172236	TPSAB1	0.55	4.09e-05	0.00773	0.59	0.00244	0.138	-0.26	0.197	0.829	4.14	3.54e-05	0.00257	M2
	ENSG00000066230	SLC9A3	0.25	4.21e-05	0.00773	0.26	0.000953	0.0993	0.07	0.625	0.909	5.51	3.51e-08	1.19e-05	M2
	ENSG00000145723	GIN1	0.05	4.21e-05	0.00773	0.05	0.00537	0.173	0.04	0.19	0.829	1.19	0.234	0.647	M22
	ENSG00000124243	BCAS4	-0.07	4.33e-05	0.00786	-0.06	0.00909	0.212	-0.06	0.0749	0.757	-2.29	0.0219	0.206	M21
	ENSG00000099995	SF3A1	-0.04	4.4e-05	0.0079	-0.03	0.0172	0.273	-0.02	0.418	0.882	-1.96	0.0503	0.325	M15
	ENSG00000242100	RPL9P32	-0.16	5.12e-05	0.00909	-0.17	0.000575	0.0849	-0.18	0.0358	0.695				M3
	ENSG00000164694	FNDC1	-0.29	5.31e-05	0.00933	-0.17	0.0517	0.379	-0.46	0.00457	0.514	0.13	0.9	0.975	M5
	ENSG00000173402	DAG1	-0.03	5.51e-05	0.00959	-0.02	0.0287	0.329	-0.04	0.0573	0.734	0.13	0.897	0.974	M8
	ENSG00000164741	DLC1	0.25	5.83e-05	0.00986	0.26	0.00147	0.116	0.05	0.652	0.912	-0.72	0.474	0.823	M2
	ENSG00000009830	POMT2	0.09	5.76e-05	0.00986	0.06	0.0246	0.314	0.06	0.196	0.829	1.08	0.28	0.692	M15
	ENSG00000175334	BANF1	-0.06	5.8e-05	0.00986	-0.03	0.12	0.49	-0.09	0.0116	0.59	-0.6	0.55	0.861	M21
	ENSG00000160883	HK3	0.33	6.34e-05	0.0106	0.38	0.000887	0.0981	0.11	0.397	0.877	0.67	0.504	0.839	M12
	ENSG00000071909	MYO3B	-0.33	6.68e-05	0.011	-0.24	0.0192	0.286	-0.27	0.106	0.786	-0.66	0.507	0.841	M5
	ENSG00000105492	SIGLEC6	0.32	6.62e-05	0.011	0.39	0.000881	0.0981	-0.11	0.356	0.868	3.88	0.000105	0.00558	M2
	ENSG00000253339	ENSG00000253339	0.19	6.78e-05	0.011	0.21	0.000529	0.0807	-0.02	0.86	0.933				M6
	ENSG00000048052	HDAC9	-0.1	6.9e-05	0.0111	-0.1	0.00721	0.197	-0.14	0.00292	0.497	1.82	0.0685	0.381	M7
	ENSG00000187068	C3orf70	0.25	7.11e-05	0.0113	0.14	0.0656	0.407	0.21	0.0797	0.763	3.01	0.00258	0.0543	M2
	ENSG00000140416	TPM1	-0.08	7.18e-05	0.0113	-0.06	0.0131	0.249	-0.07	0.0731	0.753	2.34	0.0195	0.193	M
	ENSG00000179348	GATA2	0.43	7.58e-05	0.0114	0.56	0.000301	0.0609	-0.12	0.452	0.888	7.67	1.77e-14	9.33e-11	M2	1.01	4.17e-05
	ENSG00000185008	ROBO2	-0.22	7.56e-05	0.0114	-0.1	0.162	0.536	-0.43	0.000103	0.213	-1.94	0.0521	0.331	M5
	ENSG00000162736	NCSTN	-0.03	7.61e-05	0.0114	-0.03	0.00595	0.181	-0.04	0.0813	0.764	-0.21	0.836	0.957	M8
	ENSG00000112237	CCNC	0.04	7.61e-05	0.0114	0.04	0.00163	0.117	0.04	0.0974	0.78	0.5	0.616	0.889	M1
	ENSG00000127022	CANX	-0.03	7.3e-05	0.0114	-0.02	0.0486	0.375	-0.06	0.00236	0.487	0.27	0.79	0.945	M11
	ENSG00000173988	LRRC63	-0.33	7.37e-05	0.0114	-0.19	0.0606	0.394	-0.47	0.0033	0.5	-1.52	0.128	0.51	M2
	ENSG00000115514	TXNDC9	0.04	7.89e-05	0.0117	0.05	0.000206	0.047	0	0.929	0.937	0.49	0.621	0.891	M1
	ENSG00000106823	ECM2	-0.13	8.27e-05	0.0119	-0.1	0.00906	0.212	-0.14	0.0602	0.739	-3.52	0.00044	0.016	M5
	ENSG00000138755	CXCL9	0.34	8.21e-05	0.0119	0.3	0.0117	0.235	0.42	0.0385	0.702	-0.57	0.572	0.87	M7
	ENSG00000152240	HAUS1	0.07	8.19e-05	0.0119	0.1	3.25e-06	0.00899	0	0.894	0.935	2.6	0.00932	0.124	M1
	ENSG00000164946	FREM1	-0.2	8.23e-05	0.0119	-0.13	0.0445	0.371	-0.38	0.00157	0.422	0.01	0.992	0.998	M5
	ENSG00000165071	TMEM71	0.1	8.65e-05	0.012	0.07	0.0331	0.34	0.14	0.00615	0.551	1.99	0.0462	0.311	M2
	ENSG00000176563	CNTD1	-0.13	8.51e-05	0.012	-0.14	0.001	0.1	-0.11	0.0956	0.779	-4.44	9.04e-06	0.000921	M4
	ENSG00000167291	TBC1D16	0.06	8.48e-05	0.012	0.06	0.00667	0.189	0.02	0.49	0.893	3.26	0.00113	0.0311	M8
	ENSG00000130612	CYP2G1P	0.21	8.62e-05	0.012	0.25	0.00014	0.0388	0.11	0.271	0.85	0.81	0.415	0.789	M16
	ENSG00000197632	SERPINB2	0.26	8.94e-05	0.0122	0.15	0.0839	0.444	0.16	0.192	0.829	5.5	3.79e-08	1.26e-05	M6
	ENSG00000090863	GLG1	-0.03	8.88e-05	0.0122	-0.02	0.039	0.354	-0.03	0.077	0.758	-1.2	0.229	0.641	M15
	ENSG00000185221	GAPDHP24	0.34	9.68e-05	0.0131	0.33	0.00123	0.107	0.16	0.416	0.881				M16
	ENSG00000162174	ASRGL1	0.09	9.99e-05	0.0131	0.05	0.105	0.474	0.08	0.141	0.808	3.52	0.000436	0.0159	M13
	ENSG00000157423	HYDIN	-0.06	0.000102	0.0131	-0.09	7.23e-06	0.0108	0.03	0.305	0.855	-2.64	0.00824	0.115	M9
	ENSG00000095303	PTGS1	0.14	0.000103	0.0131	0.15	0.00104	0.1	-0.02	0.785	0.926	3.71	0.000211	0.00928	M2
	ENSG00000105366	SIGLEC8	0.34	9.92e-05	0.0131	0.36	0.00302	0.147	0.17	0.196	0.829	4.61	4.07e-06	0.000487	M2
	ENSG00000111700	SLCO1B3	0.29	0.000103	0.0131	0.3	0.0023	0.138	0.28	0.0765	0.758	4.11	3.96e-05	0.00278	M6
	ENSG00000130175	PRKCSH	-0.05	0.000102	0.0131	-0.02	0.114	0.483	-0.09	0.000785	0.404	0.86	0.388	0.77	M8
	ENSG00000130382	MLLT1	0.04	0.000102	0.0131	0.06	1.52e-05	0.0172	0.03	0.277	0.851	1.28	0.202	0.611	M8
	ENSG00000287059	ENSG00000287059	0.2	0.000102	0.0131	0.18	0.0014	0.113	-0.06	0.569	0.904				M2
	ENSG00000114841	DNAH1	-0.06	0.000108	0.0137	-0.06	0.000515	0.08	0	0.95	0.939	-2.03	0.0425	0.297	M9
	ENSG00000184162	NR2C2AP	-0.06	0.00011	0.0137	-0.06	0.00101	0.1	-0.04	0.166	0.814	0.27	0.786	0.944	M21
	ENSG00000171777	RASGRP4	0.15	0.000112	0.0138	0.11	0.0374	0.35	0.11	0.151	0.811	1.77	0.077	0.403	M12
	ENSG00000137672	TRPC6	-0.29	0.000112	0.0138	-0.38	3.71e-05	0.0225	-0.1	0.526	0.901	2.48	0.013	0.152	M
	ENSG00000196576	PLXNB2	-0.04	0.000113	0.0139	-0.03	0.0454	0.373	-0.04	0.0528	0.727	-1.48	0.138	0.526	M8
	ENSG00000075035	WSCD2	-0.39	0.000115	0.0139	-0.17	0.139	0.51	-0.67	0.00863	0.559	-0.99	0.324	0.724	M5
	ENSG00000128245	YWHAH	-0.05	0.000115	0.0139	-0.03	0.107	0.476	-0.08	0.00644	0.551	-1.16	0.248	0.66	M11
	ENSG00000158850	B4GALT3	-0.04	0.000116	0.0139	-0.04	0.00566	0.178	-0.04	0.0753	0.757	1.03	0.302	0.709	M18
	ENSG00000179869	ABCA13	-0.08	0.000118	0.014	-0.09	6.11e-05	0.027	-0.02	0.665	0.914	-4.36	1.28e-05	0.00118	M9
	ENSG00000065615	CYB5R4	0.05	0.000121	0.0144	0.03	0.043	0.366	0.04	0.0459	0.711	2.61	0.00899	0.121	M6
	ENSG00000168685	IL7R	-0.17	0.000126	0.0146	-0.11	0.03	0.335	-0.23	0.0266	0.671	-0.81	0.415	0.789	M7
	ENSG00000173559	NABP1	0.08	0.000126	0.0146	0.02	0.403	0.683	0.21	6.9e-05	0.201	2.31	0.021	0.202	M12
	ENSG00000149021	SCGB1A1	-0.4	0.000128	0.0146	-0.42	0.00219	0.133	0.11	0.619	0.909	-3.65	0.000262	0.011	M2
	ENSG00000146476	ARMT1	0.04	0.000126	0.0146	0.05	0.000412	0.0712	0.02	0.491	0.893	1.39	0.164	0.563	M1
	ENSG00000139636	LMBR1L	-0.05	0.000128	0.0146	-0.07	7.84e-05	0.0301	-0.03	0.359	0.87	-0.28	0.782	0.943	M18
	ENSG00000177627	C12orf54	0.19	0.000132	0.0149	0.2	0.00148	0.116	0.06	0.547	0.903	3.91	9.28e-05	0.00512	M6
	ENSG00000105518	TMEM205	-0.05	0.000131	0.0149	-0.04	0.0201	0.29	-0.05	0.108	0.787	2.38	0.0171	0.18	M17
	ENSG00000274070	CASTOR2	0.07	0.000139	0.0156	0.03	0.168	0.541	0.07	0.0716	0.752				M8
	ENSG00000258439	ENSG00000258439	-0.19	0.000141	0.0157	-0.22	0.000323	0.0639	-0.09	0.301	0.855				M
	ENSG00000165219	GAPVD1	-0.04	0.000143	0.0157	-0.05	0.000718	0.0885	0	0.874	0.934	-1.41	0.157	0.555	M4
	ENSG00000182389	CACNB4	0.11	0.000142	0.0157	0.1	0.00271	0.145	0.04	0.507	0.896	3.45	0.000565	0.0192	M2
	ENSG00000198830	HMGN2	-0.05	0.000144	0.0157	-0.02	0.102	0.471	-0.05	0.085	0.768	-1.44	0.15	0.543	M4
	ENSG00000120885	CLU	-0.14	0.000147	0.0158	-0.12	0.0107	0.227	-0.08	0.258	0.846	-3.21	0.00133	0.0349	M23
	ENSG00000144045	DQX1	0.15	0.000147	0.0158	0.13	0.00991	0.219	0.05	0.575	0.906	7.67	1.66e-14	9.33e-11	M2
	ENSG00000187955	COL14A1	-0.39	0.000146	0.0158	-0.46	0.000387	0.0698	-0.04	0.82	0.929	-1.74	0.0822	0.417	M5
	ENSG00000132326	PER2	-0.07	0.00015	0.0159	-0.04	0.0431	0.367	-0.06	0.0742	0.756	-2.11	0.0353	0.269	M8		0.0222
	ENSG00000126500	FLRT1	0.16	0.000149	0.0159	0.13	0.0145	0.254	0.1	0.295	0.855	1.32	0.188	0.594	M16
	ENSG00000100453	GZMB	0.23	0.000153	0.016	0.2	0.0159	0.264	0.1	0.409	0.88	1.97	0.0488	0.32	M7
	ENSG00000130758	MAP3K10	0.07	0.000153	0.016	0.07	0.00251	0.138	0.04	0.198	0.829	3.12	0.00179	0.0426	M18
	ENSG00000141367	CLTC	-0.03	0.000154	0.0161	-0.03	0.0037	0.156	-0.01	0.541	0.902	-1.29	0.197	0.606	M11
	ENSG00000125898	FAM110A	0.06	0.00016	0.0165	0.06	0.00203	0.129	0.05	0.119	0.797	3.39	0.000695	0.0222	M13
	ENSG00000182195	LDOC1	-0.11	0.000162	0.0166	-0.09	0.00664	0.189	-0.12	0.0754	0.757	-1.45	0.146	0.538	M23
	ENSG00000287458	ENSG00000287458	0.32	0.000163	0.0166	0.34	0.00103	0.1	0.2	0.251	0.845				M3
	ENSG00000106723	SPIN1	-0.04	0.000165	0.0166	-0.02	0.134	0.503	-0.04	0.0335	0.695	-2.29	0.022	0.208	M11
	ENSG00000182197	EXT1	-0.05	0.000164	0.0166	-0.04	0.0167	0.268	-0.03	0.225	0.837	-2.32	0.0205	0.199	M23
	ENSG00000067369	TP53BP1	-0.04	0.000167	0.0167	-0.04	0.00936	0.215	-0.03	0.24	0.84	-1.51	0.132	0.516	M4
	ENSG00000114209	PDCD10	0.03	0.000168	0.0168	0.03	0.0146	0.254	0.02	0.195	0.829	1.02	0.31	0.715	M1
	ENSG00000231439	WASIR2	0.73	0.000173	0.017	0.96	0.000161	0.0409	0.19	0.586	0.906	-1.06	0.287	0.697	M
	ENSG00000174437	ATP2A2	-0.04	0.000172	0.017	-0.04	0.00436	0.163	-0.05	0.0212	0.632	-2.49	0.0128	0.151	M15
	ENSG00000105220	GPI	-0.05	0.000174	0.017	-0.04	0.0045	0.164	-0.04	0.118	0.795	1.35	0.177	0.581	M19
	ENSG00000136689	IL1RN	-0.21	0.00018	0.0176	-0.3	2.28e-05	0.0205	0.01	0.908	0.935	0.92	0.359	0.75	M12
	ENSG00000197653	DNAH10	-0.07	0.000185	0.0177	-0.08	0.000106	0.0346	0.02	0.595	0.907	-2.44	0.0147	0.164	M9
	ENSG00000143127	ITGA10	0.18	0.000182	0.0177	0.14	0.0257	0.318	0.09	0.325	0.861	3.08	0.00207	0.0466	M2
	ENSG00000204128	C2orf72	-0.18	0.000185	0.0177	-0.09	0.143	0.514	-0.16	0.144	0.808	-5.45	5.14e-08	1.57e-05	M
	ENSG00000110492	MDK	-0.08	0.000184	0.0177	-0.08	0.00358	0.155	-0.13	0.00848	0.559	-0.25	0.806	0.95	M1
	ENSG00000049246	PER3	-0.1	0.000187	0.0177	-0.03	0.417	0.688	-0.15	0.00448	0.514	-4.16	3.22e-05	0.00239	M
	ENSG00000188060	RAB42	0.14	0.000193	0.018	0.1	0.0291	0.331	0.19	0.00545	0.529	-0.9	0.369	0.756	M1
	ENSG00000211893	IGHG2	-0.33	0.000193	0.018	0.04	0.742	0.781	-0.63	0.000497	0.377	-1.13	0.258	0.671	M7
	ENSG00000083720	OXCT1	-0.07	0.000192	0.018	-0.03	0.268	0.612	-0.05	0.137	0.807	1.23	0.22	0.633	M24
	ENSG00000089199	CHGB	-0.34	0.000199	0.0184	-0.37	0.00118	0.107				-4.37	1.26e-05	0.00116	M2
	ENSG00000165816	VWA2	-0.08	0.000216	0.0199	-0.06	0.0501	0.378	-0.08	0.0681	0.749	-1.97	0.0485	0.319	M2
	ENSG00000105364	MRPL4	-0.04	0.000219	0.0201	-0.04	0.000933	0.0988	-0.02	0.353	0.867	0.92	0.358	0.749	M17
	ENSG00000163492	CCDC141	-0.25	0.000222	0.0202	-0.32	0.00132	0.11	-0.23	0.0731	0.753	-0.31	0.759	0.936	M7
	ENSG00000233766	CAVIN2-AS1	0.33	0.00023	0.0208	0.38	0.000824	0.0978							M2
	ENSG00000165621	OXGR1	-0.25	0.000231	0.0208	-0.33	0.000176	0.0434	-0.11	0.413	0.88	-1.39	0.164	0.564	M
	ENSG00000067113	PLPP1	0.08	0.000231	0.0208	0.02	0.389	0.676	0.13	0.00654	0.552	2	0.0455	0.309	M13
	ENSG00000075218	GTSE1	0.16	0.000239	0.0208	0.2	0.000708	0.0885	0.13	0.159	0.813	0.03	0.976	0.995	M1
	ENSG00000159128	IFNGR2	-0.08	0.000239	0.0208	-0.1	0.000296	0.0607	-0.05	0.307	0.856	0.12	0.904	0.976	M13
	ENSG00000287008	ENSG00000287008	0.27	0.000234	0.0208	0.24	0.00636	0.186	0.21	0.158	0.813				M16
	ENSG00000197343	ZNF655	0.03	0.000235	0.0208	0.01	0.18	0.552	0.06	0.00714	0.554	0.82	0.413	0.787	M3
	ENSG00000164209	SLC25A46	0.03	0.000236	0.0208	0.04	0.000128	0.0377	0.03	0.203	0.829	1.81	0.0703	0.386	M1
	ENSG00000153446	C16orf89	-0.21	0.000238	0.0208	-0.16	0.0209	0.294	-0.07	0.556	0.903	-2.56	0.0104	0.133	M2
	ENSG00000288721	ENSG00000288721	-0.19	0.000242	0.021	-0.13	0.0414	0.36	-0.3	0.00731	0.554				M3
	ENSG00000171451	DSEL	-0.11	0.000247	0.0212	-0.11	0.00315	0.147	-0.07	0.248	0.844	-0.79	0.428	0.796	M5
	ENSG00000198001	IRAK4	0.04	0.000247	0.0212	0.04	0.00251	0.138	0.04	0.0806	0.763	1.43	0.152	0.546	M1
	ENSG00000275302	CCL4	-0.28	0.000249	0.0213	-0.35	0.000858	0.0978	-0.05	0.717	0.922	2.22	0.0262	0.227	M7
	ENSG00000031691	CENPQ	0.07	0.000252	0.0214	0.06	0.00908	0.212	0.05	0.206	0.833	-0.5	0.62	0.891	M1
	ENSG00000129353	SLC44A2	-0.05	0.000256	0.0216	-0.04	0.0277	0.325	-0.04	0.143	0.808	-1.43	0.152	0.546	M19
	ENSG00000143418	CERS2	-0.04	0.000257	0.0216	-0.04	0.00361	0.155	-0.02	0.474	0.89	-0.21	0.833	0.956	M15
	ENSG00000107438	PDLIM1	-0.06	0.000263	0.022	-0.04	0.0339	0.342	-0.06	0.115	0.792	0.08	0.935	0.984	M15
	ENSG00000213903	LTB4R	0.08	0.000271	0.0224	0.06	0.0252	0.316	0.1	0.0323	0.693	-0.08	0.939	0.985	M
	ENSG00000251076	ENSG00000251076	0.15	0.00027	0.0224	0.16	0.001	0.1	0.15	0.131	0.803				M
	ENSG00000243466	IGKV1-5	0.35	0.000274	0.0226	0.48	0.00244	0.138	-0.07	0.735	0.922	1.49	0.137	0.524	M7
	ENSG00000105641	SLC5A5	0.43	0.000284	0.0231	0.5	0.000484	0.0772	0.28	0.208	0.835	1.75	0.0798	0.411	M6
	ENSG00000160584	SIK3	-0.03	0.000287	0.0231	-0.04	0.00143	0.114	-0.01	0.53	0.901	-1.12	0.261	0.674	M15
	ENSG00000196659	TTC30B	0.06	0.000283	0.0231	0.05	0.0178	0.277	0.06	0.146	0.808	3.71	0.000205	0.00909	M22
	ENSG00000129682	FGF13	0.13	0.000287	0.0231	0.19	3.75e-05	0.0225	0	0.991	0.941	4.38	1.21e-05	0.00114	M2
	ENSG00000054793	ATP9A	-0.05	0.000286	0.0231	-0.05	0.00152	0.116	-0.03	0.349	0.867	-1.45	0.146	0.538	M15
	ENSG00000159208	CIART	-0.19	0.000292	0.0232	-0.04	0.591	0.745	-0.42	2.67e-05	0.187	-1.59	0.112	0.481	M19
	ENSG00000178149	DALRD3	-0.04	0.000292	0.0232	-0.04	0.00608	0.184	-0.04	0.0815	0.764	-1.44	0.149	0.542	M4
	ENSG00000271271	UGT2A2	0.15	0.00029	0.0232	0.11	0.0414	0.36	0.15	0.123	0.802	3.09	0.00201	0.0458	M
	ENSG00000161298	ZNF382	-0.15	0.000299	0.0236	-0.14	0.00461	0.165	-0.1	0.246	0.843	-3.12	0.00178	0.0425	M9
	ENSG00000103485	QPRT	-0.15	0.000302	0.0236	-0.15	0.00423	0.163	-0.08	0.349	0.867	-1.75	0.0804	0.412	M7
	ENSG00000196235	SUPT5H	-0.03	0.000301	0.0236	-0.02	0.108	0.477	-0.03	0.168	0.814	0.08	0.933	0.984	M8
	ENSG00000166123	GPT2	0.07	0.000303	0.0236	0.07	0.00235	0.138	0.02	0.607	0.908	1.95	0.0517	0.33	M8
	ENSG00000115234	SNX17	-0.03	0.000305	0.0236	-0.02	0.0289	0.33	-0.01	0.506	0.896	0.97	0.334	0.733	M17
	ENSG00000185046	ANKS1B	-0.12	0.000307	0.0236	-0.12	0.00358	0.155	0.03	0.645	0.911	-0.95	0.344	0.739	M5
	ENSG00000124279	FASTKD3	0.05	0.000308	0.0236	0.03	0.0761	0.427	0.06	0.0366	0.697	1.16	0.246	0.658	M22
	ENSG00000255443	CD44-AS1	0.18	0.000312	0.0238	0.15	0.0268	0.323	0.2	0.0368	0.697	1.07	0.283	0.694	M3
	ENSG00000127481	UBR4	-0.04	0.000317	0.0242	-0.06	1.83e-05	0.0183	0.01	0.573	0.905	-0.28	0.777	0.942	M15
	ENSG00000145431	PDGFC	-0.07	0.000322	0.0244	-0.03	0.233	0.592	0	0.946	0.938	-2.68	0.00743	0.109	M5
	ENSG00000169189	NSMCE1	-0.04	0.000329	0.0247	-0.01	0.378	0.671	-0.08	0.0017	0.422	0.47	0.641	0.899	M21
	ENSG00000134490	TMEM241	-0.08	0.000328	0.0247	-0.06	0.0285	0.329	-0.01	0.821	0.929	-6.33	2.38e-10	1.66e-07	M2
	ENSG00000178814	OPLAH	0.08	0.000336	0.0252	0.11	9.19e-05	0.0331	0.06	0.214	0.835	2.23	0.0256	0.224	M18
	ENSG00000179218	CALR	-0.05	0.000344	0.0256	-0.03	0.117	0.487	-0.09	0.00456	0.514	2.65	0.00805	0.115	M14	-0.65	0.000968
	ENSG00000168621	GDNF	0.3	0.000353	0.0262	0.26	0.00717	0.197	0.05	0.805	0.928	2.63	0.00862	0.118	M		0.00531
	ENSG00000253123	ENSG00000253123	0.25	0.000355	0.0262	0.17	0.0575	0.389	0.35	0.0136	0.596				M6
	ENSG00000174599	TRAM1L1	-0.11	0.00036	0.0265	-0.06	0.112	0.48	-0.13	0.105	0.786	-0.55	0.579	0.874	M14
	ENSG00000125266	EFNB2	-0.11	0.000374	0.0274	-0.05	0.188	0.558	-0.09	0.159	0.813	-2.19	0.0284	0.238	M5
	ENSG00000083857	FAT1	-0.08	0.000382	0.0278	-0.06	0.0443	0.37	-0.04	0.408	0.879	-1.09	0.274	0.685	M19
	ENSG00000112394	SLC16A10	-0.14	0.000383	0.0278	-0.14	0.00429	0.163	0.03	0.755	0.925	-1.16	0.246	0.658	M5
	ENSG00000166797	CIAO2A	0.04	0.000391	0.028	0.04	0.00174	0.12	0.01	0.846	0.932				M1
	ENSG00000198400	NTRK1	0.35	0.000387	0.028	0.26	0.044	0.369	-0.07	0.654	0.912	4.52	6.16e-06	0.000678	M2
	ENSG00000183684	ALYREF	-0.04	0.00039	0.028	-0.02	0.0553	0.384	-0.04	0.0813	0.764	1.3	0.194	0.601	M17
	ENSG00000271969	ENSG00000271969	0.14	0.000393	0.0281	0.12	0.00938	0.215	0.2	0.0295	0.678				M3
	ENSG00000171101	SIGLEC17P	0.35	0.000417	0.0293	0.6	6.4e-06	0.0105	-0.32	0.05	0.717	1.96	0.0503	0.325	M2
	ENSG00000132507	EIF5A	-0.03	0.000418	0.0293	-0.02	0.154	0.528	-0.04	0.104	0.784	1.13	0.257	0.671	M17
	ENSG00000205795	CYS1	-0.16	0.000413	0.0293	-0.11	0.0324	0.34	0.01	0.934	0.937	-4.21	2.53e-05	0.00203	M5
	ENSG00000161638	ITGA5	0.09	0.000417	0.0293	0.06	0.066	0.408	0.12	0.0108	0.585	0.18	0.858	0.962	M12
	ENSG00000147475	ERLIN2	-0.03	0.000421	0.0294	-0.02	0.0898	0.453	-0.05	0.0221	0.645	-1.32	0.188	0.595	M11
	ENSG00000242071	RPL7AP6	-0.13	0.00043	0.03	-0.12	0.0115	0.233	-0.13	0.0607	0.741				M24
	ENSG00000087008	ACOX3	0.07	0.000446	0.0309	0.04	0.0926	0.459	0.06	0.134	0.807	3.26	0.0011	0.0305	M6
	ENSG00000058668	ATP2B4	-0.04	0.000449	0.031	-0.03	0.0273	0.324	-0.03	0.242	0.84	-0.56	0.575	0.871	M15
	ENSG00000255571	MIR9-3HG	0.19	0.000453	0.0311	0.15	0.0221	0.3	0.22	0.0585	0.734	-1.22	0.221	0.633	M13
	ENSG00000205084	TMEM231	-0.05	0.000453	0.0311	-0.07	0.000439	0.0731	-0.03	0.281	0.851	-0.77	0.444	0.806	M4
	ENSG00000205707	ETFRF1	0.05	0.000459	0.0311	0.06	0.00252	0.138	0.04	0.184	0.827				M1
	ENSG00000180438	TPRXL	0.1	0.000465	0.0311	0.08	0.026	0.321	0.09	0.16	0.813	4.74	2.14e-06	0.000298	M15
	ENSG00000089737	DDX24	-0.04	0.000463	0.0311	-0.04	0.00144	0.114	-0.03	0.199	0.829	-0.6	0.552	0.861	M15
	ENSG00000178999	AURKB	0.16	0.000464	0.0311	0.23	0.000361	0.0669	0.1	0.318	0.859	1.06	0.288	0.698	M1
	ENSG00000109805	NCAPG	0.13	0.000458	0.0311	0.14	0.00514	0.17	0.2	0.012	0.59	2.78	0.00546	0.0904	M1
	ENSG00000110880	CORO1C	0.05	0.000464	0.0311	0.04	0.0137	0.251	0.04	0.114	0.792	3.81	0.000139	0.00692	M6
	ENSG00000162444	RBP7	0.16	0.000469	0.0313	0.13	0.0229	0.303	0.18	0.0688	0.749	-1.01	0.312	0.717	M1
	ENSG00000096384	HSP90AB1	-0.05	0.000475	0.0314	-0.03	0.0935	0.46	-0.07	0.0542	0.729	-2.02	0.0436	0.301	M11
	ENSG00000103381	CPPED1	0.06	0.000473	0.0314	0.06	0.00406	0.161	0.08	0.0245	0.658	0.14	0.885	0.97	M12
	ENSG00000101336	HCK	0.08	0.000479	0.0314	0.05	0.0825	0.441	0.13	0.015	0.596	0.03	0.977	0.995	M12
	ENSG00000111667	USP5	-0.03	0.000479	0.0314	-0.03	0.0156	0.262	-0.02	0.321	0.859	-0.16	0.874	0.967	M17
	ENSG00000131771	PPP1R1B	-0.2	0.000499	0.0326	-0.19	0.00665	0.189	-0.09	0.484	0.892	2.9	0.00372	0.0697	M24
	ENSG00000147155	EBP	-0.06	0.000505	0.0328	-0.03	0.121	0.491	-0.04	0.288	0.852	0.88	0.377	0.761	M17
	ENSG00000144034	TPRKB	0.05	0.000506	0.0328	0.07	0.000283	0.0593	0.01	0.654	0.912	0.9	0.368	0.756	M1
	ENSG00000176148	TCP11L1	0.06	0.000515	0.0333	0.06	0.00975	0.218	0.07	0.0408	0.704	0.23	0.819	0.953	M2
	ENSG00000122643	NT5C3A	0.05	0.000521	0.0333	0.07	0.000109	0.0351	0	0.918	0.935	0.13	0.894	0.972	M1
	ENSG00000107242	PIP5K1B	-0.07	0.000519	0.0333	-0.06	0.0185	0.281	-0.09	0.0651	0.747	-1.64	0.101	0.459	M4
	ENSG00000069869	NEDD4	0.06	0.00052	0.0333	0.04	0.0637	0.403	0.08	0.0354	0.695	3.66	0.000253	0.0107	M6
	ENSG00000113361	CDH6	-0.35	0.000526	0.0335	-0.29	0.0205	0.292	0.21	0.305	0.855	1	0.318	0.721	M
	ENSG00000089597	GANAB	-0.03	0.00053	0.0336	-0.02	0.139	0.511	-0.04	0.0224	0.645	-0.4	0.692	0.914	M8
	ENSG00000101132	PFDN4	0.09	0.000532	0.0336	0.06	0.0808	0.437	0.08	0.0836	0.768	0.73	0.464	0.818	M1
	ENSG00000189091	SF3B3	-0.03	0.000539	0.0339	-0.02	0.12	0.49	0	0.893	0.935	-0.37	0.715	0.922	M15
	ENSG00000138002	IFT172	-0.04	0.000544	0.0341	-0.03	0.0214	0.297	-0.02	0.46	0.888	-0.41	0.679	0.911	M4
	ENSG00000105383	CD33	0.15	0.000548	0.0343	0.15	0.0048	0.165	0.11	0.217	0.835	0.57	0.568	0.869	M12
	ENSG00000180616	SSTR2	0.28	0.000551	0.0343	0.24	0.0216	0.297	0.22	0.168	0.814	1.35	0.176	0.579	M
	ENSG00000166482	MFAP4	-0.25	0.000555	0.0344	-0.12	0.175	0.547	-0.23	0.0808	0.764	-2.75	0.00592	0.095	M5
	ENSG00000065057	NTHL1	-0.06	0.00056	0.0345	-0.05	0.0212	0.295	-0.02	0.642	0.91	1.23	0.218	0.63	M21
	ENSG00000168542	COL3A1	-0.32	0.00056	0.0345	-0.22	0.0503	0.378	0.01	0.938	0.937	-1.38	0.169	0.57	M14		0.000718
	ENSG00000271367	ENSG00000271367	0.15	0.000563	0.0346	0.1	0.076	0.427	0.26	0.00317	0.499				M2
	ENSG00000126012	KDM5C	-0.02	0.00058	0.0355	-0.04	1.53e-05	0.0172	0.01	0.465	0.888	-0.43	0.665	0.905	M8
	ENSG00000127507	ADGRE2	0.11	0.000588	0.0358	0.1	0.0266	0.322	0.18	0.00252	0.487	0.41	0.682	0.911	M12
	ENSG00000198574	SH2D1B	0.19	0.000599	0.0362	0.12	0.0815	0.439	-0.09	0.426	0.883	3.53	0.000409	0.0152	M6
	ENSG00000114547	ROPN1B	0.11	0.000598	0.0362	0.11	0.00711	0.197	0.18	0.00822	0.559	0.99	0.321	0.722	M4
	ENSG00000238266	LINC00707	-0.26	0.000601	0.0362	-0.2	0.0348	0.345	-0.4	0.015	0.596	0.53	0.593	0.88	M12
	ENSG00000124802	EEF1E1	0.06	0.000604	0.0363	0.07	0.000823	0.0978	0	0.981	0.941	3.72	0.000201	0.00892	M1
	ENSG00000250820	ENSG00000250820	0.29	0.000609	0.0363				0.3	0.0769	0.758				M3
	ENSG00000189056	RELN	-0.28	0.000609	0.0363	-0.38	0.000151	0.04	-0.3	0.0791	0.762	-2.36	0.0185	0.187	M
	ENSG00000121671	CRY2	-0.04	0.000617	0.0367	-0.01	0.391	0.678	-0.1	0.000166	0.284	-2.04	0.0409	0.291	M21
	ENSG00000233680	HNRNPA1P27	-0.15	0.000628	0.0372	-0.19	0.00105	0.101	-0.13	0.142	0.808	1.06	0.29	0.7	M14
	ENSG00000133216	EPHB2	-0.11	0.000635	0.0375	-0.05	0.165	0.54	-0.15	0.0231	0.651	-1.42	0.154	0.55	M8
	ENSG00000172817	CYP7B1	-0.11	0.000639	0.0376	-0.08	0.0584	0.391	-0.12	0.0686	0.749	-0.69	0.489	0.831	M
	ENSG00000136895	GARNL3	-0.07	0.000645	0.0378	-0.04	0.0821	0.44	-0.08	0.0681	0.749	-0.98	0.327	0.727	M3
	ENSG00000118495	PLAGL1	-0.07	0.000653	0.0382	-0.08	0.00313	0.147	0	0.987	0.941	0.74	0.459	0.815	M3
	ENSG00000167985	SDHAF2	-0.04	0.000658	0.0382	-0.06	0.000641	0.0869	0.01	0.623	0.909	0.63	0.529	0.851	M17
	ENSG00000261419	ENSG00000261419	-0.34	0.000658	0.0382	-0.32	0.00929	0.214	-0.44	0.0332	0.695				M21
	ENSG00000178295	GEN1	0.05	0.000667	0.0385	0.04	0.0584	0.391	0.04	0.29	0.853	-0.02	0.983	0.997	M3
	ENSG00000145012	LPP	-0.04	0.000667	0.0385	-0.05	0.00106	0.101	0.02	0.457	0.888	2.01	0.0447	0.306	M
	ENSG00000139644	TMBIM6	-0.03	0.000675	0.0387	-0.02	0.154	0.528	-0.06	0.00712	0.554	3.64	0.000277	0.0115	M11
	ENSG00000187498	COL4A1	-0.24	0.000684	0.039	-0.2	0.021	0.294	-0.01	0.916	0.935	-0.18	0.86	0.962	M
	ENSG00000254087	LYN	-0.05	0.000683	0.039	-0.04	0.0149	0.256	-0.02	0.447	0.887	-4.07	4.64e-05	0.00308	M7
	ENSG00000160014	CALM3	-0.05	0.00069	0.0391	-0.02	0.223	0.584	-0.06	0.0678	0.749	-0.71	0.475	0.824	M1
	ENSG00000130844	ZNF331	-0.05	0.00069	0.0391	-0.05	0.0164	0.265	-0.07	0.0265	0.67	-2.43	0.0153	0.168	M5
	ENSG00000101413	RPRD1B	-0.03	0.000695	0.0392	-0.03	0.026	0.321	-0.01	0.548	0.903	-0.91	0.363	0.752	M4
	ENSG00000092820	EZR	-0.04	0.000697	0.0392	-0.04	0.0235	0.307	-0.03	0.319	0.859	2.15	0.0315	0.253	M4
	ENSG00000103642	LACTB	0.05	0.000705	0.0395	0.04	0.0363	0.349	0.07	0.0168	0.611	0.22	0.824	0.954	M13
	ENSG00000105205	CLC	0.5	0.000708	0.0396	0.18	0.365	0.665	0.34	0.214	0.835	4.6	4.15e-06	0.000494	M2
	ENSG00000167747	C19orf48	-0.05	0.000713	0.0397	-0.04	0.0318	0.339	0	0.946	0.938	0.38	0.702	0.917	M17
	ENSG00000106415	GLCCI1	0.06	0.000719	0.0399	0.01	0.497	0.718	0.09	0.00972	0.568	1.76	0.078	0.406	M16
	ENSG00000133110	POSTN	0.25	0.000726	0.0402	0.24	0.00373	0.156	0.08	0.694	0.919	5.72	1.06e-08	4.72e-06	M2	-0.37	0.000587
	ENSG00000184845	DRD1	0.46	0.00073	0.0403	0.3	0.0832	0.443				-0.01	0.99	0.998	M9
	ENSG00000198300	PEG3	-0.42	0.000749	0.0406	-0.45	0.00314	0.147				-3.85	0.000116	0.00601	M5
	ENSG00000143819	EPHX1	-0.05	0.000739	0.0406	-0.07	0.000885	0.0981	-0.05	0.216	0.835	-1.5	0.134	0.519	M23
	ENSG00000084234	APLP2	-0.04	0.000739	0.0406	-0.01	0.657	0.761	-0.09	0.000449	0.377	-0.7	0.481	0.827	M14
	ENSG00000101825	MXRA5	-0.13	0.000743	0.0406	-0.1	0.0309	0.337	-0.17	0.0367	0.697	-1.15	0.252	0.665	M19
	ENSG00000104723	TUSC3	-0.05	0.000755	0.0406	-0.04	0.032	0.339	-0.09	0.00741	0.554	0.79	0.429	0.797	M4
	ENSG00000136425	CIB2	-0.12	0.000748	0.0406	-0.11	0.015	0.257	-0.16	0.0171	0.611	1.56	0.118	0.492	M24
	ENSG00000136731	UGGT1	-0.03	0.000756	0.0406	-0.03	0.0317	0.339	-0.02	0.383	0.876	1.92	0.0546	0.339	M19
	ENSG00000150471	ADGRL3	-0.23	0.000753	0.0406	-0.18	0.0387	0.352	-0.08	0.552	0.903	-0.38	0.701	0.917	M2
	ENSG00000167371	PRRT2	0.11	0.000751	0.0406	0.09	0.02	0.29	0.08	0.333	0.864	0.41	0.685	0.912	M3
	ENSG00000139211	AMIGO2	-0.09	0.000761	0.0407	-0.14	3.63e-05	0.0225	0.03	0.614	0.908	-2.32	0.0205	0.199	M5
	ENSG00000197520	FAM177B	0.17	0.000783	0.0418	0.15	0.0253	0.316	0.19	0.0787	0.762	4.39	1.15e-05	0.00109	M2
	ENSG00000148773	MKI67	0.13	0.000791	0.042	0.2	0.000347	0.0669	0.07	0.38	0.875	1.46	0.143	0.533	M1
	ENSG00000109193	SULT1E1	0.18	0.000811	0.0424	0.25	0.000157	0.0404	0.12	0.33	0.862	-0.73	0.465	0.819	M5
	ENSG00000051341	POLQ	-0.06	0.000818	0.0424	-0.05	0.0433	0.368	-0.05	0.204	0.831	1.55	0.121	0.496	M9
	ENSG00000066336	SPI1	0.07	0.000818	0.0424	0.07	0.0166	0.267	0.12	0.023	0.651	-0.41	0.68	0.911	M12	0.28	0.0479
	ENSG00000084674	APOB	0.27	0.000814	0.0424	0.11	0.338	0.651	0.27	0.0531	0.728	0.7	0.485	0.83	M2
	ENSG00000155660	PDIA4	-0.04	0.000804	0.0424	-0.04	0.0285	0.329	-0.06	0.0328	0.693	2.85	0.00435	0.0775	M14
	ENSG00000158158	CNNM4	-0.04	0.000817	0.0424	-0.02	0.248	0.6	-0.08	0.00935	0.559	-1.02	0.307	0.713	M8
	ENSG00000182809	CRIP2	-0.06	0.000819	0.0424	-0.06	0.00731	0.197	-0.03	0.474	0.89	1.74	0.0811	0.414	M21
	ENSG00000198846	TOX	-0.18	0.000807	0.0424	-0.16	0.0311	0.337	-0.11	0.187	0.827	-4.46	8.27e-06	0.000863	M7
	ENSG00000136379	ABHD17C	0.05	0.000806	0.0424	0.07	0.00014	0.0388	-0.04	0.275	0.851	4.1	4.19e-05	0.00288	M6
	ENSG00000091137	SLC26A4	0.25	0.000838	0.043	0.25	0.0212	0.295	-0.05	0.736	0.922	0.35	0.724	0.924	M6
	ENSG00000123643	SLC36A1	0.05	0.000836	0.043	0.03	0.206	0.571	0.06	0.0588	0.734	2.13	0.0334	0.261	M6
	ENSG00000169245	CXCL10	0.31	0.000841	0.0431	0.34	0.0062	0.185	0.23	0.31	0.857	-1.01	0.311	0.716	M7
	ENSG00000155099	PIP4P2	0.08	0.00085	0.0434	0.06	0.0453	0.373	0.14	0.00872	0.559				M5
	ENSG00000135218	CD36	0.2	0.000856	0.0436	0.21	0.00239	0.138	0.03	0.805	0.928	3.01	0.00262	0.0548	M6	1.39	0.0243
	ENSG00000263753	LINC00667	0.06	0.000863	0.0438	0.06	0.00238	0.138	0.08	0.0245	0.658	-0.03	0.98	0.995	M
	ENSG00000153485	TMEM251	0.05	0.000871	0.0439	0.05	0.00976	0.218	0.04	0.116	0.792	3.26	0.00112	0.0308	M1
	ENSG00000016490	CLCA1	0.72	0.000868	0.0439	0.78	0.00745	0.199	-0.19	0.526	0.9	5.71	1.12e-08	4.89e-06	M2
	ENSG00000145390	USP53	0.05	0.000873	0.0439	0.03	0.172	0.545	0.03	0.396	0.877	2.21	0.027	0.232	M6
	ENSG00000109861	CTSC	0.07	0.000876	0.044	0.08	0.00302	0.147	-0.04	0.385	0.876	3.75	0.000175	0.00817	M6
	ENSG00000162733	DDR2	-0.13	0.000881	0.044	-0.17	0.000125	0.0376	0	0.975	0.94	-3.33	0.000855	0.0257	M5
	ENSG00000155307	SAMSN1	0.12	0.000882	0.044	0.16	0.00101	0.1	0.07	0.333	0.864	2.28	0.0223	0.209	M12
	ENSG00000145555	MYO10	0.06	0.000885	0.044	0.05	0.0265	0.322	0.07	0.0507	0.717	-1.3	0.192	0.599	M8
	ENSG00000123485	HJURP	0.14	0.000897	0.0445	0.24	0.000105	0.0346	0.09	0.308	0.856	0.41	0.684	0.911	M1
	ENSG00000066279	ASPM	0.11	0.000905	0.0446	0.14	0.00359	0.155	0.12	0.125	0.802	1.15	0.251	0.665	M1
	ENSG00000174197	MGA	-0.03	0.000905	0.0446	-0.03	0.0265	0.322	0	0.894	0.935	0.43	0.666	0.905	M15
	ENSG00000155760	FZD7	-0.13	0.000912	0.0448	-0.09	0.0562	0.387	-0.12	0.142	0.808	-3.81	0.000137	0.00686	M5
	ENSG00000064309	CDON	-0.07	0.000916	0.0449	-0.07	0.00208	0.131	-0.02	0.641	0.91	-3.74	0.000182	0.00846	M9
	ENSG00000146205	ANO7	0.15	0.000924	0.0451	0.18	0.00242	0.138	0.06	0.505	0.895	4.95	7.52e-07	0.000129	M2
	ENSG00000282961	PRNCR1	-0.11	0.000926	0.0451	-0.09	0.0413	0.36	-0.11	0.135	0.807				M16
	ENSG00000154589	LY96	0.12	0.00093	0.0452	0.13	0.00614	0.184	0.03	0.697	0.92	0.35	0.725	0.924	M12
	ENSG00000154917	RAB6B	-0.09	0.000936	0.0452	-0.06	0.103	0.472	-0.03	0.667	0.914	-4.13	3.65e-05	0.00262	M9
	ENSG00000165996	HACD1	0.19	0.000936	0.0452	0.19	0.00777	0.202	0.12	0.28	0.851	3.74	0.000183	0.00848	M2
	ENSG00000143515	ATP8B2	-0.06	0.000939	0.0452	0.01	0.81	0.795	-0.12	0.00158	0.422	-1.59	0.112	0.481	M4
	ENSG00000258412	ENSG00000258412	0.21	0.000945	0.0454	0.19	0.0143	0.254							M3
	ENSG00000185825	BCAP31	-0.03	0.000953	0.0455	-0.02	0.111	0.48	-0.06	0.00247	0.487	1.84	0.0663	0.376	M14
	ENSG00000275126	H4C13	0.12	0.000959	0.0455	0.15	0.00355	0.155	0.05	0.547	0.903				M1
	ENSG00000230479	ENSG00000230479	0.25	0.000957	0.0455	0.19	0.0372	0.35							M
	ENSG00000125991	ERGIC3	-0.04	0.000962	0.0455	-0.02	0.11	0.479	-0.05	0.0474	0.711	-2.09	0.0368	0.274	M21
	ENSG00000073849	ST6GAL1	0.08	0.00096	0.0455	0.08	0.0109	0.228	0.06	0.171	0.816	3.6	0.000315	0.0126	M6
	ENSG00000066629	EML1	-0.05	0.000961	0.0455	-0.04	0.0466	0.374	-0.04	0.194	0.829	-1.15	0.249	0.662	M4
	ENSG00000121064	SCPEP1	-0.13	0.00097	0.0456	-0.07	0.136	0.507	-0.2	0.0186	0.621	-2.24	0.025	0.222	M4
	ENSG00000230001	ENSG00000230001	0.15	0.000969	0.0456	0.12	0.0261	0.321	0.23	0.0407	0.704				M16
	ENSG00000128886	ELL3	0.08	0.000993	0.0462	0.04	0.231	0.59	0.12	0.00444	0.514	2.64	0.00823	0.115	M22
	ENSG00000010327	STAB1	0.14	0.000989	0.0462	0.15	0.00826	0.207	0.1	0.261	0.846	-0.25	0.8	0.949	M7
	ENSG00000082482	KCNK2	0.22	0.00099	0.0462	0.23	0.0043	0.163	0.18	0.199	0.829	2.67	0.00766	0.111	M
	ENSG00000236833	ENSG00000236833	-0.67	0.000995	0.0462	-0.72	0.00352	0.155	-0.18	0.653	0.912				M
	ENSG00000147121	KRBOX4	0.05	0.00101	0.0463	0.06	0.0044	0.164	0.06	0.0688	0.749	0.13	0.893	0.972	M
	ENSG00000119048	UBE2B	0.05	0.00101	0.0463	0.03	0.105	0.474	0.05	0.0806	0.763	1	0.316	0.72	M1
	ENSG00000198589	LRBA	-0.03	0.00101	0.0463	-0.02	0.0992	0.467	-0.02	0.422	0.882	-2.92	0.00354	0.0673	M9
	ENSG00000226479	TMEM185B	-0.04	0.001	0.0463	-0.03	0.0141	0.252	0.01	0.789	0.926	-1.44	0.15	0.543	M15
	ENSG00000015532	XYLT2	-0.05	0.00102	0.0466	-0.03	0.0753	0.426	-0.07	0.0309	0.689	-0.23	0.819	0.953	M17
	ENSG00000148488	ST8SIA6	0.19	0.00102	0.0466	0.27	0.000288	0.0596	0.06	0.566	0.903	2.37	0.0177	0.183	M2
	ENSG00000120217	CD274	0.13	0.00102	0.0466	0.07	0.148	0.521	0.14	0.114	0.792	3.11	0.00188	0.044	M6
	ENSG00000064225	ST3GAL6	0.07	0.00104	0.047	0.05	0.0645	0.404	0.11	0.0147	0.596	0.82	0.412	0.787	M22
	ENSG00000109736	MFSD10	-0.05	0.00104	0.047	-0.04	0.0434	0.368	-0.06	0.0573	0.734	-1.04	0.3	0.708	M8
	ENSG00000164683	HEY1	-0.08	0.00104	0.047	-0.02	0.508	0.721	-0.09	0.0931	0.774	-2.94	0.00326	0.064	M5
	ENSG00000135272	MDFIC	-0.06	0.00105	0.0474	-0.03	0.234	0.593	-0.06	0.106	0.786	-1.49	0.135	0.521	M5
	ENSG00000151651	ADAM8	0.07	0.00106	0.0477	0.04	0.2	0.566	0.12	0.0152	0.596	1.13	0.259	0.672	M12
	ENSG00000011465	DCN	-0.3	0.00106	0.0477	-0.2	0.0776	0.431	-0.4	0.0426	0.707	-2.43	0.0149	0.166	M5
	ENSG00000182718	ANXA2	-0.03	0.00107	0.0479	-0.04	0.00575	0.178	-0.03	0.176	0.822	0.33	0.742	0.931	M14
	ENSG00000198838	RYR3	-0.43	0.00108	0.048	-0.29	0.0754	0.426	-0.2	0.422	0.882	-0.71	0.477	0.825	M9
	ENSG00000124486	USP9X	-0.03	0.00109	0.0484	-0.03	0.000572	0.0849	0.01	0.424	0.883	0.05	0.96	0.991	M11
	ENSG00000000419	DPM1	0.03	0.00109	0.0484	0.03	0.0305	0.336	0.04	0.0917	0.772	0.66	0.506	0.84	M1
	ENSG00000100625	SIX4	0.04	0.00109	0.0485	0.03	0.0294	0.332	0.02	0.517	0.899	0.09	0.928	0.982	M4
	ENSG00000115705	TPO	0.21	0.0011	0.0486	0.24	0.00402	0.161	0.11	0.276	0.851	5.38	7.46e-08	2.12e-05	M2
	ENSG00000124613	ZNF391	0.06	0.00113	0.0498	0.04	0.0808	0.437	0.13	0.00144	0.422	0.45	0.653	0.901	M9
	ENSG00000287684	ENSG00000287684	0.25	0.00114	0.05	0.32	0.000834	0.0978	0.09	0.554	0.903				M2
	ENSG00000173517	PEAK1	-0.03	0.00114	0.05	-0.03	0.0113	0.232	0.02	0.304	0.855	-1.71	0.0878	0.431	M9
	ENSG00000037757	MRI1	0.09	0.00114	0.05	0.08	0.0285	0.329	0.12	0.0337	0.695	-1.09	0.277	0.689	M
	ENSG00000196159	FAT4	-0.1	0.00117	0.051	-0.11	0.00434	0.163	-0.01	0.883	0.935	1.22	0.224	0.637	M5
	ENSG00000197557	TTC30A	0.09	0.00118	0.0512	0.07	0.0297	0.333	0.09	0.108	0.787	4.09	4.26e-05	0.0029	M22
	ENSG00000050165	DKK3	-0.13	0.00119	0.0515	-0.07	0.127	0.496	-0.11	0.318	0.859	-2.65	0.00814	0.115	M5
	ENSG00000197353	LYPD2	-0.12	0.0012	0.0522	-0.13	0.0059	0.181	0.04	0.59	0.906	-1.57	0.116	0.489	M13
	ENSG00000081014	AP4E1	0.03	0.00122	0.0526	0.02	0.179	0.551	0.06	0.0197	0.631	0.82	0.41	0.785	M1
	ENSG00000111186	WNT5B	-0.13	0.00123	0.0529	-0.07	0.147	0.52	-0.1	0.232	0.839	-5.69	1.26e-08	5.24e-06	M23
	ENSG00000173585	CCR9	-0.18	0.00123	0.0529	-0.13	0.0685	0.412	-0.26	0.0163	0.605	-1	0.318	0.721	M7
	ENSG00000138757	G3BP2	-0.02	0.00124	0.0533	-0.02	0.082	0.44	-0.03	0.116	0.792	0.54	0.592	0.88	M11
	ENSG00000049449	RCN1	-0.06	0.00126	0.0534	-0.05	0.0216	0.297	-0.09	0.0198	0.631	0.5	0.614	0.889	M1
	ENSG00000178662	CSRNP3	-0.09	0.00126	0.0534	-0.02	0.505	0.72	-0.12	0.0882	0.768	-1.64	0.102	0.46	M5
	ENSG00000142627	EPHA2	-0.08	0.00126	0.0534	-0.05	0.0626	0.4	-0.12	0.0327	0.693	0.2	0.839	0.958	M8
	ENSG00000110092	CCND1	-0.07	0.00126	0.0534	-0.01	0.612	0.75	-0.07	0.155	0.813	-4.56	5.14e-06	0.000595	M23
	ENSG00000148358	GPR107	-0.03	0.00126	0.0534	-0.03	0.00473	0.165	-0.02	0.263	0.846	-1.78	0.0754	0.399	M19
	ENSG00000187554	TLR5	-0.07	0.00127	0.0535	-0.03	0.336	0.65	-0.04	0.303	0.855	-1.72	0.0849	0.424	M23
	ENSG00000168539	CHRM1	0.28	0.00129	0.0541	0.29	0.00478	0.165	0.12	0.476	0.89	1.89	0.0589	0.354	M2
	ENSG00000115590	IL1R2	0.17	0.00129	0.0541	0.12	0.0677	0.411	0.2	0.0706	0.75	4.16	3.21e-05	0.00238	M12
	ENSG00000129450	SIGLEC9	0.14	0.00129	0.0542	0.03	0.608	0.749	0.27	0.00102	0.404	-0.4	0.688	0.913	M12
	ENSG00000110195	FOLR1	-0.16	0.0013	0.0542	-0.15	0.0112	0.231	0.13	0.198	0.829	-4.69	2.69e-06	0.00036	M14
	ENSG00000076043	REXO2	0.04	0.00131	0.0545	0.05	0.00197	0.127	0	0.968	0.94	2.74	0.00622	0.0978	M6
	ENSG00000250802	ZBED3-AS1	-0.1	0.00131	0.0546	-0.12	0.000999	0.1	-0.07	0.263	0.846	-1.9	0.0569	0.347	M16
	ENSG00000237523	LINC00857	0.11	0.00132	0.0547	0.09	0.0508	0.378	0.07	0.33	0.862	3.38	0.000716	0.0226	M13
	ENSG00000108953	YWHAE	-0.04	0.00132	0.0547	-0.01	0.299	0.628	-0.06	0.0305	0.685	1.69	0.0903	0.437	M11
	ENSG00000227885	ENSG00000227885	0.07	0.00133	0.0549	0.08	0.00425	0.163	0.04	0.397	0.877				M3
	ENSG00000117868	ESYT2	-0.03	0.00134	0.0549	-0.03	0.0246	0.314	-0.03	0.195	0.829	0.58	0.559	0.865	M11
	ENSG00000101276	SLC52A3	-0.11	0.00134	0.0549	-0.11	0.0124	0.243	-0.08	0.275	0.851	-1.26	0.206	0.617	M13
	ENSG00000197253	TPSB2	0.46	0.00134	0.055	0.56	0.0135	0.25	-0.13	0.526	0.901	2.37	0.0179	0.185	M2
	ENSG00000142949	PTPRF	-0.03	0.00135	0.0551	-0.02	0.0574	0.389	-0.03	0.149	0.809	-1.87	0.0609	0.36	M23
	ENSG00000144935	TRPC1	-0.1	0.00135	0.0551	-0.13	0.00179	0.12	-0.03	0.739	0.922	-2.94	0.00333	0.065	M9
	ENSG00000156599	ZDHHC5	-0.02	0.00136	0.0554	-0.01	0.37	0.667	-0.03	0.0927	0.773	0.37	0.714	0.921	M19
	ENSG00000161653	NAGS	0.11	0.00137	0.0556	0.1	0.0204	0.292	0.12	0.127	0.802	1.15	0.251	0.664	M
	ENSG00000164919	COX6C	0.05	0.00137	0.0557	0.07	7.06e-05	0.0284	-0.02	0.448	0.887	1.82	0.0693	0.383	M14
	ENSG00000127125	PPCS	0.03	0.00138	0.0558	0.04	0.000871	0.0981	0.01	0.51	0.897	2.86	0.00426	0.0763	M1
	ENSG00000273162	ENSG00000273162	0.15	0.00139	0.056	0.06	0.266	0.612	0.3	0.00324	0.5				M3
	ENSG00000225791	TRAM2-AS1	0.05	0.00139	0.056	0.05	0.00367	0.155	0.04	0.211	0.835	0.09	0.925	0.982	M11
	ENSG00000266019	MIR3609	0.11	0.00141	0.0564	0.13	0.00284	0.146	0.07	0.284	0.851				M
	ENSG00000111879	FAM184A	0.07	0.00142	0.0564	0.06	0.0351	0.345	0.07	0.0684	0.749	-1.64	0.102	0.46	M9
	ENSG00000111424	VDR	0.07	0.00142	0.0564	0.07	0.0138	0.251	0.03	0.433	0.884	2.55	0.0108	0.136	M13
	ENSG00000051128	HOMER3	0.07	0.00141	0.0564	0.07	0.0133	0.249	-0.02	0.7	0.92	1.83	0.0679	0.38	M13
	ENSG00000116260	QSOX1	-0.06	0.00142	0.0564	-0.05	0.0363	0.349	-0.03	0.405	0.879	-1.19	0.234	0.647	M8
	ENSG00000058091	CDK14	-0.06	0.00142	0.0565	-0.06	0.0223	0.3	0.04	0.336	0.864	-6.36	1.98e-10	1.47e-07	M2
	ENSG00000254968	LINC02763	0.23	0.00144	0.0569	0.22	0.0145	0.254	0.1	0.482	0.892				M
	ENSG00000177674	AGTRAP	-0.04	0.00144	0.0569	-0.05	0.00251	0.138	-0.05	0.108	0.787	-1.88	0.0598	0.357	M21
	ENSG00000148942	SLC5A12	0.2	0.00145	0.0571	0.22	0.00487	0.165	0.23	0.104	0.784	0.92	0.356	0.748	M16
	ENSG00000132692	BCAN	0.2	0.00148	0.0576	0.17	0.0468	0.375	0.02	0.935	0.937	1.59	0.111	0.479	M3
	ENSG00000158292	GPR153	0.11	0.00147	0.0576	0.09	0.0427	0.366	0.02	0.772	0.926	3.31	0.000939	0.0272	M6
	ENSG00000177830	CHID1	-0.04	0.00148	0.0576	-0.04	0.0151	0.257	0	0.964	0.94	0.5	0.62	0.89	M21
	ENSG00000173801	JUP	-0.03	0.00147	0.0576	-0.03	0.0147	0.255	-0.02	0.375	0.874	-0.17	0.862	0.963	M8
	ENSG00000184731	FAM110C	0.07	0.00148	0.0576	0.04	0.169	0.542	-0.01	0.826	0.93	5.46	4.85e-08	1.51e-05	M6
	ENSG00000106689	LHX2	0.29	0.00149	0.058	0.32	0.00763	0.201				0.03	0.979	0.995	M
	ENSG00000277775	H3C7	0.12	0.0015	0.058	0.15	0.00402	0.161	0.09	0.277	0.851				M1
	ENSG00000119705	SLIRP	0.05	0.00151	0.0581	0.07	2.02e-05	0.0191	-0.04	0.206	0.833	2.07	0.0385	0.281	M1
	ENSG00000121440	PDZRN3	-0.22	0.00151	0.0581	-0.19	0.0201	0.29	-0.04	0.816	0.929	-0.23	0.822	0.954	M5
	ENSG00000174125	TLR1	0.05	0.00151	0.0581	0.03	0.116	0.485	0.09	0.0125	0.59	0.79	0.43	0.797	M12
	ENSG00000184347	SLIT3	-0.25	0.00151	0.0581	-0.22	0.031	0.337	-0.22	0.108	0.787	-2.4	0.0164	0.175	M5
	ENSG00000135862	LAMC1	-0.04	0.00152	0.0581	-0.03	0.0375	0.351	-0.07	0.0204	0.631	-0.04	0.965	0.992	M19		0.0194
	ENSG00000163618	CADPS	0.34	0.00153	0.0584	0.18	0.203	0.57	-0.19	0.336	0.864	0.38	0.701	0.917	M2
	ENSG00000118705	RPN2	-0.03	0.00156	0.0594	-0.03	0.0384	0.352	-0.04	0.0326	0.693	1.91	0.0563	0.345	M19
	ENSG00000166260	COX11	0.04	0.00156	0.0596	0.03	0.0369	0.35	0.09	0.0014	0.422	1.34	0.179	0.582	M1
	ENSG00000134716	CYP2J2	-0.08	0.00158	0.0598	-0.06	0.0436	0.368	-0.03	0.565	0.903	-3.06	0.0022	0.0488	M5
	ENSG00000130508	PXDN	0.18	0.00158	0.0598	0.13	0.0821	0.44	0.24	0.0242	0.658	5.37	7.92e-08	2.2e-05	M2
	ENSG00000184898	RBM43	0.05	0.00158	0.0598	0.05	0.0132	0.249	0.06	0.0787	0.762	0.47	0.637	0.897	M4
	ENSG00000056972	TRAF3IP2	-0.03	0.0016	0.06	-0.03	0.0161	0.264	-0.03	0.288	0.852	-5.71	1.15e-08	4.92e-06	M14
	ENSG00000112078	KCTD20	0.03	0.0016	0.06	0.03	0.00553	0.176	0.04	0.0778	0.761	1	0.316	0.72	M1
	ENSG00000159640	ACE	-0.1	0.0016	0.06	-0.05	0.199	0.566	-0.08	0.209	0.835	-0.67	0.504	0.839	M8
	ENSG00000203952	CCDC160	0.05	0.0016	0.06	0.03	0.236	0.595	0.06	0.0503	0.717	1.8	0.0711	0.389	M22
	ENSG00000198077	CYP2A7	0.27	0.0016	0.06	0.16	0.129	0.498	0.42	0.0169	0.611	-1.86	0.0635	0.368	M3
	ENSG00000233452	STXBP5-AS1	0.1	0.00161	0.0603	0.09	0.0307	0.336	0.07	0.205	0.832	0.03	0.974	0.994	M2
	ENSG00000006555	TTC22	-0.04	0.00162	0.0605	-0.01	0.729	0.779	-0.13	3.75e-05	0.187	0.23	0.816	0.953	M8
	ENSG00000144908	ALDH1L1	0.08	0.00164	0.0607	0.14	6.85e-05	0.0284	0	0.973	0.94	0.91	0.361	0.751	M21
	ENSG00000140400	MAN2C1	-0.04	0.00164	0.0607	-0.05	0.00203	0.129	-0.02	0.495	0.894	-0.77	0.44	0.805	M18
	ENSG00000138036	DYNC2LI1	0.03	0.00164	0.0607	0.02	0.115	0.484	0.02	0.312	0.858	-0.13	0.894	0.972	M22
	ENSG00000123124	WWP1	0.04	0.00164	0.0607	0.03	0.063	0.401	0.07	0.0151	0.596	3.72	0.000199	0.0089	M
	ENSG00000147140	NONO	-0.02	0.00169	0.0617	-0.01	0.164	0.537	-0.01	0.53	0.901	-0.82	0.411	0.786	M14
	ENSG00000000003	TSPAN6	-0.05	0.00169	0.0617	-0.04	0.0506	0.378	-0.07	0.0288	0.676	-2.01	0.0447	0.306	M4
	ENSG00000047648	ARHGAP6	0.11	0.00168	0.0617	0.09	0.0259	0.32	0.07	0.328	0.862	-0.05	0.963	0.992	M
	ENSG00000108405	P2RX1	0.22	0.00168	0.0617	0.17	0.0576	0.389	0.16	0.216	0.835	2.95	0.00315	0.0625	M2		0.0156
	ENSG00000126432	PRDX5	-0.04	0.00169	0.0617	-0.05	0.00693	0.193	-0.02	0.543	0.903	-0.51	0.608	0.885	M21
	ENSG00000207165	SNORA70	0.1	0.00169	0.0617	0.12	0.00636	0.186	0.12	0.119	0.797	-0.77	0.44	0.805	M1
	ENSG00000163110	PDLIM5	-0.04	0.00171	0.0619	-0.04	0.034	0.343	-0.03	0.391	0.877	0.18	0.858	0.962	M19
	ENSG00000013275	PSMC4	-0.03	0.0017	0.0619	-0.02	0.0895	0.453	-0.05	0.0119	0.59	2.19	0.0283	0.238	M14
	ENSG00000280798	LINC00294	0.07	0.00174	0.0624	0.06	0.028	0.326	0.05	0.287	0.852	-0.76	0.445	0.807	M2
	ENSG00000122674	CCZ1	0.14	0.00177	0.0624	0.17	0.00315	0.147	0.1	0.213	0.835	-1	0.317	0.72	M
	ENSG00000100380	ST13	-0.03	0.00173	0.0624	-0.01	0.338	0.652	-0.05	0.0137	0.596	-0.7	0.484	0.829	M11
	ENSG00000254186	ENSG00000254186	-0.13	0.00173	0.0624	-0.15	0.00308	0.147	-0.08	0.281	0.851				M9
	ENSG00000204178	MACO1	-0.03	0.00176	0.0624	-0.02	0.14	0.511	-0.05	0.0504	0.717				M19
	ENSG00000196090	PTPRT	-0.12	0.00175	0.0624	-0.06	0.223	0.584	-0.22	0.00258	0.487	-3.06	0.00224	0.0493	M4
	ENSG00000174038	C9orf131	-0.11	0.00178	0.0624	-0.07	0.117	0.487	-0.13	0.0678	0.749	0.84	0.403	0.78	M3
	ENSG00000166960	CCDC178	-0.1	0.00176	0.0624	-0.05	0.2	0.566	-0.07	0.235	0.839	-0.55	0.586	0.877	M4
	ENSG00000249502	ENSG00000249502	0.12	0.00174	0.0624	0.14	0.00292	0.146	0.13	0.109	0.788				M3
	ENSG00000152413	HOMER1	0.07	0.00175	0.0624	0.06	0.0317	0.339	0.07	0.118	0.794	0.13	0.894	0.972	M1
	ENSG00000026751	SLAMF7	-0.1	0.00178	0.0624	-0.07	0.109	0.478	0.01	0.885	0.935	-6.05	1.41e-09	8.12e-07	M7
	ENSG00000213676	ATF6B	-0.05	0.00177	0.0624	-0.03	0.159	0.534	-0.06	0.0698	0.75	0.65	0.515	0.845	M8
	ENSG00000109089	CDR2L	-0.13	0.00174	0.0624	-0.13	0.013	0.248	-0.11	0.183	0.827	2.22	0.0264	0.228	M13
	ENSG00000101384	JAG1	-0.05	0.00177	0.0624	-0.04	0.0463	0.374	-0.03	0.414	0.88	-4.03	5.48e-05	0.00353	M5
	ENSG00000147669	POLR2K	0.04	0.00176	0.0624	0.04	0.00947	0.216	0.01	0.571	0.905	2.36	0.0183	0.187	M1
	ENSG00000260219	CD2BP2-DT	-0.07	0.00177	0.0624	-0.05	0.13	0.499	-0.16	0.00111	0.404				M21
	ENSG00000198959	TGM2	-0.1	0.00179	0.0626	-0.13	0.00167	0.118	-0.07	0.308	0.856	-4.25	2.1e-05	0.00176	M7	1.55	0.00109
	ENSG00000154447	SH3RF1	-0.04	0.0018	0.063	-0.02	0.202	0.568	-0.07	0.01	0.568	-1.52	0.129	0.511	M19
	ENSG00000185070	FLRT2	-0.28	0.00181	0.0633	-0.22	0.0382	0.352				-1.5	0.132	0.516	M5
	ENSG00000179409	GEMIN4	-0.03	0.00182	0.0634	-0.03	0.035	0.345	0.01	0.628	0.909	-2.3	0.0212	0.203	M8
	ENSG00000138834	MAPK8IP3	0.04	0.00184	0.0638	0.02	0.318	0.64	0.04	0.185	0.827	1.47	0.141	0.531	M18
	ENSG00000179698	WDR97	0.19	0.00185	0.0641	0.17	0.0273	0.324	0.23	0.0868	0.768	-0.48	0.63	0.896	M18
	ENSG00000127954	STEAP4	-0.1	0.00185	0.0641	-0.11	0.00177	0.12	0.08	0.34	0.865	-3.4	0.000676	0.0218	M14
	ENSG00000287825	ENSG00000287825	-0.11	0.00186	0.0642	-0.09	0.0466	0.374	-0.19	0.00248	0.487				M4
	ENSG00000113657	DPYSL3	-0.13	0.0019	0.065	-0.18	0.00135	0.111	-0.04	0.569	0.904	3.99	6.48e-05	0.00397	M2
	ENSG00000134775	FHOD3	-0.14	0.00189	0.065	-0.06	0.297	0.627	-0.23	0.0234	0.654	-4.17	3.05e-05	0.00231	M2
	ENSG00000148459	PDSS1	0.06	0.0019	0.065	0.04	0.103	0.471	0.12	0.00339	0.503	0.01	0.993	0.998	M1
	ENSG00000188868	ZNF563	0.05	0.0019	0.065	0.04	0.0553	0.384	0.03	0.415	0.881	-0.81	0.415	0.789	M9
	ENSG00000248114	ENSG00000248114	0.18	0.00189	0.065	0.14	0.0522	0.38	0.04	0.68	0.916				M3
	ENSG00000217930	PAM16	-0.13	0.0019	0.065	-0.17	0.00172	0.12	-0.1	0.218	0.835	3.7	0.000217	0.00949	M3
	ENSG00000085832	EPS15	-0.03	0.00192	0.0651	-0.03	0.0047	0.165	0	0.946	0.938	-0.03	0.977	0.995	M1
	ENSG00000269293	ZSCAN16-AS1	-0.06	0.00191	0.0651	-0.07	0.0135	0.25	-0.06	0.111	0.789	-0.89	0.373	0.758	M9
	ENSG00000176092	CRYBG2	-0.09	0.00196	0.0665	-0.06	0.0696	0.415	-0.23	0.0031	0.499	-1.56	0.118	0.492	M13
	ENSG00000117475	BLZF1	0.03	0.00198	0.0669	0.04	0.0035	0.155	0.02	0.517	0.899	-1.16	0.246	0.658	M1
	ENSG00000170873	MTSS1	0.05	0.00199	0.0674	0.06	0.00379	0.158	0.05	0.179	0.823	0.31	0.758	0.936	M9
	ENSG00000105750	ZNF85	0.07	0.00203	0.0683	0.06	0.0236	0.308	0.09	0.03	0.681	-1.15	0.252	0.665	M1
	ENSG00000103855	CD276	-0.04	0.00204	0.0685	-0.04	0.00857	0.209	-0.06	0.0402	0.703	2.14	0.0326	0.257	M13
	ENSG00000254162	ENSG00000254162	-0.11	0.00204	0.0685	-0.12	0.00574	0.178	-0.03	0.654	0.912				M
	ENSG00000154096	THY1	-0.13	0.00204	0.0685	-0.16	0.00609	0.184	-0.08	0.395	0.877	-2.71	0.00679	0.103	M16
	ENSG00000081870	HSPB11	0.05	0.00206	0.0688	0.02	0.292	0.625	0.05	0.067	0.749	0.18	0.855	0.961	M22
	ENSG00000103994	ZNF106	-0.03	0.00208	0.0693	-0.03	0.0433	0.368	-0.01	0.693	0.919	-2.87	0.00415	0.075	M4
	ENSG00000174231	PRPF8	-0.04	0.00208	0.0693	-0.03	0.0934	0.46	-0.03	0.306	0.855	-1.3	0.194	0.602	M15
	ENSG00000288044	ENSG00000288044	-0.11	0.00209	0.0694	-0.11	0.0153	0.259	-0.13	0.0783	0.762				M24
	ENSG00000233622	CYP2T1P	0.12	0.00211	0.07	0.11	0.0153	0.259	0.16	0.0989	0.783				M
	ENSG00000279491	ENSG00000279491	0.14	0.00211	0.07	0.04	0.476	0.708	0.18	0.0739	0.754				M3
	ENSG00000099284	MACROH2A2	-0.05	0.00212	0.0701	-0.02	0.25	0.601	-0.08	0.0176	0.612				M
	ENSG00000061656	SPAG4	-0.07	0.00214	0.0701	-0.09	0.00168	0.118	-0.04	0.426	0.883	2.55	0.0109	0.137	M21
	ENSG00000214391	TUBAP2	-0.09	0.00212	0.0701	-0.06	0.141	0.512	-0.06	0.327	0.861	-0.05	0.961	0.991	M17
	ENSG00000207501	RNVU1-14	0.25	0.00214	0.0701	0.22	0.0336	0.341	0.08	0.593	0.907				M
	ENSG00000168876	ANKRD49	0.04	0.00213	0.0701	0.01	0.304	0.631	0.08	0.00172	0.422	1.39	0.165	0.565	M1
	ENSG00000116266	STXBP3	0.03	0.00214	0.0701	0.04	0.00326	0.15	0.03	0.156	0.813	0.76	0.448	0.809	M1
	ENSG00000163918	RFC4	0.04	0.00215	0.0704	0.05	0.00415	0.163	0.05	0.0758	0.758	0.38	0.705	0.918	M1
	ENSG00000162961	DPY30	0.03	0.00216	0.0705	0.03	0.0754	0.426	0.01	0.719	0.922	0.67	0.502	0.839	M22
	ENSG00000225614	ZNF469	-0.08	0.00218	0.0707	-0.11	0.00286	0.146	0.01	0.794	0.926	-4.69	2.69e-06	0.00036	M8
	ENSG00000225138	SLC9A3-AS1	0.13	0.00218	0.0707	0.13	0.019	0.285	0.08	0.301	0.855				M3
	ENSG00000176953	NFATC2IP	0.03	0.00218	0.0707	0.02	0.0298	0.334	0.04	0.0741	0.755	3.32	0.000887	0.0263	M6
	ENSG00000173706	HEG1	-0.09	0.00218	0.0707	-0.12	0.000315	0.0631	0.07	0.279	0.851	-3.82	0.000135	0.00675	M9
	ENSG00000245571	FAM111A-DT	-0.05	0.0022	0.071	-0.06	0.00901	0.212	-0.07	0.0639	0.745				M
	ENSG00000163607	GTPBP8	0.04	0.0022	0.071	0.03	0.0522	0.38	0.03	0.193	0.829	2.38	0.0172	0.18	M6
	ENSG00000124155	PIGT	-0.04	0.0022	0.071	-0.02	0.285	0.621	-0.06	0.013	0.593	-0.99	0.321	0.722	M8
	ENSG00000285938	ENSG00000285938	0.11	0.00221	0.071	0.07	0.138	0.51	0.21	0.00256	0.487				M3
	ENSG00000134569	LRP4	-0.11	0.00221	0.071	-0.12	0.00832	0.207	0	0.964	0.94	-1.74	0.0816	0.415	M5
	ENSG00000048471	SNX29	-0.04	0.00223	0.0715	-0.03	0.0949	0.462	-0.02	0.501	0.895	-3.82	0.000135	0.00675	M4
	ENSG00000169035	KLK7	0.32	0.00224	0.0715	0.19	0.13	0.499	-0.19	0.478	0.891	2.05	0.0404	0.29	M13
	ENSG00000143514	TP53BP2	-0.02	0.00226	0.0718	-0.02	0.109	0.478	-0.02	0.247	0.843	-0.33	0.744	0.931	M19
	ENSG00000116133	DHCR24	-0.05	0.00225	0.0718	-0.02	0.399	0.681	-0.06	0.115	0.792	-2.5	0.0123	0.148	M15
	ENSG00000120656	TAF12	0.04	0.00227	0.0721	0.02	0.203	0.57	0.05	0.0661	0.749	1.6	0.11	0.475	M14
	ENSG00000262461	SPDYE9	-0.31	0.0023	0.0726	-0.3	0.0165	0.266	-0.29	0.194	0.829				M3
	ENSG00000267554	ENSG00000267554	-0.14	0.0023	0.0726	-0.06	0.342	0.654	-0.23	0.00569	0.538				M7
	ENSG00000092199	HNRNPC	-0.03	0.0023	0.0726	-0.02	0.0326	0.34	0	0.863	0.933	-0.69	0.491	0.832	M11
	ENSG00000171617	ENC1	-0.06	0.0023	0.0726	-0.03	0.148	0.521	-0.08	0.0496	0.716	-0.8	0.425	0.795	M19
	ENSG00000221886	ZBED8	0.05	0.00231	0.0726	0.01	0.787	0.79	0.07	0.128	0.802	1.49	0.136	0.522	M22
	ENSG00000167074	TEF	-0.07	0.00233	0.0728	0.01	0.745	0.782	-0.17	5.45e-05	0.187	-3	0.00269	0.0556	M23
	ENSG00000164176	EDIL3	-0.15	0.00232	0.0728	-0.06	0.238	0.595	-0.23	0.0359	0.695	-1.39	0.165	0.565	M5
	ENSG00000106366	SERPINE1	0.19	0.00232	0.0728	0.11	0.167	0.541	0.28	0.0324	0.693	2.08	0.0374	0.277	M1
	ENSG00000108669	CYTH1	0.03	0.00234	0.073	0.03	0.0262	0.321	0.04	0.0949	0.778	1.67	0.0951	0.448	M18
	ENSG00000128609	NDUFA5	0.03	0.00234	0.073	0.05	0.000116	0.036	0	0.95	0.939	-1.44	0.15	0.543	M1
	ENSG00000181544	FANCB	0.08	0.00235	0.0731	0.12	0.000456	0.074	0.08	0.0997	0.784	0.45	0.653	0.901	M
	ENSG00000143368	SF3B4	-0.03	0.00236	0.0732	-0.01	0.461	0.703	-0.04	0.138	0.807	-0.3	0.764	0.937	M15
	ENSG00000005156	LIG3	-0.04	0.00236	0.0732	-0.02	0.348	0.657	-0.06	0.0165	0.608	0.35	0.725	0.925	M4
	ENSG00000241794	SPRR2A	-0.21	0.00238	0.0733	-0.29	0.00118	0.107	-0.59	0.000703	0.381	0.63	0.532	0.852	M13
	ENSG00000187054	TMPRSS11A	-0.32	0.00238	0.0733	-0.25	0.0551	0.384	-0.63	0.00111	0.404	0.47	0.635	0.896	M13
	ENSG00000198911	SREBF2	-0.05	0.00238	0.0733	-0.03	0.0785	0.432	-0.02	0.447	0.887	0.21	0.834	0.956	M23
	ENSG00000157978	LDLRAP1	0.04	0.00237	0.0733	0.06	0.00159	0.117	0.02	0.437	0.885	2.02	0.0435	0.301	M13
	ENSG00000183484	GPR132	-0.09	0.00238	0.0733	-0.14	0.00162	0.117	0.06	0.253	0.845	-0.9	0.369	0.756	M7
	ENSG00000131263	RLIM	-0.02	0.0024	0.0733	-0.02	0.0373	0.35	0	0.793	0.926	0.49	0.626	0.893	M11
	ENSG00000092621	PHGDH	-0.07	0.0024	0.0733	-0.04	0.226	0.587	-0.01	0.874	0.934	-0.19	0.85	0.96	M2
	ENSG00000007062	PROM1	-0.07	0.0024	0.0733	-0.08	0.00515	0.17	-0.03	0.472	0.89	-3.72	0.000195	0.00883	M4
	ENSG00000050438	SLC4A8	-0.08	0.0024	0.0733	-0.02	0.447	0.699	-0.12	0.0306	0.685	-0.32	0.749	0.932	M9
	ENSG00000113580	NR3C1	-0.03	0.00241	0.0735	-0.03	0.0233	0.306	-0.01	0.501	0.895	-1.53	0.125	0.505	M1	2.38	0.032
	ENSG00000168646	AXIN2	-0.06	0.00243	0.0736	-0.05	0.0303	0.335	0	0.949	0.938	-2.64	0.00825	0.116	M19
	ENSG00000264727	ENSG00000264727	0.19	0.00242	0.0736	0.16	0.0396	0.356	0.21	0.0794	0.763				M16
	ENSG00000011566	MAP4K3	0.03	0.00244	0.0737	0.02	0.122	0.491	0.04	0.0521	0.726	0.11	0.915	0.979	M1
	ENSG00000237765	FAM200B	0.04	0.00243	0.0737	0.04	0.0116	0.235	0.03	0.312	0.858	1.56	0.118	0.492	M1
	ENSG00000247679	ENSG00000247679	0.06	0.00248	0.0748	0.09	9.56e-05	0.0336	0	0.908	0.935				M3
	ENSG00000134375	TIMM17A	0.03	0.00248	0.0748	0.04	0.0051	0.169	0.02	0.405	0.879	3.03	0.00246	0.0525	M1
	ENSG00000119681	LTBP2	-0.09	0.00251	0.0756	-0.03	0.328	0.646	-0.09	0.124	0.802	-0.83	0.405	0.781	M5
	ENSG00000102316	MAGED2	-0.04	0.00256	0.0756	-0.02	0.248	0.6	-0.03	0.322	0.859	0.75	0.452	0.811	M21
	ENSG00000119686	FLVCR2	0.09	0.00256	0.0756	0.05	0.174	0.546	0.09	0.178	0.822	-0.41	0.684	0.911	M12
	ENSG00000124102	PI3	-0.11	0.00255	0.0756	-0.09	0.0585	0.391	-0.19	0.0377	0.7	-2.82	0.00474	0.0821	M13
	ENSG00000131174	COX7B	0.04	0.00256	0.0756	0.06	0.000281	0.0593	-0.01	0.704	0.92	1.54	0.124	0.502	M1
	ENSG00000145879	SPINK7	0.27	0.00252	0.0756	0.19	0.0868	0.449	-0.19	0.297	0.855	1.48	0.14	0.529	M13
	ENSG00000151414	NEK7	0.04	0.00255	0.0756	0.04	0.0056	0.177	0.05	0.0695	0.749	0.14	0.891	0.972	M22
	ENSG00000169105	CHST14	-0.05	0.00255	0.0756	-0.05	0.0311	0.337	-0.05	0.113	0.789	-0.94	0.349	0.743	M21
	ENSG00000176903	PNMA1	-0.05	0.00254	0.0756	-0.04	0.0233	0.306	-0.05	0.23	0.839	0.5	0.617	0.89	M4
	ENSG00000204381	LAYN	0.08	0.00255	0.0756	0.04	0.276	0.618	0.08	0.161	0.813	4.33	1.49e-05	0.00132	M1
	ENSG00000175505	CLCF1	-0.08	0.00252	0.0756	-0.09	0.00528	0.171	-0.08	0.225	0.837	-1.09	0.274	0.686	M18
	ENSG00000287003	ENSG00000287003	-0.58	0.00257	0.0756	-0.4	0.0571	0.389	-0.78	0.0836	0.768				M9
	ENSG00000237596	ENSG00000237596	-0.1	0.00254	0.0756	-0.13	0.00265	0.142	-0.09	0.241	0.84				M16
	ENSG00000105388	CEACAM5	0.11	0.00258	0.0757	0.11	0.0153	0.259	-0.14	0.0257	0.662	9.94	2.71e-23	1e-18	M6
	ENSG00000006125	AP2B1	-0.05	0.00258	0.0757	-0.02	0.341	0.653	-0.09	0.0138	0.596	1.55	0.122	0.497	M4
	ENSG00000116750	UCHL5	0.03	0.00259	0.0758	0.03	0.0633	0.402	0.06	0.00714	0.554	2.71	0.0067	0.102	M1
	ENSG00000102243	VGLL1	-0.14	0.00259	0.0758	-0.04	0.539	0.731	-0.24	0.00515	0.514	0.7	0.481	0.827	M13
	ENSG00000287080	H3C3	0.12	0.0026	0.0758	0.17	0.00247	0.138	0.06	0.526	0.901				M1
	ENSG00000184005	ST6GALNAC3	-0.22	0.00259	0.0758	-0.15	0.108	0.478	-0.1	0.483	0.892	0.03	0.977	0.995	M7
	ENSG00000080986	NDC80	0.09	0.00261	0.0758	0.11	0.0102	0.22	0.05	0.465	0.888	0.71	0.481	0.827	M1
	ENSG00000099954	CECR2	0.41	0.00262	0.0758	0.21	0.224	0.585				0.87	0.382	0.766	M
	ENSG00000198205	ZXDA	-0.04	0.00261	0.0758	-0.02	0.146	0.518	-0.02	0.395	0.877	-2.23	0.0259	0.226	M2
	ENSG00000242366	UGT1A8	-0.17	0.00261	0.0758	-0.14	0.0456	0.373	-0.16	0.177	0.822	0.51	0.607	0.885	M
	ENSG00000130558	OLFM1	-0.23	0.00263	0.0759	-0.24	0.0134	0.249	-0.35	0.0152	0.596	-1.49	0.137	0.523	M7
	ENSG00000198743	SLC5A3	0.06	0.00265	0.0762	0.01	0.72	0.777	0.09	0.0702	0.75	3.55	0.000381	0.0144	M6
	ENSG00000157404	KIT	0.11	0.00264	0.0762	0.12	0.00302	0.147	-0.07	0.265	0.847	4.36	1.3e-05	0.00118	M		0.00931
	ENSG00000253161	LINC01605	-0.16	0.00265	0.0762	-0.14	0.0255	0.318	-0.01	0.94	0.937	-0.82	0.41	0.785	M2
	ENSG00000105852	PON3	0.18	0.00268	0.0767	0.12	0.0926	0.459	0.33	0.0055	0.532	5.64	1.67e-08	6.58e-06	M2
	ENSG00000168077	SCARA3	-0.08	0.00268	0.0767	-0.04	0.241	0.597	-0.06	0.297	0.855	-0.64	0.524	0.849	M23		0.0309
	ENSG00000148219	ASTN2	-0.08	0.0027	0.077	-0.06	0.109	0.478	-0.07	0.12	0.798	-3.26	0.00112	0.0308	M9
	ENSG00000135002	RFK	0.05	0.0027	0.077	0.07	0.000888	0.0981	-0.01	0.772	0.926	1.8	0.0722	0.392	M1
	ENSG00000174175	SELP	-0.19	0.00269	0.077	-0.12	0.125	0.495	-0.05	0.737	0.922	-1.09	0.276	0.688	M5		0.0197
	ENSG00000286522	H3C2	0.12	0.00271	0.0772	0.18	0.0014	0.113	0.05	0.573	0.905				M1
	ENSG00000209582	SNORA48	0.09	0.00273	0.0776	0.08	0.04	0.357	0.1	0.15	0.81	-1.97	0.0489	0.32	M
	ENSG00000095951	HIVEP1	-0.04	0.00275	0.0781	-0.06	0.000736	0.0896	-0.01	0.69	0.918	-0.04	0.966	0.992	M15
	ENSG00000080503	SMARCA2	-0.03	0.00282	0.0787	0	0.715	0.775	-0.02	0.364	0.871	0.55	0.585	0.876	M15	0.25	0.0248
	ENSG00000100888	CHD8	-0.02	0.00282	0.0787	-0.03	0.00175	0.12	0.02	0.315	0.858	-1.64	0.102	0.46	M15
	ENSG00000106628	POLD2	-0.03	0.00282	0.0787	-0.02	0.103	0.472	-0.02	0.524	0.9	0.18	0.857	0.962	M21
	ENSG00000108001	EBF3	0.15	0.00282	0.0787	0.12	0.0584	0.391	-0.1	0.321	0.859	0.32	0.746	0.932	M16
	ENSG00000134028	ADAMDEC1	0.15	0.00282	0.0787	0.2	0.00246	0.138	0.14	0.117	0.792	-0.04	0.966	0.992	M7
	ENSG00000139835	GRTP1	0.06	0.00282	0.0787	0.07	0.00415	0.163	0.09	0.0351	0.695	-1.56	0.12	0.494	M
	ENSG00000141968	VAV1	-0.05	0.0028	0.0787	-0.05	0.0476	0.375	-0.03	0.46	0.888	-2.13	0.0328	0.258	M8
	ENSG00000135124	P2RX4	0.05	0.0028	0.0787	0.06	0.00492	0.166	0.06	0.148	0.808	5.33	9.58e-08	2.58e-05	M2
	ENSG00000270504	ENSG00000270504	0.07	0.0028	0.0787	0.04	0.153	0.528	0.11	0.0538	0.728				M4
	ENSG00000234420	ZNF37BP	0.05	0.00279	0.0787	0.04	0.0295	0.333	0.08	0.0375	0.699	-2.37	0.0178	0.184	M16
	ENSG00000181191	PJA1	-0.04	0.00282	0.0787	-0.01	0.431	0.693	-0.03	0.183	0.827	-1.55	0.12	0.494	M14		0.0156
	ENSG00000006453	BAIAP2L1	-0.04	0.00287	0.0788	-0.04	0.00432	0.163	-0.01	0.628	0.909	1.41	0.157	0.555	M4
	ENSG00000011007	ELOA	-0.02	0.00287	0.0788	-0.02	0.0603	0.393	-0.01	0.433	0.884	-0.59	0.552	0.862	M14
	ENSG00000078747	ITCH	-0.02	0.00286	0.0788	-0.03	0.00375	0.156	0	0.766	0.926	0.94	0.346	0.741	M19
	ENSG00000108244	KRT23	0.11	0.00288	0.0788	0.1	0.0429	0.366	0.03	0.673	0.915	5.65	1.64e-08	6.58e-06	M6
	ENSG00000134107	BHLHE40	-0.06	0.00289	0.0788	-0.05	0.0595	0.391	-0.06	0.151	0.811	-1.72	0.0855	0.425	M19	-0.43	0.000587
	ENSG00000149806	FAU	-0.03	0.00289	0.0788	-0.03	0.00626	0.185	0	0.845	0.932	2.21	0.0274	0.233	M17
	ENSG00000167701	GPT	-0.1	0.00288	0.0788	-0.04	0.29	0.624	-0.01	0.887	0.935	-1.51	0.131	0.514	M18
	ENSG00000169562	GJB1	-0.09	0.00288	0.0788	-0.06	0.143	0.514	-0.13	0.0612	0.741	2.74	0.00617	0.0974	M9
	ENSG00000205730	ITPRIPL2	0.04	0.00284	0.0788	0.04	0.0214	0.297	0.03	0.3	0.855	3.34	0.000843	0.0254	M19
	ENSG00000241479	MECOM-AS1	0.13	0.00288	0.0788	0.17	0.00165	0.118	0.05	0.575	0.906				M3
	ENSG00000248898	ENSG00000248898	-0.2	0.00287	0.0788	-0.29	0.000696	0.0885	-0.13	0.338	0.864				M7
	ENSG00000263050	ENSG00000263050	0.13	0.00287	0.0788	0.11	0.0297	0.333	0.14	0.157	0.813				M16
	ENSG00000236397	DDX11L2	-0.34	0.00286	0.0788	-0.36	0.011	0.23	-0.15	0.492	0.893	-0.38	0.705	0.918	M
	ENSG00000140450	ARRDC4	0.09	0.00283	0.0788	0.06	0.0778	0.431	0.16	0.00692	0.554	3.21	0.00135	0.0351	M
	ENSG00000277632	CCL3	-0.25	0.00292	0.0791	-0.31	0.00434	0.163	-0.26	0.116	0.792	1.14	0.255	0.668	M12	-0.15	0.000565
	ENSG00000072682	P4HA2	-0.05	0.00291	0.0791	-0.03	0.164	0.538	-0.07	0.033	0.693	0.41	0.679	0.911	M4
	ENSG00000187240	DYNC2H1	-0.04	0.00291	0.0791	-0.06	0.00354	0.155	0.03	0.336	0.864	-1.52	0.129	0.511	M9
	ENSG00000113194	FAF2	-0.02	0.00293	0.0793	-0.02	0.0717	0.419	-0.01	0.616	0.908	-0.6	0.549	0.86	M19
	ENSG00000115875	SRSF7	-0.04	0.00294	0.0793	-0.04	0.0345	0.344	-0.05	0.149	0.809	-1.94	0.0521	0.331	M1
	ENSG00000265666	RARA-AS1	0.07	0.00294	0.0793	0.05	0.0617	0.397	0	0.938	0.937	2	0.0456	0.309	M6
	ENSG00000158125	XDH	-0.09	0.00295	0.0795	-0.06	0.0752	0.426	-0.13	0.0734	0.753	-0.44	0.659	0.904	M13
	ENSG00000185873	TMPRSS11B	0.34	0.00295	0.0795	0.45	0.00123	0.107	-0.24	0.36	0.871	0.53	0.597	0.881	M13
	ENSG00000198488	B3GNT6	0.22	0.00297	0.0795	0.26	0.00385	0.158	0	0.993	0.941	7.26	3.85e-13	8.89e-10	M2
	ENSG00000250950	ENSG00000250950	-0.12	0.00297	0.0795	-0.17	0.000361	0.0669	-0.04	0.594	0.907				M3
	ENSG00000124145	SDC4	-0.04	0.00296	0.0795	-0.03	0.0467	0.374	-0.05	0.108	0.787	1.4	0.16	0.558	M19
	ENSG00000113593	PPWD1	0.03	0.00298	0.0796	0.02	0.11	0.478	0.06	0.0128	0.59	-1.4	0.16	0.559	M1
	ENSG00000160799	CCDC12	-0.03	0.00299	0.0796	-0.01	0.316	0.639	-0.05	0.0378	0.701	2.1	0.0358	0.271	M17
	ENSG00000202444	RNU5E-6P	0.18	0.00299	0.0796	0.16	0.0447	0.372	0.16	0.196	0.829				M1
	ENSG00000241635	UGT1A1	0.11	0.00299	0.0796	0.1	0.04	0.357	0.06	0.46	0.888	-0.67	0.505	0.839	M3
	ENSG00000143157	POGK	-0.03	0.003	0.0797	-0.02	0.0266	0.322	0	0.955	0.939	0.27	0.788	0.945	M19
	ENSG00000035499	DEPDC1B	0.14	0.00302	0.08	0.19	0.00373	0.156	0.18	0.0562	0.732	0.6	0.549	0.86	M1
	ENSG00000057019	DCBLD2	0.06	0.00303	0.0802	0.04	0.0974	0.464	0.15	0.00298	0.497	2.66	0.00781	0.113	M4
	ENSG00000134852	CLOCK	0.03	0.00303	0.0802	0.05	0.000183	0.0445	-0.01	0.779	0.926	2.32	0.0203	0.198	M1
	ENSG00000145386	CCNA2	0.1	0.00304	0.0804	0.17	0.000196	0.0457	0.04	0.587	0.906	1.04	0.3	0.708	M1
	ENSG00000104979	C19orf53	-0.03	0.00306	0.0806	-0.03	0.00798	0.204	-0.03	0.284	0.851	1.6	0.109	0.473	M17
	ENSG00000244055	ENSG00000244055	-0.07	0.00308	0.0809	-0.08	0.00404	0.161	-0.04	0.441	0.885				M16
	ENSG00000100099	HPS4	-0.03	0.00308	0.0809	-0.02	0.0556	0.385	-0.02	0.309	0.857	-0.24	0.808	0.951	M15
	ENSG00000155816	FMN2	-0.18	0.00309	0.081	-0.17	0.00926	0.214	-0.01	0.93	0.937	-3.76	0.000169	0.00795	M2
	ENSG00000110328	GALNT18	0.06	0.00309	0.081	0.08	0.00241	0.138	0.05	0.213	0.835	1.55	0.121	0.496	M2
	ENSG00000155868	MED7	0.04	0.0031	0.081	0.04	0.0107	0.227	0.03	0.237	0.84	0.43	0.664	0.905	M1
	ENSG00000227039	ITGB2-AS1	-0.19	0.00311	0.0812	-0.23	0.00678	0.19	0.08	0.533	0.901	-3.32	0.000903	0.0265	M12
	ENSG00000141574	SECTM1	0.1	0.00313	0.0816	0.06	0.197	0.565	0.02	0.795	0.926	1.62	0.105	0.466	M12
	ENSG00000128641	MYO1B	-0.08	0.00314	0.0819	-0.05	0.156	0.531	-0.13	0.015	0.596	0.71	0.478	0.826	M11
	ENSG00000218676	BRD7P4	-0.16	0.00315	0.0819	-0.16	0.0136	0.251	-0.15	0.198	0.829				M3
	ENSG00000258837	ENSG00000258837	-0.19	0.00315	0.0819	-0.14	0.095	0.462	-0.18	0.131	0.803				M9
	ENSG00000138778	CENPE	0.08	0.00317	0.0819	0.1	0.0105	0.224	0.08	0.255	0.846	0.21	0.831	0.955	M1
	ENSG00000125834	STK35	-0.03	0.00317	0.0819	-0.03	0.069	0.414	-0.04	0.0714	0.75	0.23	0.815	0.952	M8
	ENSG00000121552	CSTA	0.11	0.00317	0.0819	0.11	0.0101	0.219	-0.05	0.461	0.888	4.31	1.63e-05	0.00142	M6
	ENSG00000153707	PTPRD	-0.2	0.00317	0.0819	-0.09	0.248	0.6	-0.14	0.384	0.876	2.54	0.011	0.138	M5
	ENSG00000138750	NUP54	0.02	0.00318	0.0819	0.03	0.000848	0.0978	0.03	0.0658	0.749	0.27	0.79	0.945	M1
	ENSG00000232406	ENSG00000232406	0.07	0.00319	0.0821	0.09	0.00216	0.133	-0.03	0.508	0.896				M3
	ENSG00000114054	PCCB	-0.03	0.00322	0.0824	-0.01	0.58	0.74	-0.06	0.0364	0.696	-0.16	0.874	0.967	M14
	ENSG00000119977	TCTN3	-0.03	0.00321	0.0824	-0.03	0.00866	0.21	-0.01	0.513	0.897	-1.38	0.167	0.567	M11
	ENSG00000134460	IL2RA	0.18	0.00322	0.0824	0.28	0.000359	0.0669	0.07	0.526	0.9	1.01	0.314	0.72	M7
	ENSG00000271503	CCL5	-0.12	0.00322	0.0824	-0.15	0.00315	0.147	-0.08	0.349	0.867	-1.24	0.216	0.627	M7	0.59	0.0349
	ENSG00000120725	SIL1	-0.03	0.00325	0.0827	-0.02	0.0897	0.453	-0.06	0.0191	0.623	3.07	0.00215	0.0481	M14
	ENSG00000039068	CDH1	-0.04	0.00325	0.0827	-0.03	0.0805	0.437	-0.04	0.163	0.813	-0.15	0.88	0.968	M15
	ENSG00000057657	PRDM1	-0.07	0.00324	0.0827	-0.08	0.00691	0.193	-0.06	0.229	0.839	1.21	0.226	0.639	M12
	ENSG00000116668	SWT1	0.04	0.00325	0.0827	0.01	0.343	0.655	0.06	0.017	0.611	0.72	0.472	0.823	M1
	ENSG00000137872	SEMA6D	0.14	0.0033	0.0837	0.05	0.348	0.657	0.2	0.0711	0.75	-0.12	0.903	0.975	M
	ENSG00000278463	H2AC4	0.12	0.00331	0.0837	0.13	0.0178	0.278	0.17	0.0586	0.734				M1
	ENSG00000167165	UGT1A6	0.1	0.00333	0.0837	0.08	0.0576	0.389	0	0.957	0.939	-0.06	0.953	0.989	M6
	ENSG00000020922	MRE11	0.03	0.00334	0.0837	0.04	0.0036	0.155	0.04	0.0729	0.753				M9
	ENSG00000115598	IL1RL2	0.09	0.00331	0.0837	0.04	0.331	0.648	0.15	0.00936	0.559	2.79	0.00534	0.0892	M2
	ENSG00000151322	NPAS3	-0.15	0.00333	0.0837	-0.12	0.0486	0.375	-0.07	0.513	0.897	-2.27	0.0232	0.213	M2		0.0309
	ENSG00000180096	SEPTIN1	-0.06	0.00334	0.0837	-0.08	0.00597	0.182	-0.03	0.496	0.895				M7
	ENSG00000215853	RPTN	0.28	0.0033	0.0837	0.14	0.183	0.554	-0.07	0.741	0.922	0.86	0.39	0.771	M13
	ENSG00000115163	CENPA	0.18	0.00332	0.0837	0.28	0.000959	0.0993	0.09	0.422	0.882	0.14	0.891	0.972	M1
	ENSG00000135269	TES	-0.04	0.00335	0.0838	-0.02	0.336	0.65	-0.06	0.0141	0.596	1.54	0.124	0.501	M11
	ENSG00000243650	RN7SL834P	0.11	0.00337	0.0838	0.15	0.00193	0.125	0.07	0.346	0.867				M3
	ENSG00000235863	B3GALT4	-0.04	0.00336	0.0838	-0.05	0.00174	0.12	-0.04	0.182	0.827	2.42	0.0153	0.168	M17
	ENSG00000157992	KRTCAP3	-0.05	0.00336	0.0838	-0.05	0.0128	0.247	-0.01	0.688	0.917	-0.76	0.449	0.809	M24
	ENSG00000083750	RRAGB	-0.04	0.00337	0.0838	-0.04	0.055	0.384	-0.02	0.468	0.889	-2.48	0.0133	0.155	M5
	ENSG00000172260	NEGR1	-0.14	0.00337	0.0838	-0.11	0.0674	0.41	0.06	0.52	0.9	0.31	0.76	0.936	M9		0.0156
	ENSG00000119013	NDUFB3	0.04	0.00339	0.0841	0.06	6.06e-05	0.027	-0.01	0.718	0.922	1.79	0.0727	0.393	M1
	ENSG00000287887	ENSG00000287887	0.1	0.00339	0.0841	0.1	0.0166	0.267	0	0.951	0.939				M
	ENSG00000140795	MYLK3	0.15	0.0034	0.0841	0.14	0.0371	0.35	0.22	0.0203	0.631	2.58	0.01	0.13	M4
	ENSG00000141349	G6PC3	-0.03	0.00341	0.0843	-0.03	0.0355	0.346	-0.05	0.0584	0.734	0.4	0.688	0.913	M8
	ENSG00000219507	FTH1P8	-0.1	0.00343	0.0843	-0.11	0.00503	0.168	-0.1	0.168	0.814	-1.26	0.209	0.621	M
	ENSG00000031698	SARS1	-0.02	0.00344	0.0843	-0.01	0.146	0.518	-0.02	0.294	0.855				M14
	ENSG00000144028	SNRNP200	-0.03	0.00343	0.0843	-0.03	0.0122	0.241	0.01	0.808	0.928	-3.43	0.0006	0.02	M15
	ENSG00000111962	UST	0.05	0.00344	0.0843	0.07	0.00157	0.117	0.02	0.66	0.914	1.45	0.147	0.538	M5
	ENSG00000232860	SMG7-AS1	-0.07	0.00342	0.0843	-0.07	0.0152	0.259	-0.05	0.277	0.851	0.57	0.567	0.868	M9
	ENSG00000015133	CCDC88C	-0.03	0.00345	0.0845	-0.02	0.0901	0.454	0	0.969	0.94	2.2	0.0276	0.235	M4
	ENSG00000105568	PPP2R1A	-0.02	0.00346	0.0846	-0.01	0.155	0.53	-0.02	0.215	0.835	1.26	0.209	0.621	M8
	ENSG00000124942	AHNAK	-0.05	0.00346	0.0846	-0.05	0.00962	0.217	0	0.911	0.935	0.62	0.538	0.855	M15
	ENSG00000176731	RBIS	0.04	0.00346	0.0846	0.03	0.07	0.416	0.03	0.333	0.864				M1
	ENSG00000157168	NRG1	-0.12	0.00347	0.0847	-0.1	0.0454	0.373	-0.09	0.388	0.877	-2.31	0.021	0.202	M5
	ENSG00000264112	ENSG00000264112	-0.05	0.00349	0.085	-0.01	0.495	0.716	-0.12	0.00299	0.497				M3
	ENSG00000089685	BIRC5	0.11	0.0035	0.0851	0.15	0.00511	0.169	0.15	0.0737	0.754	0.52	0.601	0.883	M1		0.00177
	ENSG00000233527	ZNF529-AS1	-0.06	0.00351	0.0851	-0.03	0.278	0.619	-0.1	0.0283	0.675	0.55	0.585	0.876	M9
	ENSG00000135387	CAPRIN1	-0.02	0.00352	0.0852	0	0.907	0.812	-0.03	0.0543	0.729	-0.83	0.409	0.784	M11
	ENSG00000241186	TDGF1	-0.22	0.00353	0.0853	-0.17	0.0421	0.364				0.04	0.967	0.992	M5
	ENSG00000186501	TMEM222	-0.03	0.00354	0.0853	-0.03	0.0287	0.329	-0.01	0.611	0.908	0.02	0.981	0.996	M17
	ENSG00000183579	ZNRF3	-0.05	0.00355	0.0853	-0.03	0.146	0.518	-0.06	0.202	0.829	-0.73	0.467	0.82	M5
	ENSG00000181524	RPL24P4	-0.04	0.00355	0.0853	-0.04	0.0175	0.275	0	0.966	0.94	-1.17	0.24	0.653	M24
	ENSG00000084754	HADHA	-0.02	0.00356	0.0853	-0.01	0.486	0.713	-0.03	0.0428	0.708	1.26	0.209	0.62	M14
	ENSG00000110042	DTX4	-0.05	0.00354	0.0853	-0.01	0.518	0.725	-0.07	0.0477	0.711	-2.8	0.00504	0.0852	M19
	ENSG00000112149	CD83	-0.12	0.00353	0.0853	-0.18	0.00225	0.137	0.07	0.421	0.882	-2.17	0.0298	0.245	M12
	ENSG00000237525	ENSG00000237525	-0.26	0.00356	0.0853	-0.24	0.0348	0.345							M16
	ENSG00000237705	ENSG00000237705	0.14	0.00357	0.0855	0.24	0.000102	0.0346	-0.02	0.814	0.929				M3
	ENSG00000168734	PKIG	-0.03	0.0036	0.0857	-0.03	0.0191	0.285	0	0.876	0.934	-0.09	0.926	0.982	M4
	ENSG00000140563	MCTP2	0.04	0.00359	0.0857	0.01	0.512	0.722	0.13	0.000319	0.313	0.91	0.362	0.752	M6
	ENSG00000131165	CHMP1A	-0.03	0.0036	0.0857	-0.03	0.038	0.352	-0.05	0.0147	0.596	1.21	0.226	0.639	M17
	ENSG00000139438	FAM222A	0.07	0.00359	0.0857	0.06	0.0718	0.419	0.05	0.36	0.871	4.41	1.06e-05	0.00102	M6
	ENSG00000165323	FAT3	-0.17	0.00361	0.0857	-0.11	0.111	0.48	-0.03	0.786	0.926	-0.4	0.692	0.914	M2
	ENSG00000143924	EML4	-0.03	0.00364	0.0864	-0.02	0.0801	0.436	0	0.926	0.936	-2.65	0.00794	0.114	M1
	ENSG00000159763	PIP	0.18	0.00368	0.0872	0.32	8.87e-05	0.0326	0.02	0.878	0.934	-2.14	0.0321	0.255	M19
	ENSG00000187079	TEAD1	-0.04	0.00369	0.0872	-0.02	0.378	0.671	-0.05	0.101	0.784	-1.37	0.171	0.572	M4
	ENSG00000152894	PTPRK	-0.03	0.0037	0.0872	-0.03	0.0186	0.282	-0.03	0.339	0.865	-0.07	0.941	0.985	M19
	ENSG00000260273	ENSG00000260273	-0.11	0.0037	0.0872	-0.12	0.0131	0.249	-0.1	0.157	0.813				M4
	ENSG00000104490	NCALD	-0.05	0.00371	0.0872	-0.03	0.156	0.531	-0.03	0.404	0.879	-2.06	0.0394	0.285	M4
	ENSG00000138382	METTL5	0.04	0.00371	0.0872	0.06	6.02e-05	0.027	-0.02	0.321	0.859	3.12	0.00178	0.0425	M1		0.0309
	ENSG00000151690	MFSD6	-0.03	0.00371	0.0872	-0.03	0.01	0.219	-0.02	0.432	0.884	0.65	0.513	0.844	M11
	ENSG00000140479	PCSK6	0.11	0.00373	0.0873	0.1	0.0475	0.375	0.02	0.724	0.922	1.7	0.0893	0.434	M2
	ENSG00000180155	LYNX1	-0.1	0.00374	0.0873	-0.14	0.001	0.1	0.05	0.512	0.897	-2.83	0.00463	0.0808	M8
	ENSG00000089057	SLC23A2	-0.06	0.00374	0.0873	-0.05	0.0534	0.381	-0.08	0.0825	0.766	-2.21	0.0271	0.232	M5
	ENSG00000177697	CD151	-0.07	0.00373	0.0873	-0.06	0.0301	0.335	-0.07	0.166	0.814	3.04	0.00233	0.0505	M17
	ENSG00000187555	USP7	-0.02	0.00372	0.0873	-0.02	0.0629	0.401	0	0.853	0.933	-0.46	0.642	0.899	M15
	ENSG00000136875	PRPF4	-0.03	0.00375	0.0874	-0.02	0.0518	0.379	-0.02	0.35	0.867	-0.31	0.754	0.934	M14
	ENSG00000263766	KPNB1-DT	-0.13	0.00386	0.0878	-0.12	0.026	0.321	-0.1	0.223	0.836				M3
	ENSG00000260816	ENSG00000260816	0.1	0.00385	0.0878	0.18	2.52e-05	0.0216	-0.17	0.0132	0.595				M3
	ENSG00000253729	PRKDC	-0.03	0.00383	0.0878	-0.02	0.102	0.471	0.01	0.777	0.926	-2.28	0.0226	0.21	M15
	ENSG00000251095	ENSG00000251095	0.25	0.00385	0.0878	0.14	0.209	0.574	0.19	0.215	0.835				M
	ENSG00000246022	ALDH1L1-AS2	0.16	0.00384	0.0878	0.21	0.00312	0.147	0.13	0.252	0.845	-0.31	0.757	0.935	M
	ENSG00000101347	SAMHD1	-0.04	0.00379	0.0878	-0.04	0.0373	0.35	-0.04	0.138	0.807	-2.36	0.0185	0.187	M4
	ENSG00000285976	ENSG00000285976	0.12	0.0038	0.0878	0.09	0.0959	0.463	0.16	0.0706	0.75				M
	ENSG00000160445	ZER1	-0.02	0.0038	0.0878	-0.02	0.0443	0.37	-0.02	0.291	0.853	0.4	0.688	0.913	M8
	ENSG00000079263	SP140	-0.07	0.0038	0.0878	-0.06	0.0561	0.386	-0.02	0.631	0.909	-0.69	0.49	0.832	M7
	ENSG00000141736	ERBB2	-0.03	0.00381	0.0878	-0.02	0.28	0.619	-0.05	0.0422	0.706	-0.34	0.737	0.929	M8	0.47	3.03e-07
	ENSG00000134574	DDB2	0.03	0.00383	0.0878	0.06	0.000115	0.036	0	0.923	0.936	-0.72	0.473	0.823	M17
	ENSG00000231621	ANKRD44-AS1	-0.06	0.0038	0.0878	-0.08	0.00538	0.173	0.01	0.752	0.924				M22
	ENSG00000172572	PDE3A	0.23	0.00386	0.0878	0.21	0.0531	0.38	0.09	0.546	0.903	0.34	0.732	0.927	M2
	ENSG00000101888	NXT2	0.03	0.00386	0.0878	0.03	0.0411	0.36	0.02	0.37	0.872	0.41	0.68	0.911	M1
	ENSG00000005469	CROT	0.04	0.00384	0.0878	0.05	0.00442	0.164	0	0.989	0.941	1.45	0.146	0.538	M13
	ENSG00000047457	CP	-0.08	0.00383	0.0878	-0.09	0.0175	0.275	-0.05	0.367	0.872	-3.79	0.000154	0.00743	M12
	ENSG00000090013	BLVRB	0.04	0.00385	0.0878	0.04	0.0321	0.339	0.01	0.581	0.906	2.95	0.00316	0.0626	M17
	ENSG00000101187	SLCO4A1	0.15	0.00384	0.0878	0.12	0.0782	0.432	-0.03	0.78	0.926	2.9	0.00379	0.0707	M13
	ENSG00000183742	MACC1	0.08	0.00379	0.0878	0.05	0.115	0.484	0.05	0.413	0.88	2.23	0.0261	0.227	M13
	ENSG00000116815	CD58	0.05	0.00387	0.0878	0.04	0.0448	0.372	0.03	0.332	0.863	2.67	0.00756	0.11	M6
	ENSG00000211592	IGKC	0.17	0.0039	0.0884	0.28	0.00387	0.158	0.1	0.44	0.885	-0.03	0.975	0.994	M7
	ENSG00000253558	ENSG00000253558	0.15	0.00392	0.0887	0.14	0.0315	0.338	0.25	0.0137	0.596				M3
	ENSG00000233968	ENSG00000233968	0.3	0.00394	0.0891	0.37	0.00793	0.204	-0.09	0.614	0.908				M2
	ENSG00000146574	CCZ1B	-0.12	0.00398	0.0898	-0.15	0.00357	0.155	-0.1	0.236	0.839	-0.66	0.507	0.84	M
	ENSG00000170577	SIX2	0.05	0.00399	0.0898	0.03	0.0873	0.449	0.07	0.0711	0.75	1.37	0.172	0.573	M5
	ENSG00000088451	TGDS	0.03	0.00402	0.0905	0.04	0.00901	0.212	0.04	0.132	0.806	0.58	0.564	0.867	M1
	ENSG00000197603	CPLANE1	-0.04	0.00403	0.0906	-0.05	0.00613	0.184	-0.02	0.581	0.906				M9
	ENSG00000169989	TIGD4	0.05	0.00406	0.0912	0.03	0.244	0.598	0.08	0.0259	0.666	0.37	0.708	0.919	M22
	ENSG00000187123	LYPD6	-0.08	0.00408	0.0914	-0.02	0.542	0.731	-0.13	0.0151	0.596	2.3	0.0215	0.205	M
	ENSG00000117016	RIMS3	0.1	0.0041	0.0916	0.08	0.0775	0.43	0.06	0.38	0.875	-1.6	0.11	0.477	M
	ENSG00000166396	SERPINB7	-0.22	0.0041	0.0916	-0.16	0.108	0.477	-0.23	0.106	0.786	-0.95	0.343	0.739	M5
	ENSG00000107223	EDF1	-0.03	0.00411	0.0918	-0.02	0.034	0.343	-0.03	0.324	0.861	1.55	0.121	0.496	M17		0.0309
	ENSG00000286457	ENSG00000286457	-0.2	0.00413	0.092	-0.13	0.102	0.47							M9
	ENSG00000146521	LINC01558	-0.27	0.00414	0.0922	-0.2	0.0537	0.381	-0.19	0.366	0.872	-1.11	0.266	0.678	M4
	ENSG00000179085	DPM3	-0.05	0.00416	0.0925	-0.07	0.00151	0.116	-0.02	0.598	0.908	3.23	0.00123	0.033	M21
	ENSG00000138193	PLCE1	-0.04	0.00417	0.0925	-0.04	0.0167	0.268	-0.04	0.184	0.827	2.74	0.00619	0.0977	M2
	ENSG00000125871	MGME1	0.04	0.0042	0.0931	0.04	0.0513	0.379	0.03	0.348	0.867	1.47	0.143	0.533	M1
	ENSG00000025434	NR1H3	0.06	0.00422	0.0932	0.06	0.0143	0.253	0.08	0.0703	0.75	0.76	0.447	0.808	M17	0.34	0.0315
	ENSG00000121417	ZNF211	0.05	0.00422	0.0932	0.03	0.111	0.48	0.05	0.258	0.846	-1.61	0.108	0.471	M
	ENSG00000149636	DSN1	0.04	0.00421	0.0932	0.01	0.48	0.711	0.09	0.000703	0.381	0.74	0.456	0.814	M1
	ENSG00000211689	TRGC1	-0.21	0.00423	0.0932	-0.19	0.0352	0.345	-0.21	0.129	0.802	-1.91	0.0559	0.344	M7
	ENSG00000276903	H2AC16	0.1	0.00422	0.0932	0.14	0.00307	0.147	0.05	0.493	0.894				M1
	ENSG00000132670	PTPRA	-0.02	0.00425	0.0934	-0.02	0.0509	0.378	-0.02	0.323	0.86	-1.02	0.308	0.713	M11
	ENSG00000141002	TCF25	-0.03	0.00425	0.0934	-0.02	0.0743	0.424	-0.04	0.0687	0.749	-0.08	0.934	0.984	M8
	ENSG00000086991	NOX4	-0.15	0.00427	0.0938	-0.12	0.0802	0.436	-0.04	0.704	0.92	-0.75	0.456	0.814	M
	ENSG00000126003	PLAGL2	-0.04	0.00428	0.0939	-0.04	0.0198	0.289	-0.02	0.586	0.906	-0.48	0.63	0.896	M
	ENSG00000262966	ENSG00000262966	0.06	0.0043	0.0942	0.08	0.002	0.128	-0.03	0.463	0.888				M3
	ENSG00000135587	SMPD2	-0.05	0.00432	0.0943	-0.06	0.00496	0.166	-0.05	0.175	0.822	1.58	0.114	0.485	M4
	ENSG00000145649	GZMA	0.11	0.00431	0.0943	0.09	0.0698	0.415	0.11	0.133	0.807	0.3	0.766	0.938	M7
	ENSG00000215908	CROCCP2	0.13	0.00432	0.0943	0.16	0.00794	0.204	0.01	0.879	0.935	-0.1	0.917	0.979	M
	ENSG00000167930	FAM234A	-0.03	0.00435	0.0944	-0.03	0.0479	0.375	-0.05	0.034	0.695	-0.12	0.903	0.976	M8
	ENSG00000152056	AP1S3	-0.05	0.00434	0.0944	-0.04	0.0806	0.437	-0.04	0.377	0.875	1.69	0.0905	0.437	M7
	ENSG00000114391	RPL24	-0.03	0.00434	0.0944	-0.02	0.0545	0.383	-0.01	0.802	0.927	-0.09	0.93	0.983	M24
	ENSG00000174547	MRPL11	-0.03	0.00435	0.0944	-0.02	0.221	0.584	-0.04	0.0571	0.734	0.13	0.895	0.973	M24
	ENSG00000272288	ILRUN-AS1	-0.06	0.00436	0.0945	0	0.939	0.817	-0.12	0.00617	0.551				M4
	ENSG00000135829	DHX9	-0.02	0.00436	0.0945	-0.01	0.322	0.642	-0.02	0.217	0.835	-0.06	0.954	0.989	M11
	ENSG00000067596	DHX8	-0.03	0.00437	0.0945	-0.02	0.0406	0.358	-0.03	0.222	0.835	-0.57	0.571	0.87	M19
	ENSG00000112981	NME5	0.04	0.0044	0.0946	0.02	0.227	0.587	0.05	0.109	0.788	0.88	0.377	0.761	M22
	ENSG00000070526	ST6GALNAC1	-0.06	0.0044	0.0946	-0.02	0.321	0.641	-0.07	0.108	0.787	3.6	0.000324	0.0129	M14
	ENSG00000146054	TRIM7	0.09	0.00439	0.0946	0.11	0.00323	0.149	-0.05	0.507	0.896	6.16	7.1e-10	4.45e-07	M6
	ENSG00000280660	ENSG00000280660	0.21	0.0044	0.0946	0.26	0.00735	0.197	0.04	0.824	0.929				M12
	ENSG00000283787	PRR33	-0.1	0.00439	0.0946	-0.06	0.151	0.525	-0.05	0.508	0.896	-1.51	0.132	0.515	M7
	ENSG00000123562	MORF4L2	-0.02	0.00441	0.0946	-0.02	0.0641	0.404	-0.01	0.419	0.882	0.15	0.884	0.969	M22
	ENSG00000143314	MRPL24	-0.03	0.00441	0.0946	-0.02	0.101	0.47	-0.03	0.277	0.851	0.07	0.944	0.987	M24
	ENSG00000115758	ODC1	-0.05	0.00445	0.095	-0.04	0.0679	0.411	-0.02	0.568	0.904	-3.23	0.00125	0.0332	M11
	ENSG00000145375	SPATA5	0.04	0.00445	0.095	0.05	0.0159	0.264	0.03	0.374	0.873	0.53	0.594	0.88	M13
	ENSG00000225950	NTF4	0.1	0.00445	0.095	0.13	0.00416	0.163	0.14	0.115	0.792	-1.55	0.122	0.498	M5
	ENSG00000118412	CASP8AP2	0.03	0.00447	0.0953	0.03	0.0106	0.226	0.03	0.159	0.813	0.35	0.725	0.924	M1
	ENSG00000157837	SPPL3	-0.03	0.00448	0.0954	-0.02	0.0399	0.357	-0.03	0.232	0.839	-2.03	0.0422	0.296	M15
	ENSG00000132436	FIGNL1	0.04	0.0045	0.0956	0.05	0.00473	0.165	0.06	0.0456	0.711	-0.66	0.512	0.844	M11
	ENSG00000135503	ACVR1B	-0.03	0.00451	0.0958	-0.01	0.238	0.596	-0.03	0.256	0.846	-1.63	0.103	0.462	M23
	ENSG00000120457	KCNJ5	-0.15	0.00452	0.0959	-0.06	0.349	0.658	-0.08	0.433	0.884	-2.75	0.00592	0.095	M5
	ENSG00000120837	NFYB	0.04	0.00453	0.0959	0.07	4.13e-05	0.0225	-0.01	0.728	0.922	1.52	0.129	0.511	M1
	ENSG00000176024	ZNF613	0.04	0.00454	0.0962	0.05	0.00385	0.158	0.01	0.84	0.931	-0.25	0.801	0.949	M1
	ENSG00000115129	TP53I3	0.06	0.00456	0.0964	0.05	0.066	0.408	0.08	0.0969	0.78	1.9	0.0569	0.347	M13
	ENSG00000203879	GDI1	-0.03	0.00459	0.0966	-0.03	0.0215	0.297	-0.02	0.324	0.861	0.12	0.902	0.975	M21
	ENSG00000238837	LINC02031	-0.09	0.00459	0.0966	-0.11	0.00826	0.207	-0.1	0.0746	0.757				M4
	ENSG00000180938	ZNF572	0.06	0.00459	0.0966	0.05	0.0674	0.41	0.01	0.809	0.928	2.07	0.0387	0.281	M9
	ENSG00000154144	TBRG1	0.03	0.00459	0.0966	0.01	0.518	0.725	0.06	0.0255	0.662	-0.71	0.477	0.825	M6
	ENSG00000086758	HUWE1	-0.03	0.00462	0.097	-0.03	0.00516	0.17	0.02	0.311	0.858	-0.02	0.984	0.997	M15
	ENSG00000286313	ENSG00000286313	-0.1	0.00463	0.0971	-0.11	0.0129	0.248	0.04	0.58	0.906				M16
	ENSG00000173273	TNKS	-0.02	0.00464	0.0973	-0.03	0.00797	0.204	0.01	0.633	0.909	-2.32	0.0204	0.198	M9
	ENSG00000075213	SEMA3A	-0.06	0.00466	0.0976	-0.04	0.178	0.551	-0.03	0.495	0.894	-0.66	0.507	0.84	M4
	ENSG00000107551	RASSF4	0.09	0.00476	0.0987	0.04	0.304	0.631	0.13	0.0306	0.685	-0.09	0.928	0.982	M12
	ENSG00000131475	VPS25	-0.03	0.00477	0.0987	-0.03	0.0143	0.253	-0.02	0.274	0.851	2.11	0.0349	0.267	M17
	ENSG00000142892	PIGK	-0.04	0.00473	0.0987	-0.01	0.417	0.688	-0.06	0.039	0.702	-0.87	0.383	0.767	M11
	ENSG00000151233	GXYLT1	0.04	0.00477	0.0987	0.04	0.0502	0.378	0.07	0.0281	0.675	-0.59	0.555	0.863	M
	ENSG00000069966	GNB5	-0.05	0.00478	0.0987	-0.08	0.000526	0.0807	0	0.943	0.937	-1.76	0.079	0.408	M
	ENSG00000163534	FCRL1	-0.24	0.00477	0.0987	-0.4	0.0049	0.165	-0.2	0.15	0.809	-1.34	0.179	0.581	M7
	ENSG00000183853	KIRREL1	-0.08	0.00473	0.0987	-0.07	0.0361	0.348	0	0.961	0.94				M5
	ENSG00000204463	BAG6	-0.03	0.00475	0.0987	-0.01	0.268	0.612	-0.05	0.0216	0.639	1.12	0.264	0.677	M8
	ENSG00000205710	C17orf107	0.08	0.0048	0.0987	0.07	0.0236	0.308	0.09	0.203	0.829	2.39	0.017	0.178	M14
	ENSG00000227373	RABGAP1L-DT	-0.16	0.00479	0.0987	-0.18	0.0132	0.249	-0.05	0.583	0.906				M
	ENSG00000259964	THSD4-AS1	0.22	0.00479	0.0987	0.19	0.0464	0.374				1.29	0.198	0.606	M16
	ENSG00000075568	TMEM131	-0.03	0.00476	0.0987	-0.04	0.00978	0.218	0.01	0.766	0.926	-1.24	0.215	0.626	M9
	ENSG00000158683	PKD1L1	-0.12	0.0048	0.0987	-0.09	0.112	0.48	-0.17	0.0717	0.752	0.49	0.622	0.891	M
	ENSG00000279838	ENSG00000279838	0.07	0.00478	0.0987	0.04	0.324	0.643	0.16	0.00367	0.514				M3
	ENSG00000175745	NR2F1	-0.29	0.00481	0.0988	-0.35	0.00589	0.181	0.1	0.704	0.92	-0.63	0.53	0.851	M2
	ENSG00000183963	SMTN	0.07	0.00484	0.0994	0.08	0.0117	0.235	0.07	0.152	0.812	2.38	0.0171	0.18	M18
	ENSG00000140396	NCOA2	-0.02	0.00486	0.0996	-0.01	0.251	0.602	-0.01	0.436	0.885	-2.64	0.00833	0.116	M15
	ENSG00000102738	MRPS31	0.04	0.00487	0.0998	0.02	0.176	0.548	0.04	0.239	0.84	0.18	0.854	0.961	M22
	ENSG00000129235	TXNDC17	0.03	0.0049	0.1	0.03	0.0332	0.34	0.02	0.402	0.878	3.11	0.00187	0.0439	M6
	ENSG00000279476	ENSG00000279476	0.07	0.0049	0.1	0.05	0.0995	0.467	0.06	0.224	0.837				M3
	ENSG00000135916	ITM2C	-0.06	0.00489	0.1	-0.08	0.000608	0.0849	0.03	0.497	0.895	-1.11	0.268	0.68	M17
	ENSG00000235078	ENSG00000235078	0.14	0.00492	0.1	0.13	0.0277	0.325	0.09	0.349	0.867				M
	ENSG00000106278	PTPRZ1	-0.06	0.00494	0.1	-0.03	0.29	0.624	-0.03	0.488	0.892	-1.19	0.232	0.646	M
	ENSG00000177548	RABEP2	0.04	0.00494	0.1	0.03	0.0913	0.457	0.03	0.332	0.864	3.85	0.000116	0.00601	M18
	ENSG00000085063	CD59	-0.03	0.00495	0.1	-0.02	0.164	0.537	-0.04	0.161	0.813	-0.86	0.39	0.772	M4
	ENSG00000101266	CSNK2A1	-0.02	0.00496	0.101	-0.01	0.407	0.685	-0.01	0.377	0.875	0.81	0.419	0.792	M11
	ENSG00000170315	UBB	-0.03	0.00504	0.102	-0.02	0.126	0.496	-0.06	0.0183	0.621	0.65	0.517	0.846	M21
	ENSG00000146540	C7orf50	-0.04	0.00506	0.102	-0.04	0.0275	0.324	-0.03	0.295	0.855	1.16	0.244	0.656	M21
	ENSG00000137500	CCDC90B	0.03	0.00506	0.102	0.02	0.0872	0.449	0.04	0.126	0.802	1.06	0.288	0.698	M1
	ENSG00000231697	NANOGP5	0.16	0.00506	0.102	0.18	0.00973	0.218	-0.01	0.94	0.937				M3
	ENSG00000164576	SAP30L	0.03	0.00508	0.102	0.04	0.00121	0.107	0.02	0.3	0.855	-1.9	0.0581	0.351	M15
	ENSG00000137207	YIPF3	-0.03	0.00515	0.103	-0.02	0.0542	0.383	-0.03	0.163	0.813	1.57	0.117	0.491	M17
	ENSG00000166428	PLD4	-0.08	0.00513	0.103	-0.08	0.0338	0.342	0	0.987	0.941	0.37	0.714	0.921	M7
	ENSG00000185697	MYBL1	-0.1	0.00515	0.103	-0.18	3e-05	0.0225	0.05	0.572	0.905	-2.51	0.012	0.145	M
	ENSG00000186104	CYP2R1	0.05	0.00515	0.103	0.04	0.04	0.357	0.04	0.316	0.859	5.36	8.32e-08	2.28e-05	M6
	ENSG00000272338	ENSG00000272338	0.13	0.0052	0.104	0.13	0.0254	0.317	0.16	0.0989	0.783				M16
	ENSG00000145912	NHP2	-0.03	0.00524	0.105	-0.02	0.155	0.53	-0.02	0.494	0.894	1.1	0.27	0.682	M17
	ENSG00000001630	CYP51A1	-0.09	0.00526	0.105	-0.04	0.283	0.62	-0.07	0.275	0.851	-0.02	0.987	0.997	M11
	ENSG00000011376	LARS2	-0.04	0.00528	0.105	-0.03	0.0596	0.392	-0.03	0.313	0.858	-1.86	0.0629	0.366	M8
	ENSG00000012211	PRICKLE3	0.04	0.0053	0.105	0.06	0.00223	0.136	-0.02	0.584	0.906	1.35	0.176	0.579	M18
	ENSG00000109794	FAM149A	-0.05	0.0053	0.105	-0.08	0.000714	0.0885	-0.06	0.165	0.813	0.05	0.958	0.99	M4
	ENSG00000124143	ARHGAP40	0.21	0.00529	0.105	0.03	0.713	0.775	0.23	0.122	0.802	1.9	0.0575	0.349	M2
	ENSG00000168538	TRAPPC11	-0.02	0.00529	0.105	-0.01	0.162	0.537	-0.02	0.245	0.842	1.67	0.0954	0.448	M11
	ENSG00000260265	LINC02562	0.13	0.00532	0.106	0.09	0.103	0.472	0.19	0.0533	0.728				M9
	ENSG00000145439	CBR4	0.03	0.00533	0.106	0.04	0.0159	0.264	0.03	0.25	0.845	-0.64	0.525	0.849	M1
	ENSG00000081803	CADPS2	0.05	0.00534	0.106	0.04	0.0487	0.375	0.08	0.0194	0.629	2.57	0.0101	0.13	M
	ENSG00000254561	ENSG00000254561	-0.1	0.00536	0.106	-0.09	0.037	0.35	-0.11	0.153	0.812				M9
	ENSG00000132471	WBP2	-0.03	0.00536	0.106	-0.01	0.677	0.765	-0.07	0.0105	0.577	-0.54	0.592	0.88	M8	0.9	0.0193
	ENSG00000114737	CISH	0.11	0.00537	0.106	0.07	0.151	0.526	0.18	0.0201	0.631	3.57	0.000357	0.0137	M2
	ENSG00000082805	ERC1	-0.05	0.00537	0.106	-0.03	0.154	0.528	0.01	0.885	0.935	-2.01	0.0445	0.305	M23
	ENSG00000129467	ADCY4	0.09	0.0054	0.106	0.06	0.148	0.521	0.01	0.878	0.934	2.76	0.00572	0.0927	M6
	ENSG00000205937	RNPS1	-0.02	0.00541	0.106	-0.02	0.121	0.491	-0.01	0.581	0.906	0.46	0.646	0.9	M14
	ENSG00000145113	MUC4	-0.1	0.00542	0.106	-0.11	0.0149	0.256	-0.12	0.0766	0.758	0.88	0.381	0.764	M3
	ENSG00000116729	WLS	-0.04	0.00543	0.107	-0.03	0.159	0.534	-0.05	0.106	0.786	-0.45	0.653	0.901	M4
	ENSG00000183508	TENT5C	-0.08	0.00547	0.107	-0.04	0.245	0.599	-0.04	0.549	0.903				M23
	ENSG00000055147	FAM114A2	0.03	0.00549	0.108	0.04	0.0118	0.236	0.03	0.157	0.813	1.13	0.258	0.671	M1
	ENSG00000090432	MUL1	-0.03	0.0055	0.108	-0.03	0.0327	0.34	-0.02	0.457	0.888	1.48	0.138	0.525	M8
	ENSG00000122641	INHBA	-0.27	0.00552	0.108	-0.19	0.136	0.507	-0.1	0.605	0.908	0.11	0.914	0.979	M12	-0.97	0.0403
	ENSG00000171121	KCNMB3	0.08	0.00552	0.108	0.08	0.0301	0.335	0.02	0.684	0.917	-0.24	0.813	0.952	M16
	ENSG00000182923	CEP63	0.03	0.00552	0.108	0.02	0.141	0.513	0.07	0.00437	0.514	1.41	0.158	0.556	M16
	ENSG00000173915	ATP5MK	0.03	0.00553	0.108	0.02	0.109	0.478	0.03	0.22	0.835				M1
	ENSG00000259479	SORD2P	0.22	0.00555	0.108	0.25	0.0133	0.249	0.14	0.339	0.865	-0.03	0.974	0.994	M
	ENSG00000081479	LRP2	-0.2	0.00557	0.108	-0.15	0.119	0.488	-0.16	0.161	0.813	-1.94	0.0523	0.332	M2
	ENSG00000163082	SGPP2	-0.04	0.00557	0.108	-0.04	0.0507	0.378	-0.08	0.0247	0.658	0.7	0.484	0.829	M19
	ENSG00000284966	ENSG00000284966	-0.13	0.00558	0.108	-0.13	0.0134	0.249	-0.1	0.345	0.867				M3
	ENSG00000124107	SLPI	-0.09	0.00562	0.109	-0.06	0.103	0.471	-0.04	0.537	0.901	1.06	0.291	0.701	M24
	ENSG00000258553	ENSG00000258553	-0.16	0.00562	0.109	-0.13	0.075	0.426	-0.12	0.253	0.845				M9
	ENSG00000100034	PPM1F	0.04	0.00564	0.109	0.01	0.488	0.714	0.11	0.00165	0.422	-0.82	0.414	0.788	M18
	ENSG00000198176	TFDP1	-0.02	0.00563	0.109	-0.01	0.371	0.667	-0.02	0.295	0.855	1.1	0.273	0.685	M15
	ENSG00000063587	ZNF275	-0.04	0.00568	0.109	-0.06	0.00228	0.137	0.03	0.402	0.878	0.14	0.89	0.971	M8
	ENSG00000121039	RDH10	0.06	0.00567	0.109	0.06	0.0564	0.387	-0.02	0.712	0.921	0.01	0.996	0.999	M6
	ENSG00000221869	CEBPD	0.06	0.00569	0.109	0.05	0.0552	0.384	0.02	0.726	0.922	-0.21	0.833	0.956	M12
	ENSG00000181847	TIGIT	-0.11	0.00572	0.11	-0.12	0.0291	0.331	-0.07	0.363	0.871	-2.06	0.0396	0.286	M7
	ENSG00000007216	SLC13A2	-0.13	0.0057	0.11	-0.1	0.0978	0.464	-0.1	0.337	0.864	-4.2	2.73e-05	0.00214	M8
	ENSG00000154727	GABPA	0.03	0.00571	0.11	0.03	0.0478	0.375	0.04	0.0886	0.768	0.27	0.789	0.945	M1
	ENSG00000185565	LSAMP	-0.08	0.00575	0.11	-0.09	0.0183	0.281	0.05	0.462	0.888	-1.64	0.101	0.459	M5
	ENSG00000171659	GPR34	0.09	0.00576	0.11	0.14	0.00134	0.111	0.02	0.756	0.925	0.73	0.466	0.82	M7
	ENSG00000185774	KCNIP4	0.11	0.00578	0.11	0.09	0.0723	0.419	0.04	0.602	0.908	-1.2	0.23	0.643	M16
	ENSG00000136826	KLF4	0.06	0.00579	0.111	0.07	0.00868	0.21	0	0.957	0.939	4.8	1.59e-06	0.000237	M6	-2.62	0.0155
	ENSG00000092853	CLSPN	0.09	0.0058	0.111	0.14	0.00458	0.164	0.05	0.555	0.903	0.93	0.353	0.746	M1
	ENSG00000203635	ENSG00000203635	0.19	0.00584	0.111	0.27	0.00244	0.138	-0.01	0.919	0.935				M2
	ENSG00000197479	PCDHB11	0.16	0.00583	0.111	0.12	0.0747	0.425	0.24	0.0651	0.747	0.65	0.516	0.845	M14
	ENSG00000171105	INSR	-0.04	0.00583	0.111	-0.04	0.0326	0.34	0	0.99	0.941	-5.87	4.29e-09	2.23e-06	M15	-0.82	0.0302
	ENSG00000112039	FANCE	0.05	0.00584	0.111	0.03	0.206	0.571	0.09	0.0122	0.59	-0.66	0.512	0.843	M14
	ENSG00000101474	APMAP	-0.03	0.00585	0.111	-0.03	0.0646	0.404	-0.02	0.307	0.856	0.52	0.601	0.883	M14
	ENSG00000187527	ATP13A5	0.13	0.00583	0.111	0.12	0.0572	0.389	0.02	0.879	0.935	2.66	0.0079	0.113	M6
	ENSG00000044090	CUL7	-0.04	0.00585	0.111	-0.03	0.17	0.543	-0.03	0.383	0.876	-0.62	0.537	0.855	M21
	ENSG00000102144	PGK1	-0.03	0.00589	0.111	-0.01	0.205	0.571	-0.02	0.419	0.882	0.34	0.735	0.928	M1
	ENSG00000167699	GLOD4	-0.02	0.00588	0.111	-0.01	0.316	0.639	-0.02	0.194	0.829	0.28	0.779	0.942	M11
	ENSG00000250303	LINC02762	0.09	0.00594	0.112	0.09	0.0184	0.281	0.05	0.468	0.889				M
	ENSG00000179094	PER1	-0.11	0.00594	0.112	-0.02	0.755	0.784	-0.25	0.00169	0.422	-0.25	0.804	0.949	M8		0.0418
	ENSG00000198626	RYR2	-0.19	0.00596	0.112	-0.23	0.00594	0.181	0.18	0.294	0.855	1.36	0.174	0.577	M5
	ENSG00000130762	ARHGEF16	0.05	0.00596	0.112	0.07	0.0041	0.162	-0.03	0.363	0.871	2.15	0.0317	0.254	M18
	ENSG00000139304	PTPRQ	0.21	0.00595	0.112	0.11	0.276	0.618	0.18	0.223	0.836	1.02	0.309	0.715	M2
	ENSG00000111796	KLRB1	-0.14	0.00594	0.112	-0.1	0.112	0.48	-0.12	0.253	0.845	-1.07	0.287	0.697	M7
	ENSG00000100413	POLR3H	-0.03	0.00595	0.112	-0.03	0.0493	0.376	-0.02	0.35	0.867	1.26	0.209	0.621	M8
	ENSG00000013810	TACC3	0.05	0.00594	0.112	0.04	0.184	0.555	0.12	0.00355	0.514	1.43	0.151	0.545	M1
	ENSG00000251602	ENSG00000251602	-0.08	0.00597	0.112	-0.04	0.348	0.657	-0.08	0.181	0.827				M21
	ENSG00000183077	AFMID	-0.06	0.00598	0.112	-0.02	0.525	0.727	-0.09	0.0503	0.717	-1.05	0.292	0.702	M17
	ENSG00000182287	AP1S2	0.06	0.006	0.112	0.06	0.034	0.343	0.07	0.215	0.835	1.49	0.135	0.521	M1
	ENSG00000064652	SNX24	0.03	0.006	0.112	0.03	0.0227	0.302	0.04	0.106	0.786	-0.44	0.662	0.905	M11
	ENSG00000151239	TWF1	0.02	0.00601	0.112	0.04	5.9e-05	0.027	-0.03	0.154	0.812	1.48	0.138	0.526	M1
	ENSG00000176834	VSIG10	0.04	0.00603	0.112	0.06	0.00464	0.165	0	0.889	0.935	2.88	0.00394	0.0724	M13
	ENSG00000227640	SOX21-AS1	0.04	0.00605	0.112	0.05	0.00553	0.176	0.03	0.34	0.865	-0.4	0.689	0.913	M11
	ENSG00000135426	TESPA1	0.12	0.00606	0.112	0.15	0.0175	0.275	-0.03	0.701	0.92	1.98	0.0472	0.315	M2
	ENSG00000244383	FAM3D-AS1	0.1	0.00607	0.112	0.13	0.00462	0.165	0.01	0.909	0.935				M3
	ENSG00000215217	C5orf49	-0.04	0.00608	0.112	-0.06	0.00373	0.156	-0.02	0.574	0.905	0.36	0.718	0.922	M4
	ENSG00000009307	CSDE1	-0.02	0.00614	0.113	-0.01	0.452	0.701	-0.02	0.278	0.851	1.4	0.163	0.562	M11
	ENSG00000129009	ISLR	-0.11	0.00613	0.113	-0.08	0.0662	0.408	-0.1	0.325	0.861	-2.72	0.0065	0.101	M5
	ENSG00000257122	RRN3P3	0.06	0.00609	0.113	0.08	0.00514	0.17	0.03	0.452	0.888	-0.92	0.357	0.748	M3
	ENSG00000196550	FAM72A	0.13	0.00609	0.113	0.06	0.248	0.6	0.24	0.0117	0.59	-0.51	0.612	0.887	M1
	ENSG00000259602	ENSG00000259602	0.14	0.00615	0.113	0.07	0.292	0.625	0.09	0.363	0.871				M
	ENSG00000211698	TRGV4	-0.32	0.00614	0.113	-0.08	0.536	0.731	-0.71	0.00393	0.514	-0.61	0.539	0.856	M7
	ENSG00000122218	COPA	-0.02	0.00612	0.113	-0.02	0.109	0.478	-0.01	0.749	0.923	0.75	0.453	0.812	M14
	ENSG00000163518	FCRL4	-0.31	0.00614	0.113	-0.23	0.159	0.534	-0.4	0.0544	0.729	-1.42	0.156	0.553	M7
	ENSG00000135506	OS9	-0.03	0.00612	0.113	-0.01	0.598	0.747	-0.07	0.00588	0.544	1.4	0.162	0.561	M14
	ENSG00000196747	H2AC13	0.09	0.00615	0.113	0.14	0.00455	0.164	0.02	0.785	0.926				M1
	ENSG00000162630	B3GALT2	-0.09	0.00616	0.113	-0.02	0.638	0.757	-0.21	0.00499	0.514	-0.93	0.355	0.747	M7
	ENSG00000153201	RANBP2	-0.02	0.00617	0.113	-0.02	0.0495	0.376	0.01	0.396	0.877	-0.59	0.557	0.864	M11		0.0309
	ENSG00000109099	PMP22	0.09	0.00621	0.113	0.15	0.00201	0.128	-0.03	0.674	0.915	2.21	0.027	0.232	M12
	ENSG00000183255	PTTG1IP	-0.03	0.00623	0.113	-0.03	0.0341	0.343	-0.05	0.0528	0.727	0.99	0.324	0.724	M14		0.046
	ENSG00000134049	IER3IP1	0.03	0.00624	0.114	0.04	0.00153	0.116	0	0.939	0.937	1.69	0.0904	0.437	M1
	ENSG00000105397	TYK2	0.03	0.00627	0.114	0.03	0.0302	0.335	0.04	0.0693	0.749	0.31	0.755	0.934	M18
	ENSG00000121753	ADGRB2	-0.11	0.00627	0.114	-0.05	0.33	0.647	-0.12	0.0968	0.78	-1.26	0.207	0.618	M7
	ENSG00000100124	ANKRD54	-0.03	0.00629	0.114	-0.04	0.00651	0.188	0	0.994	0.941	0.2	0.838	0.957	M4
	ENSG00000287232	ENSG00000287232	0.09	0.0063	0.114	0.09	0.0406	0.358	0.11	0.128	0.802				M9
	ENSG00000115540	MOB4	0.03	0.0063	0.114	0.04	0.00235	0.138	0.01	0.835	0.93	1.45	0.148	0.541	M1
	ENSG00000242265	PEG10	-0.2	0.00633	0.114	-0.13	0.154	0.529	0.02	0.887	0.935	-6.53	6.69e-11	6.51e-08	M2
	ENSG00000198691	ABCA4	-0.06	0.00635	0.114	-0.05	0.112	0.481	-0.04	0.447	0.887	-0.75	0.455	0.813	M23		0.0144
	ENSG00000196453	ZNF777	-0.04	0.00635	0.114	-0.02	0.18	0.552	-0.05	0.102	0.784	0.57	0.566	0.868	M8
	ENSG00000145907	G3BP1	-0.02	0.00635	0.114	0	0.822	0.797	-0.01	0.378	0.875	1.34	0.179	0.581	M11
	ENSG00000138449	SLC40A1	-0.06	0.00633	0.114	-0.01	0.609	0.749	-0.12	0.0153	0.596	-2.75	0.00592	0.095	M7
	ENSG00000196787	H2AC11	0.08	0.00632	0.114	0.13	0.00446	0.164	0.05	0.455	0.888				M1
	ENSG00000147650	LRP12	-0.08	0.00638	0.115	-0.1	0.00516	0.17	0.06	0.328	0.862	-3.69	0.00022	0.00958	M
	ENSG00000172171	TEFM	0.03	0.00639	0.115	0.02	0.16	0.535	0.03	0.163	0.813	1.53	0.126	0.506	M1
	ENSG00000198960	ARMCX6	-0.05	0.00645	0.115	-0.06	0.00827	0.207	0.01	0.67	0.915	3.63	0.000288	0.0118	M24
	ENSG00000235217	TSPY26P	-0.05	0.00645	0.115	-0.04	0.0529	0.38	-0.02	0.649	0.912	-0.48	0.63	0.896	M4
	ENSG00000233264	ENSG00000233264	0.1	0.00647	0.115	0.07	0.124	0.492	0.13	0.0703	0.75				M3
	ENSG00000177359	ENSG00000177359	0.22	0.00647	0.115	0.24	0.016	0.264	0.09	0.578	0.906				M
	ENSG00000140451	PIF1	0.14	0.00647	0.115	0.19	0.00674	0.19	0.07	0.417	0.881	-1.59	0.111	0.478	M1
	ENSG00000135315	CEP162	0.04	0.00648	0.115	0.02	0.184	0.555	0.04	0.123	0.802	2.02	0.0437	0.301	M22
	ENSG00000121742	GJB6	-0.18	0.00645	0.115	-0.2	0.0164	0.266	-0.2	0.137	0.807	0.16	0.876	0.967	M
	ENSG00000101337	TM9SF4	-0.02	0.00647	0.115	-0.02	0.105	0.474	-0.04	0.1	0.784	2.16	0.0305	0.249	M8
	ENSG00000093009	CDC45	0.1	0.00646	0.115	0.11	0.0329	0.34	0.09	0.297	0.855	1.07	0.287	0.697	M1
	ENSG00000121957	GPSM2	0.06	0.00646	0.115	0.09	0.000354	0.0669	-0.01	0.76	0.925	0.05	0.962	0.991	M
	ENSG00000094916	CBX5	-0.03	0.0065	0.115	-0.02	0.257	0.606	-0.01	0.773	0.926	0.37	0.713	0.921	M15
	ENSG00000133958	UNC79	-0.1	0.0065	0.115	-0.08	0.122	0.491	-0.1	0.154	0.812	-0.41	0.682	0.911	M9
	ENSG00000135451	TROAP	0.11	0.0065	0.115	0.2	0.000491	0.0776	0.05	0.512	0.897	1.73	0.0839	0.421	M1
	ENSG00000105639	JAK3	0.06	0.00656	0.116	0.05	0.0939	0.461	0.13	0.00113	0.404	-0.6	0.548	0.86	M7
	ENSG00000179241	LDLRAD3	0.12	0.00657	0.116	0.09	0.0839	0.444	0.24	0.0114	0.588	0.84	0.4	0.779	M2
	ENSG00000185467	KPNA7	0.1	0.00656	0.116	0.09	0.0389	0.353	0.11	0.0826	0.767	1.29	0.197	0.606	M
	ENSG00000057663	ATG5	0.02	0.00659	0.116	0.03	0.00181	0.121	0	0.97	0.94	0.31	0.753	0.934	M1
	ENSG00000166133	RPUSD2	-0.03	0.0066	0.116	-0.03	0.0939	0.461	-0.05	0.0943	0.776	0.2	0.843	0.958	M17
	ENSG00000143669	LYST	0.03	0.00662	0.116	0	0.978	0.823	0.1	0.00178	0.422	0.17	0.868	0.965	M3
	ENSG00000178177	LCORL	0.03	0.00662	0.116	0.02	0.206	0.571	0.04	0.151	0.811	1.52	0.129	0.511	M1
	ENSG00000221491	SNORA2C	0.1	0.00664	0.117	0.08	0.0737	0.423	0.19	0.0495	0.716	2.73	0.00631	0.0987	M1
	ENSG00000287868	ENSG00000287868	-0.16	0.00666	0.117	-0.11	0.165	0.539	-0.26	0.0379	0.701				M3
	ENSG00000188846	RPL14	-0.04	0.00672	0.117	-0.03	0.0842	0.444	-0.01	0.766	0.926	-0.19	0.846	0.959	M24
	ENSG00000110719	TCIRG1	0.04	0.00673	0.117	0.01	0.714	0.775	0.06	0.0195	0.63	1.37	0.17	0.571	M18
	ENSG00000125503	PPP1R12C	0.03	0.00673	0.117	0	0.744	0.782	0.07	0.00912	0.559	0.47	0.638	0.897	M18
	ENSG00000149179	C11orf49	-0.03	0.00668	0.117	-0.02	0.23	0.59	-0.04	0.0843	0.768				M4
	ENSG00000158050	DUSP2	-0.11	0.00667	0.117	-0.11	0.037	0.35	-0.04	0.552	0.903	-3.12	0.00181	0.0429	M12
	ENSG00000175841	FAM172BP	0.19	0.0067	0.117	0.17	0.0723	0.419	0.21	0.101	0.784	-0.36	0.717	0.922	M6
	ENSG00000185013	NT5C1B	0.06	0.00673	0.117	0.03	0.291	0.625	0.08	0.107	0.787	-0.66	0.51	0.842	M3
	ENSG00000187531	SIRT7	-0.03	0.0067	0.117	-0.05	0.00131	0.11	-0.02	0.263	0.846	2.43	0.0149	0.166	M18
	ENSG00000233251	ENSG00000233251	0.17	0.00673	0.117	0.19	0.0137	0.251	0.01	0.927	0.936				M2
	ENSG00000287024	ENSG00000287024	0.11	0.0067	0.117	0.13	0.0132	0.249	0.21	0.00858	0.559				M4
	ENSG00000171116	HSFX1	0.44	0.00674	0.117	0.35	0.0653	0.406	0.72	0.0406	0.704	-0.14	0.89	0.971	M
	ENSG00000111206	FOXM1	0.07	0.00677	0.117	0.1	0.00148	0.116	0.04	0.442	0.885	-0.56	0.577	0.872	M1	1.91	1.36e-05
	ENSG00000114646	CSPG5	-0.14	0.00676	0.117	-0.08	0.207	0.573	-0.18	0.0849	0.768	-0.6	0.552	0.861	M2
	ENSG00000110427	KIAA1549L	-0.15	0.00677	0.117	-0.16	0.0221	0.299	-0.08	0.454	0.888	-0.36	0.717	0.922	M7
	ENSG00000145569	OTULINL	-0.06	0.00679	0.117	-0.03	0.228	0.588	-0.03	0.503	0.895				M7
	ENSG00000222808	RNU4-47P	0.12	0.00679	0.117	0.11	0.0542	0.383	0.18	0.0316	0.692				M3
	ENSG00000116748	AMPD1	-0.1	0.00682	0.117	-0.06	0.185	0.555	-0.22	0.0113	0.587	0.95	0.342	0.739	M
	ENSG00000144834	TAGLN3	-0.18	0.00682	0.117	-0.2	0.0113	0.232	-0.22	0.142	0.808	-0.94	0.347	0.742	M4
	ENSG00000154188	ANGPT1	0.13	0.00682	0.117	0.12	0.0573	0.389	0.2	0.0358	0.695	1.67	0.0954	0.448	M2
	ENSG00000170653	ATF7	0.04	0.00683	0.117	0.04	0.0529	0.38	0.06	0.0669	0.749	0.07	0.946	0.987	M
	ENSG00000197446	CYP2F1	-0.12	0.00685	0.118	-0.09	0.116	0.484	-0.11	0.19	0.829	-4.03	5.61e-05	0.0036	M8
	ENSG00000124334	IL9R	0.19	0.00688	0.118	0.31	0.00103	0.1	-0.21	0.0744	0.757	0.43	0.664	0.905	M2
	ENSG00000274618	H4C6	0.08	0.0069	0.118	0.1	0.0119	0.236	0.03	0.637	0.909				M17
	ENSG00000244165	P2RY11	-0.07	0.0069	0.118	-0.03	0.309	0.635	-0.1	0.0454	0.711	-0.66	0.51	0.842	M18
	ENSG00000228672	PROB1	0.07	0.00692	0.118	0.06	0.0545	0.383	0.03	0.637	0.909	-0.45	0.65	0.901	M18
	ENSG00000119321	FKBP15	-0.02	0.00695	0.119	-0.01	0.351	0.658	-0.02	0.145	0.808	-1.16	0.245	0.657	M8
	ENSG00000228598	MACC1-AS1	0.15	0.00695	0.119	0.12	0.112	0.48	0.13	0.212	0.835				M3
	ENSG00000115602	IL1RL1	0.28	0.00696	0.119	0.34	0.0207	0.293	-0.27	0.0553	0.73	5.14	2.7e-07	6e-05	M2
	ENSG00000101349	PAK5	-0.15	0.00698	0.119	-0.06	0.369	0.667	-0.14	0.342	0.865	1.02	0.307	0.713	M5
	ENSG00000169933	FRMPD4	-0.17	0.007	0.119	-0.19	0.00547	0.174	-0.09	0.595	0.907	-0.03	0.972	0.994	M5
	ENSG00000157259	GATAD1	0.03	0.00701	0.119	0.02	0.157	0.533	0.05	0.0687	0.749	-1.14	0.255	0.669	M9
	ENSG00000183580	FBXL7	0.06	0.00703	0.119	0.1	0.000453	0.074	0.02	0.651	0.912	7.52	5.41e-14	2e-10	M2
	ENSG00000187094	CCK	0.23	0.00704	0.119	0.22	0.0394	0.354	-0.02	0.924	0.936	4.73	2.28e-06	0.000316	M6
	ENSG00000186260	MRTFB	-0.03	0.00706	0.12	-0.02	0.271	0.614	0.01	0.863	0.933				M5	-1.07	0.00101
	ENSG00000186185	KIF18B	0.12	0.00707	0.12	0.2	0.00069	0.0885	0.04	0.664	0.914	1.43	0.154	0.549	M1
	ENSG00000047578	KATNIP	-0.03	0.00711	0.12	-0.05	0.000674	0.0879	0.03	0.225	0.837				M4
	ENSG00000119559	C19orf25	0.04	0.00713	0.121	0.03	0.0965	0.464	0.04	0.173	0.819	1.84	0.0654	0.373	M17
	ENSG00000110108	TMEM109	-0.03	0.00714	0.121	-0.01	0.344	0.655	-0.07	0.0264	0.67	1.18	0.24	0.653	M8
	ENSG00000143882	ATP6V1C2	0.09	0.00715	0.121	0.06	0.173	0.545	0.13	0.081	0.764	2.39	0.0168	0.177	M
	ENSG00000108797	CNTNAP1	-0.08	0.00719	0.121	-0.09	0.0153	0.259	-0.07	0.308	0.856	-1.52	0.129	0.511	M
	ENSG00000198825	INPP5F	0.03	0.00719	0.121	0.04	0.00443	0.164	0.05	0.0381	0.701	1.51	0.13	0.513	M13
	ENSG00000143797	MBOAT2	-0.05	0.00719	0.121	-0.01	0.813	0.796	-0.12	0.00571	0.538	1.33	0.185	0.59	M13
	ENSG00000117592	PRDX6	-0.03	0.00721	0.121	-0.03	0.0536	0.381	0	0.855	0.933	-3.95	7.83e-05	0.00455	M11
	ENSG00000022567	SLC45A4	0.05	0.00723	0.121	0.07	0.00115	0.107	0	0.997	0.941	4.15	3.3e-05	0.00244	M2
	ENSG00000140382	HMG20A	-0.03	0.00727	0.122	-0.04	0.01	0.219	0	0.891	0.935	-0.16	0.875	0.967	M5	0	0.000351
	ENSG00000146416	AIG1	-0.03	0.0073	0.122	-0.03	0.04	0.357	-0.01	0.762	0.925	0.32	0.746	0.932	M24
	ENSG00000183682	BMP8A	0.11	0.00729	0.122	0.11	0.02	0.29	-0.1	0.225	0.837	1.98	0.0474	0.315	M2
	ENSG00000133065	SLC41A1	-0.04	0.00731	0.122	-0.05	0.0121	0.24	0	0.883	0.935	-3.28	0.00105	0.0294	M4
	ENSG00000196588	MRTFA	-0.03	0.00732	0.122	-0.01	0.606	0.749	-0.05	0.0223	0.645				M18	-0.56	0.0179
	ENSG00000260604	ENSG00000260604	0.1	0.00733	0.122	0.06	0.184	0.555	0.16	0.0576	0.734				M4
	ENSG00000166794	PPIB	-0.03	0.00734	0.122	-0.03	0.0468	0.375	-0.03	0.208	0.834	2.23	0.026	0.227	M14
	ENSG00000114248	LRRC31	0.18	0.00739	0.123	0.26	0.00428	0.163	-0.06	0.626	0.909	5.41	6.27e-08	1.84e-05	M2
	ENSG00000110079	MS4A4A	0.12	0.00744	0.123	0.17	0.00486	0.165	0.12	0.176	0.822	-0.92	0.358	0.749	M7
	ENSG00000123349	PFDN5	-0.04	0.00745	0.123	-0.08	0.000402	0.0709	0.04	0.385	0.876	-0.42	0.671	0.908	M16
	ENSG00000127418	FGFRL1	-0.05	0.00742	0.123	-0.02	0.508	0.721	-0.07	0.0788	0.762	-1.06	0.288	0.698	M8
	ENSG00000136144	RCBTB1	-0.06	0.00745	0.123	-0.06	0.0239	0.311	-0.01	0.841	0.931	0.06	0.951	0.989	M
	ENSG00000163584	RPL22L1	0.05	0.00745	0.123	0.03	0.193	0.561	0.09	0.0609	0.741	1.35	0.177	0.58	M1
	ENSG00000077235	GTF3C1	-0.03	0.00746	0.123	-0.02	0.0831	0.442	-0.03	0.122	0.801	0.48	0.63	0.896	M8
	ENSG00000007402	CACNA2D2	-0.1	0.00744	0.123	-0.11	0.0171	0.271	-0.01	0.9	0.935	-2.76	0.00579	0.0934	M
	ENSG00000069702	TGFBR3	-0.07	0.00747	0.124	-0.06	0.0962	0.463	-0.05	0.336	0.864	-2.18	0.029	0.241	M4
	ENSG00000169509	CRCT1	0.32	0.00748	0.124	0.19	0.212	0.577	-0.13	0.654	0.912	-0.14	0.889	0.971	M13
	ENSG00000244482	LILRA6	0.19	0.0075	0.124	0.17	0.0384	0.352	0.13	0.377	0.875	0.1	0.919	0.98	M12
	ENSG00000164291	ARSK	0.07	0.00749	0.124	0.07	0.0474	0.375	0.08	0.134	0.807	-0.93	0.351	0.745	M
	ENSG00000100170	SLC5A1	-0.15	0.0075	0.124	-0.13	0.0551	0.384	0	0.965	0.94	-3.1	0.00196	0.045	M
	ENSG00000122406	RPL5	-0.03	0.00752	0.124	-0.02	0.249	0.6	0.01	0.643	0.911	-1.82	0.0686	0.382	M24
	ENSG00000235436	DPY19L2P4	0.11	0.00757	0.124	0.05	0.344	0.655	0.23	0.0058	0.543	-0.75	0.454	0.813	M9
	ENSG00000227705	ENSG00000227705	0.14	0.00756	0.124	0.14	0.054	0.382	0.17	0.0447	0.709				M3
	ENSG00000055813	CCDC85A	0.19	0.00757	0.124	0.19	0.0202	0.29	0.06	0.718	0.922	0.8	0.421	0.793	M2
	ENSG00000116667	C1orf21	-0.04	0.00758	0.124	-0.02	0.366	0.666	-0.07	0.0403	0.704	-1.76	0.0792	0.409	M19
	ENSG00000228956	SATB1-AS1	-0.08	0.00761	0.125	-0.13	0.000237	0.052	0.08	0.198	0.829	-1.81	0.0706	0.387	M
	ENSG00000237094	ENSG00000237094	-0.09	0.00762	0.125	-0.12	0.0063	0.186	-0.1	0.149	0.809				M3
	ENSG00000116678	LEPR	-0.17	0.00762	0.125	-0.16	0.0524	0.38	-0.08	0.544	0.903	-3.6	0.000322	0.0128	M9
	ENSG00000236064	ENSG00000236064	0.13	0.00763	0.125	0.11	0.0662	0.408	0.19	0.083	0.768				M3
	ENSG00000143190	POU2F1	-0.03	0.00765	0.125	-0.05	0.000628	0.0869	0.03	0.327	0.861	-1.75	0.0807	0.413	M15
	ENSG00000185736	ADARB2	0.17	0.00765	0.125	0.15	0.0577	0.389	0.28	0.0314	0.691	1.41	0.16	0.557	M
	ENSG00000286067	ENSG00000286067	0.07	0.00767	0.125	0.05	0.11	0.478	0.08	0.14	0.808				M3
	ENSG00000186019	ENSG00000186019	-0.12	0.00769	0.125	-0.13	0.0175	0.275	-0.08	0.348	0.867				M3
	ENSG00000133794	ARNTL	0.07	0.00771	0.125	0.03	0.33	0.647	0.11	0.0222	0.645				M
	ENSG00000238286	SLC35E1P1	0.12	0.00774	0.125	0.16	0.00284	0.146	0.06	0.542	0.902				M16
	ENSG00000110104	CCDC86	-0.05	0.00776	0.125	-0.03	0.15	0.523	-0.08	0.0552	0.73	1.12	0.261	0.674	M8
	ENSG00000270157	ENSG00000270157	0.07	0.00774	0.125	0.04	0.269	0.613	0.16	0.00477	0.514				M3
	ENSG00000101670	LIPG	-0.22	0.00775	0.125	-0.17	0.116	0.485	-0.13	0.465	0.888	0.8	0.425	0.795	M
	ENSG00000152944	MED21	0.03	0.00776	0.125	0.04	0.00408	0.162	0.01	0.795	0.926	0.26	0.793	0.946	M1
	ENSG00000104894	CD37	-0.07	0.00773	0.125	-0.12	0.00127	0.108	-0.04	0.559	0.903	0.28	0.783	0.943	M7
	ENSG00000126778	SIX1	0.03	0.00779	0.125	0.02	0.107	0.476	0.04	0.0677	0.749	0.2	0.843	0.958	M11	0.45	0.041
	ENSG00000229196	ENSG00000229196	-0.17	0.00778	0.125	-0.14	0.0843	0.444	-0.23	0.0983	0.783				M4
	ENSG00000170348	TMED10	-0.02	0.00779	0.125	-0.01	0.517	0.724	-0.04	0.0256	0.662	-2.24	0.0248	0.221	M11
	ENSG00000105270	CLIP3	0.13	0.00781	0.126	0.09	0.127	0.496	0.18	0.0881	0.768	-0.67	0.501	0.838	M
	ENSG00000145632	PLK2	-0.08	0.00782	0.126	-0.08	0.0491	0.376	0	0.964	0.94	-4.23	2.33e-05	0.00192	M14
	ENSG00000164941	INTS8	0.03	0.00785	0.126	0.02	0.141	0.512	0.05	0.0787	0.762	-0.09	0.927	0.982	M1
	ENSG00000247626	MARS2	-0.04	0.00784	0.126	-0.04	0.0344	0.343	-0.03	0.296	0.855	-0.19	0.849	0.96	M13
	ENSG00000259562	ENSG00000259562	0.12	0.00785	0.126	0.12	0.0381	0.352	0.12	0.238	0.84				M3
	ENSG00000100982	PCIF1	-0.03	0.00786	0.126	-0.04	0.00737	0.197	-0.03	0.369	0.872	0.46	0.645	0.9	M8
	ENSG00000114867	EIF4G1	-0.02	0.00788	0.126	-0.03	0.00566	0.178	-0.01	0.794	0.926	1	0.316	0.72	M19
	ENSG00000280190	ENSG00000280190	0.11	0.00788	0.126	0.14	0.00782	0.202	-0.07	0.423	0.883				M3
	ENSG00000131791	PRKAB2	0.04	0.0079	0.126	0.03	0.0896	0.453	0.07	0.0419	0.706	2.09	0.0365	0.273	M9
	ENSG00000133961	NUMB	-0.03	0.00791	0.126	-0.03	0.0518	0.379	-0.02	0.374	0.873	-2.48	0.013	0.153	M12		0.0347
	ENSG00000189046	ALKBH2	-0.06	0.00793	0.126	-0.05	0.0405	0.358	-0.03	0.51	0.897	0.77	0.444	0.806	M24
	ENSG00000141556	TBCD	-0.03	0.00793	0.126	-0.03	0.0808	0.437	0.01	0.719	0.922	1.97	0.0489	0.32	M18
	ENSG00000164684	ZNF704	-0.05	0.00795	0.127	-0.03	0.174	0.546	-0.04	0.373	0.873	-1.19	0.233	0.646	M23
	ENSG00000078018	MAP2	-0.17	0.00799	0.127	-0.01	0.939	0.817	-0.43	0.000475	0.377	0.66	0.511	0.843	M
	ENSG00000082781	ITGB5	-0.04	0.00807	0.128	-0.02	0.381	0.673	-0.03	0.277	0.851	-2.29	0.022	0.208	M23
	ENSG00000189221	MAOA	0.05	0.00808	0.128	0.04	0.128	0.497	0.01	0.786	0.926	5.17	2.36e-07	5.39e-05	M13
	ENSG00000152332	UHMK1	0.02	0.0081	0.128	0.04	0.000715	0.0885	0	0.898	0.935	2.11	0.0351	0.268	M1
	ENSG00000288096	ENSG00000288096	-0.13	0.0081	0.128	-0.08	0.195	0.562	-0.08	0.384	0.876				M9
	ENSG00000058085	LAMC2	-0.04	0.00813	0.128	-0.05	0.00967	0.217	0	0.943	0.937	-1.3	0.195	0.603	M4
	ENSG00000174444	RPL4	-0.03	0.00814	0.128	-0.02	0.222	0.584	0	0.927	0.936	-0.02	0.988	0.997	M24
	ENSG00000071127	WDR1	-0.03	0.00821	0.128	0	0.767	0.786	-0.04	0.071	0.75	-0.75	0.454	0.813	M14
	ENSG00000014257	ACP3	0.06	0.00814	0.128	0.04	0.103	0.472	0.07	0.188	0.828				M6
	ENSG00000132330	SCLY	-0.06	0.00815	0.128	-0.06	0.0426	0.365	-0.08	0.0582	0.734	1.93	0.053	0.334	M3
	ENSG00000108932	SLC16A6	-0.1	0.00821	0.128	-0.01	0.782	0.789	-0.21	0.0224	0.645	-4.09	4.25e-05	0.0029	M
	ENSG00000136504	KAT7	-0.02	0.0082	0.128	-0.01	0.272	0.616	0	0.949	0.938	-2.68	0.00729	0.108	M15
	ENSG00000177733	HNRNPA0	-0.03	0.00816	0.128	0.01	0.653	0.761	-0.05	0.0685	0.749	-1.5	0.134	0.519	M11
	ENSG00000180867	PDIA3P1	-0.04	0.00821	0.128	-0.03	0.164	0.537	-0.06	0.0503	0.717	1.45	0.146	0.538	M19
	ENSG00000182551	ADI1	0.05	0.00821	0.128	0.05	0.0445	0.371	0	0.966	0.94	2.28	0.0226	0.21	M6
	ENSG00000186193	SAPCD2	0.08	0.00816	0.128	0.1	0.00769	0.202	0.09	0.126	0.802	2.04	0.0417	0.295	M6
	ENSG00000236384	LINC00479	0.1	0.00814	0.128	-0.01	0.886	0.808	0.28	0.000543	0.378	1.24	0.214	0.626	M16
	ENSG00000250237	ENSG00000250237	0.11	0.00821	0.128	0.05	0.348	0.657	0.13	0.109	0.787				M
	ENSG00000254701	ENSG00000254701	-0.16	0.00821	0.128	-0.12	0.0986	0.466	-0.13	0.278	0.851				M
	ENSG00000229544	NKX1-2	0.15	0.00823	0.128	0.11	0.082	0.44	0.07	0.599	0.908	1.08	0.28	0.692	M13
	ENSG00000182179	UBA7	-0.05	0.00822	0.128	-0.04	0.0841	0.444	-0.03	0.478	0.891	-0.55	0.579	0.874	M18
	ENSG00000188266	HYKK	0.05	0.00825	0.128	0.03	0.213	0.578	0.11	0.00796	0.554	1.08	0.279	0.69	M
	ENSG00000233476	EEF1A1P6	-0.08	0.00824	0.128	-0.05	0.211	0.576	-0.08	0.139	0.807				M24
	ENSG00000113749	HRH2	0.11	0.00831	0.129	0.04	0.404	0.683	0.19	0.0171	0.611	1.58	0.113	0.483	M12
	ENSG00000005102	MEOX1	-0.15	0.00835	0.13	-0.09	0.198	0.565	-0.17	0.177	0.822	1.57	0.116	0.489	M13
	ENSG00000226067	LINC00623	-0.08	0.00838	0.13	-0.04	0.208	0.573	-0.14	0.0371	0.699	1.56	0.118	0.492	M
	ENSG00000161055	SCGB3A1	-0.24	0.00837	0.13	-0.17	0.141	0.513	0.18	0.323	0.86	-4.02	5.77e-05	0.00368	M23
	ENSG00000164111	ANXA5	-0.04	0.00839	0.13	-0.03	0.22	0.583	-0.07	0.0377	0.7	1.14	0.254	0.668	M11
	ENSG00000258584	FAM181A-AS1	-0.1	0.00838	0.13	-0.12	0.0114	0.233	-0.03	0.703	0.92	-0.86	0.39	0.771	M4
	ENSG00000274997	H2AC12	0.09	0.00838	0.13	0.16	0.000924	0.0988	0	0.949	0.938				M1
	ENSG00000276048	ENSG00000276048	0.1	0.00837	0.13	0.08	0.0875	0.449	0.07	0.397	0.877				M3
	ENSG00000258289	CHURC1	0.07	0.00838	0.13	0.07	0.045	0.372	0.07	0.183	0.827	0.17	0.868	0.965	M1
	ENSG00000124215	CDH26	0.08	0.00843	0.13	0.05	0.199	0.566	0.01	0.888	0.935	6.42	1.39e-10	1.22e-07	M2
	ENSG00000236700	LINC01010	0.16	0.00843	0.13	0.11	0.17	0.543	0.14	0.201	0.829	1.35	0.177	0.58	M6
	ENSG00000276071	ENSG00000276071	0.13	0.00843	0.13	0.15	0.0227	0.302	0.16	0.0819	0.765				M3
	ENSG00000128656	CHN1	-0.15	0.00841	0.13	-0.05	0.466	0.705	-0.21	0.0585	0.734	-3.72	0.0002	0.0089	M
	ENSG00000253921	ENSG00000253921	-0.11	0.00846	0.13	-0.04	0.458	0.702	-0.18	0.0246	0.658				M4
	ENSG00000169057	MECP2	-0.02	0.00847	0.13	-0.02	0.0323	0.339	0.01	0.64	0.909	-0.01	0.995	0.999	M23
	ENSG00000160862	AZGP1	0.12	0.00857	0.13	0.15	0.00808	0.205	0	0.98	0.941	2.2	0.0279	0.236	M6
	ENSG00000255031	ENSG00000255031	0.09	0.00857	0.13	0.05	0.241	0.597	0.2	0.00496	0.514				M18
	ENSG00000280294	ENSG00000280294	-0.15	0.00853	0.13	-0.17	0.0212	0.295	-0.11	0.315	0.858				M
	ENSG00000227877	MRLN	0.08	0.0085	0.13	0.02	0.688	0.768	0.09	0.163	0.813	0.95	0.34	0.736	M22
	ENSG00000181754	AMIGO1	-0.06	0.00853	0.13	-0.07	0.029	0.33	-0.09	0.0882	0.768	-1.01	0.311	0.717	M2
	ENSG00000172139	SLC9C1	-0.08	0.00855	0.13	-0.1	0.0102	0.221	-0.14	0.0355	0.695	2.31	0.021	0.202	M16
	ENSG00000166670	MMP10	-0.18	0.00859	0.13	-0.28	0.00179	0.12	0.25	0.145	0.808	-3.05	0.00227	0.0498	M5
	ENSG00000165280	VCP	-0.02	0.00857	0.13	-0.02	0.0648	0.404	-0.03	0.136	0.807	0.95	0.34	0.737	M14
	ENSG00000159921	GNE	0.05	0.00858	0.13	0.04	0.112	0.481	0.01	0.778	0.926	4.19	2.78e-05	0.00215	M6
	ENSG00000178695	KCTD12	-0.07	0.00851	0.13	-0.03	0.393	0.678	-0.06	0.233	0.839	-3.19	0.00141	0.0361	M4
	ENSG00000145214	DGKQ	0.04	0.00851	0.13	0.04	0.0497	0.376	0.06	0.106	0.786	2.24	0.025	0.222	M18
	ENSG00000144848	ATG3	0.03	0.0085	0.13	0.04	0.00247	0.138	0.01	0.811	0.928	0.76	0.449	0.809	M1
	ENSG00000134755	DSC2	-0.09	0.0086	0.13	-0.07	0.0787	0.433	-0.05	0.481	0.892	0.13	0.893	0.972	M13		0.0309
	ENSG00000101916	TLR8	0.12	0.00858	0.13	0.14	0.0196	0.288	0.06	0.44	0.885	-1.26	0.208	0.618	M12
	ENSG00000018280	SLC11A1	0.09	0.00851	0.13	0.16	0.00149	0.116	0.07	0.42	0.882	-1.32	0.188	0.594	M12
	ENSG00000149923	PPP4C	-0.02	0.00859	0.13	-0.02	0.0278	0.326	-0.03	0.207	0.833	1.9	0.0574	0.348	M17
	ENSG00000146826	TRAPPC14	0.03	0.00862	0.13	0.01	0.368	0.667	0.03	0.303	0.855				M18
	ENSG00000280063	ENSG00000280063	-0.08	0.00862	0.13	-0.06	0.0809	0.437	-0.11	0.0731	0.753				M3
	ENSG00000215114	UBXN2B	0.03	0.00866	0.13	0.04	0.00347	0.154	0.05	0.042	0.706	0.6	0.549	0.86	M11
	ENSG00000185479	KRT6B	-0.15	0.00867	0.13	-0.14	0.0465	0.374	-0.23	0.0337	0.695	1.58	0.115	0.486	M13
	ENSG00000165264	NDUFB6	0.03	0.00865	0.13	0.04	0.0132	0.249	0.03	0.302	0.855	1.34	0.18	0.583	M1
	ENSG00000111012	CYP27B1	0.11	0.00864	0.13	0.04	0.414	0.687	0.19	0.0236	0.656	2.94	0.00331	0.0646	M6
	ENSG00000130590	SAMD10	0.05	0.00867	0.13	0.07	0.00341	0.153	0.04	0.315	0.858	0.17	0.862	0.963	M18
	ENSG00000103313	MEFV	0.1	0.00873	0.131	0.16	0.00287	0.146	0.05	0.517	0.899	-1.53	0.127	0.507	M12
	ENSG00000272173	ENSG00000272173	0.09	0.00872	0.131	0.06	0.136	0.506	0.05	0.447	0.887				M1
	ENSG00000178567	EPM2AIP1	-0.03	0.00872	0.131	-0.02	0.212	0.577	-0.02	0.543	0.903	-2.6	0.00926	0.124	M5
	ENSG00000261141	ENSG00000261141	-0.09	0.00874	0.131	-0.13	0.00215	0.133	0	0.968	0.94				M9
	ENSG00000154359	LONRF1	-0.04	0.00876	0.131	-0.02	0.281	0.619	-0.04	0.244	0.841	-0.74	0.457	0.814	M5
	ENSG00000167981	ZNF597	-0.04	0.00877	0.131	-0.04	0.0138	0.251	-0.02	0.527	0.901	1.46	0.143	0.534	M11
	ENSG00000284738	ENSG00000284738	-0.1	0.00878	0.131	-0.1	0.0259	0.32	-0.09	0.224	0.837				M
	ENSG00000171316	CHD7	-0.03	0.0088	0.132	-0.03	0.0174	0.275	0.01	0.747	0.923	0.49	0.624	0.892	M15
	ENSG00000255428	ENSG00000255428	0.09	0.00882	0.132	0.11	0.00711	0.197	0	0.967	0.94				M16
	ENSG00000162896	PIGR	-0.04	0.00885	0.132	-0.01	0.812	0.795	-0.13	0.000652	0.378	-0.1	0.917	0.979	M7
	ENSG00000286071	ENSG00000286071	0.08	0.00885	0.132	0.08	0.0478	0.375	0.06	0.355	0.868				M3
	ENSG00000123609	NMI	0.04	0.00888	0.132	0.03	0.126	0.496	0.04	0.219	0.835	0.96	0.339	0.736	M7
	ENSG00000166598	HSP90B1	-0.03	0.00892	0.133	-0.03	0.0881	0.45	-0.05	0.0456	0.711	2.37	0.0178	0.184	M11
	ENSG00000214078	CPNE1	-0.06	0.00893	0.133	-0.06	0.0278	0.325	-0.08	0.109	0.788	-1.64	0.102	0.46	M18
	ENSG00000250790	ENSG00000250790	-0.11	0.00895	0.133	-0.11	0.0374	0.35	-0.01	0.923	0.936				M9
	ENSG00000137817	PARP6	0.03	0.00896	0.133	0.02	0.125	0.494	0.06	0.0749	0.757	-1.31	0.191	0.597	M18
	ENSG00000166860	ZBTB39	-0.03	0.00898	0.133	-0.05	0.00163	0.117	0.02	0.488	0.892	0.57	0.571	0.87	M15
	ENSG00000198183	BPIFA1	0.55	0.00899	0.133	0.08	0.74	0.781	1.64	0.000245	0.302	-3.05	0.0023	0.0501	M
	ENSG00000090512	FETUB	0.39	0.00903	0.133	0.25	0.28	0.619	-0.39	0.0958	0.779	6.37	1.91e-10	1.47e-07	M2
	ENSG00000136870	ZNF189	0.03	0.00904	0.133	0.02	0.216	0.58	0.05	0.0737	0.754	-0.49	0.624	0.892	M12
	ENSG00000211455	STK38L	0.03	0.00904	0.133	0.02	0.189	0.558	0.02	0.358	0.87	4.21	2.57e-05	0.00206	M6
	ENSG00000239899	RN7SL674P	-0.13	0.00901	0.133	-0.23	9.7e-05	0.0336	0.05	0.626	0.909				M
	ENSG00000280424	ENSG00000280424	0.13	0.00902	0.133	0.13	0.0245	0.313	-0.07	0.498	0.895				M3
	ENSG00000248027	ARHGAP42-AS1	0.1	0.00906	0.134	0.1	0.0313	0.338	0.08	0.372	0.873				M
	ENSG00000185305	ARL15	0.04	0.00908	0.134	0.07	0.00189	0.124	0	0.887	0.935	0.32	0.748	0.932	M
	ENSG00000169248	CXCL11	0.28	0.00909	0.134	0.27	0.0683	0.412	0.29	0.253	0.845	1.23	0.219	0.632	M7
	ENSG00000163071	SPATA18	-0.03	0.0091	0.134	-0.05	0.00281	0.146	0.01	0.673	0.915	-1.31	0.192	0.598	M4
	ENSG00000007306	CEACAM7	-0.16	0.00909	0.134	-0.18	0.0115	0.234	-0.29	0.0283	0.675	-0.47	0.637	0.897	M12
	ENSG00000229089	ANKRD20A8P	-0.2	0.00911	0.134	-0.12	0.234	0.594	-0.16	0.258	0.846	0.99	0.321	0.722	M16
	ENSG00000105146	AURKC	-0.15	0.0091	0.134	-0.14	0.0469	0.375	-0.12	0.313	0.858	-0.24	0.813	0.952	M
	ENSG00000168062	BATF2	0.08	0.00912	0.134	0.11	0.00586	0.18	0.06	0.416	0.881	0.58	0.559	0.865	M7
	ENSG00000104805	NUCB1	-0.03	0.00913	0.134	-0.02	0.193	0.561	-0.06	0.0492	0.716	2.13	0.0333	0.26	M8
	ENSG00000164509	IL31RA	0.21	0.00913	0.134	0.2	0.061	0.395	0.11	0.478	0.891	0.51	0.61	0.886	M6
	ENSG00000126602	TRAP1	-0.03	0.00917	0.134	-0.02	0.212	0.577	-0.03	0.208	0.834	-0.79	0.432	0.798	M17
	ENSG00000054219	LY75	-0.04	0.00919	0.134	-0.03	0.123	0.492	0	0.979	0.941	-2.75	0.00593	0.095	M4
	ENSG00000278662	GOLGA6L10	0.15	0.00921	0.134	0.15	0.0297	0.333	0.22	0.062	0.742	0.19	0.849	0.96	M16
	ENSG00000126368	NR1D1	-0.12	0.00925	0.135	-0.03	0.648	0.759	-0.17	0.0956	0.779	-1.86	0.0624	0.365	M8
	ENSG00000140320	BAHD1	-0.03	0.00925	0.135	-0.01	0.435	0.695	-0.02	0.39	0.877	-0.32	0.749	0.933	M8
	ENSG00000274585	RNU2-1	-0.54	0.00924	0.135	-0.5	0.0367	0.35	-0.67	0.0617	0.742	-1.03	0.305	0.712	M
	ENSG00000100842	EFS	0.05	0.00927	0.135	0.09	0.00019	0.045	-0.05	0.268	0.848	-2.06	0.0396	0.286	M13
	ENSG00000101928	MOSPD1	0.03	0.00929	0.135	0.03	0.0569	0.388	0.02	0.438	0.885	2.97	0.00295	0.0595	M11
	ENSG00000255882	ENSG00000255882	0.13	0.00929	0.135	0.1	0.131	0.499	0.25	0.00409	0.514				M7
	ENSG00000214376	VSTM5	-0.14	0.0093	0.135	-0.16	0.016	0.264	-0.08	0.503	0.895	-1.12	0.262	0.674	M13
	ENSG00000086065	CHMP5	0.03	0.00931	0.135	0.03	0.0286	0.329	0	0.948	0.938	0.47	0.638	0.897	M1
	ENSG00000243927	MRPS6	0.04	0.00933	0.135	0.03	0.184	0.555	-0.01	0.804	0.927	3.14	0.00168	0.041	M6
	ENSG00000161980	POLR3K	-0.06	0.00934	0.135	-0.08	0.00727	0.197	-0.03	0.482	0.892	0.95	0.343	0.739	M22
	ENSG00000145284	SCD5	-0.04	0.00938	0.135	-0.01	0.619	0.752	-0.04	0.271	0.85	-2.33	0.0196	0.193	M5
	ENSG00000168246	UBTD2	0.03	0.00938	0.135	0.02	0.169	0.542	0.03	0.199	0.829	1.92	0.0542	0.338	M6
	ENSG00000175063	UBE2C	0.1	0.00941	0.136	0.18	0.000415	0.0712	0.07	0.438	0.885	0.06	0.954	0.989	M1
	ENSG00000151835	SACS	-0.06	0.00944	0.136	-0.1	0.000598	0.0849	0.09	0.0496	0.716	-0.05	0.959	0.991	M1
	ENSG00000156042	CFAP70	-0.05	0.00946	0.136	-0.06	0.0263	0.322	-0.05	0.313	0.858	-1.18	0.237	0.65	M9
	ENSG00000250878	METTL21EP	-0.16	0.0095	0.137	-0.06	0.428	0.692	-0.2	0.127	0.802	-0.86	0.39	0.772	M4
	ENSG00000152818	UTRN	-0.03	0.00951	0.137	-0.03	0.0906	0.455	0.02	0.432	0.884	-1.16	0.248	0.661	M9		0.00348
	ENSG00000099337	KCNK6	0.05	0.00953	0.137	0.03	0.21	0.576	0.06	0.138	0.807	6.62	3.58e-11	3.68e-08	M6
	ENSG00000256746	MADD-AS1	0.13	0.00957	0.137	0.16	0.0146	0.254	0.05	0.632	0.909				M3
	ENSG00000260927	ENSG00000260927	-0.12	0.00963	0.137	-0.1	0.0959	0.463	-0.13	0.152	0.812				M
	ENSG00000258940	ENSG00000258940	0.06	0.00963	0.137	0.1	0.00123	0.107	-0.01	0.887	0.935				M22
	ENSG00000171049	FPR2	0.15	0.00956	0.137	0.19	0.0251	0.315	0.05	0.69	0.918	0.41	0.678	0.91	M12
	ENSG00000205436	EXOC3L4	-0.16	0.00957	0.137	-0.12	0.162	0.537	-0.18	0.0969	0.78	-0.99	0.321	0.722	M7
	ENSG00000168887	C2orf68	0.02	0.00956	0.137	0.03	0.0128	0.247	0.03	0.117	0.792	-0.77	0.442	0.805	M15
	ENSG00000165553	NGB	0.32	0.00963	0.137	0.37	0.0116	0.235	-0.02	0.947	0.938	2.07	0.0388	0.282	M4
	ENSG00000149557	FEZ1	-0.11	0.00961	0.137	-0.06	0.271	0.614	-0.39	8.92e-05	0.204	-0.66	0.506	0.84	M7
	ENSG00000168904	LRRC28	0.03	0.00961	0.137	0.01	0.646	0.759	0.07	0.00408	0.514	2.33	0.0197	0.194	M6
	ENSG00000129810	SGO1	0.07	0.00961	0.137	0.06	0.137	0.508	0.14	0.0225	0.646	2.34	0.0192	0.191	M1
	ENSG00000125999	BPIFB1	0.12	0.00962	0.137	0.1	0.0815	0.439	0.17	0.042	0.706	2.99	0.00284	0.0577	M2
	ENSG00000006530	AGK	0.03	0.00965	0.137	0.03	0.00633	0.186	0.03	0.175	0.821	-0.64	0.522	0.848	M1
	ENSG00000225177	ENSG00000225177	-0.09	0.00969	0.138	-0.11	0.00887	0.212	-0.04	0.564	0.903				M
	ENSG00000274641	H2BC17	0.1	0.00972	0.138	0.17	0.00269	0.144	0	0.983	0.941				M1
	ENSG00000091640	SPAG7	-0.03	0.00973	0.138	-0.01	0.602	0.748	-0.06	0.0256	0.662	-0.39	0.694	0.915	M21
	ENSG00000132749	TESMIN	-0.06	0.00973	0.138	-0.05	0.067	0.41	0	0.991	0.941	-1.85	0.0646	0.372	M
	ENSG00000255446	ENSG00000255446	-0.24	0.00973	0.138	-0.24	0.0517	0.379	0.15	0.426	0.883				M23
	ENSG00000224752	VN1R21P	0.12	0.00974	0.138	0.09	0.116	0.485	0.09	0.278	0.851				M3
	ENSG00000204564	C6orf136	-0.04	0.00982	0.138	-0.05	0.016	0.264	-0.05	0.145	0.808	1.74	0.0811	0.414	M18
	ENSG00000251666	ZNF346-IT1	-0.13	0.00986	0.138	-0.13	0.0448	0.372	-0.16	0.0953	0.778				M3
	ENSG00000197872	CYRIA	-0.07	0.00979	0.138	-0.07	0.0383	0.352	0.05	0.376	0.875				M12		0.0309
	ENSG00000260266	PPIAP46	-0.14	0.00977	0.138	-0.13	0.0715	0.419	-0.09	0.443	0.885				M16
	ENSG00000276368	H2AC14	0.1	0.00987	0.138	0.15	0.013	0.248	0.09	0.317	0.859				M1
	ENSG00000254614	ENSG00000254614	0.16	0.00987	0.138	0.13	0.0857	0.447	0.13	0.293	0.855				M
	ENSG00000173369	C1QB	0.1	0.0098	0.138	0.1	0.0514	0.379	0.13	0.0953	0.778	-1.71	0.0881	0.431	M7
	ENSG00000198242	RPL23A	-0.03	0.00979	0.138	-0.03	0.0742	0.424	0.01	0.795	0.926	1.67	0.0952	0.448	M24
	ENSG00000165698	SPACA9	-0.04	0.00977	0.138	-0.03	0.164	0.538	-0.04	0.178	0.822	-0.64	0.52	0.848	M4
	ENSG00000159788	RGS12	0.03	0.00985	0.138	0.03	0.00631	0.186	0.01	0.753	0.924	-0.57	0.569	0.869	M23
	ENSG00000132321	IQCA1	-0.07	0.00982	0.138	-0.05	0.145	0.516	-0.06	0.253	0.845	-2.26	0.0236	0.215	M4
	ENSG00000109519	GRPEL1	-0.03	0.00979	0.138	-0.02	0.0612	0.396	-0.02	0.385	0.876	1.34	0.182	0.586	M14
	ENSG00000101544	ADNP2	-0.03	0.00981	0.138	0	0.974	0.823	-0.02	0.468	0.889	0.51	0.611	0.887	M19
	ENSG00000071073	MGAT4A	-0.05	0.00985	0.138	-0.05	0.0394	0.354	0	0.938	0.937	-1.27	0.203	0.613	M7
	ENSG00000023697	DERA	0.03	0.0098	0.138	0.04	0.00504	0.168	-0.02	0.532	0.901	2.37	0.0176	0.182	M1
	ENSG00000166949	SMAD3	-0.04	0.00987	0.138	-0.02	0.384	0.675	-0.03	0.406	0.879	-1.71	0.0876	0.431	M8	-1.61	2.01e-05
	ENSG00000124214	STAU1	-0.03	0.00991	0.138	-0.02	0.26	0.607	-0.04	0.19	0.829	-0.32	0.747	0.932	M4
	ENSG00000174938	SEZ6L2	-0.06	0.00989	0.138	-0.05	0.09	0.453	-0.11	0.0132	0.595	1.91	0.056	0.344	M8
	ENSG00000100201	DDX17	-0.03	0.00989	0.138	-0.04	0.0186	0.282	0.01	0.711	0.921	-1.61	0.107	0.47	M16
	ENSG00000059573	ALDH18A1	-0.03	0.00991	0.138	-0.02	0.159	0.534	0	0.972	0.94	3.19	0.00142	0.0363	M14
	ENSG00000154079	SDHAF4	-0.05	0.00991	0.138	-0.08	0.00128	0.108	0.02	0.625	0.909	0.1	0.919	0.98	M22
	ENSG00000185156	MFSD6L	-0.08	0.00994	0.138	-0.07	0.0619	0.397	-0.08	0.23	0.839	0.88	0.377	0.761	M21
	ENSG00000185278	ZBTB37	-0.03	0.00995	0.138	-0.02	0.197	0.565	0.01	0.758	0.925	0.27	0.791	0.945	M9
	ENSG00000171357	LURAP1	0.09	0.00998	0.139	0.07	0.0981	0.465	0.03	0.699	0.92	1.36	0.174	0.576	M
	ENSG00000114455	HHLA2	-0.1	0.01	0.139	-0.07	0.115	0.484	-0.15	0.0785	0.762	-3.61	0.00031	0.0125	M4
	ENSG00000231683	ENSG00000231683	0.15	0.01	0.139	0.06	0.313	0.637	0.1	0.44	0.885				M
	ENSG00000213799	ZNF845	0.03	0.0101	0.139	0.04	0.00484	0.165	-0.01	0.778	0.926	1.89	0.0589	0.354	M1
	ENSG00000166997	CNPY4	-0.05	0.0101	0.139	-0.03	0.143	0.515	-0.08	0.0554	0.73	-0.76	0.445	0.807	M4
	ENSG00000074855	ANO8	0.05	0.0101	0.139	0.07	0.00429	0.163	-0.07	0.128	0.802	2.23	0.0259	0.226	M6
	ENSG00000137161	CNPY3	-0.03	0.0101	0.139	-0.02	0.271	0.614	-0.05	0.161	0.813	-0.37	0.711	0.92	M21
	ENSG00000185758	CLDN24	-0.16	0.0101	0.139	-0.18	0.0188	0.283	-0.03	0.855	0.933	1.69	0.0906	0.438	M
	ENSG00000232810	TNF	-0.11	0.0101	0.139	-0.08	0.215	0.579	-0.08	0.361	0.871	-0.45	0.652	0.901	M7	0.2	4.18e-07
	ENSG00000102935	ZNF423	-0.18	0.0101	0.14	-0.2	0.0132	0.249				-3.34	0.000826	0.0251	M5
	ENSG00000137364	TPMT	0.03	0.0101	0.14	0.03	0.0368	0.35	0.03	0.267	0.848	1.76	0.0786	0.408	M11
	ENSG00000119599	DCAF4	-0.04	0.0102	0.14	-0.02	0.282	0.62	-0.05	0.142	0.808	0.53	0.598	0.881	M17
	ENSG00000159433	STARD9	-0.05	0.0102	0.14	-0.03	0.234	0.594	-0.06	0.0902	0.771	1.23	0.218	0.63	M9
	ENSG00000117362	APH1A	-0.02	0.0102	0.14	-0.01	0.281	0.619	-0.03	0.213	0.835	-0.72	0.471	0.822	M14
	ENSG00000143322	ABL2	-0.04	0.0102	0.14	-0.03	0.0468	0.375	-0.04	0.303	0.855	0.25	0.802	0.949	M15
	ENSG00000170381	SEMA3E	-0.09	0.0102	0.14	-0.09	0.0673	0.41	0.05	0.442	0.885	-2.45	0.0143	0.162	M9
	ENSG00000180879	SSR4	-0.03	0.0102	0.14	-0.02	0.129	0.499	-0.04	0.152	0.812	3.21	0.00134	0.035	M17
	ENSG00000285701	ENSG00000285701	0.12	0.0102	0.14	0.18	0.00283	0.146	-0.06	0.512	0.897				M3
	ENSG00000166197	NOLC1	-0.02	0.0103	0.14	-0.01	0.656	0.761	-0.01	0.803	0.927	-0.78	0.433	0.799	M14
	ENSG00000164038	SLC9B2	0.11	0.0103	0.14	0.02	0.714	0.775	0.09	0.305	0.855	3.74	0.000183	0.00848	M2
	ENSG00000005448	WDR54	-0.03	0.0102	0.14	-0.03	0.0435	0.368	-0.04	0.189	0.829	0.32	0.752	0.933	M4
	ENSG00000284862	CCDC39	0.04	0.0103	0.14	0	0.899	0.811	0.11	0.000251	0.302	0.4	0.687	0.913	M9
	ENSG00000143228	NUF2	0.07	0.0103	0.14	0.09	0.0146	0.254	0.06	0.29	0.853	0.38	0.706	0.919	M1
	ENSG00000148154	UGCG	0.04	0.0103	0.14	0.01	0.667	0.762	0.04	0.138	0.807	1.94	0.0524	0.332	M6
	ENSG00000091129	NRCAM	-0.14	0.0104	0.141	-0.15	0.0251	0.315	-0.1	0.393	0.877	-4.07	4.77e-05	0.00314	M5
	ENSG00000146285	SCML4	-0.09	0.0104	0.141	-0.07	0.0841	0.444	-0.1	0.191	0.829	-0.81	0.42	0.792	M7
	ENSG00000123159	GIPC1	-0.03	0.0104	0.141	-0.02	0.0934	0.46	-0.06	0.0225	0.646	3.57	0.000359	0.0138	M17
	ENSG00000246100	LINC00900	0.13	0.0104	0.141	0.14	0.0223	0.3	0.1	0.41	0.88	0.66	0.512	0.844	M5
	ENSG00000245532	NEAT1	0.07	0.0105	0.142	0.06	0.0671	0.41	0.03	0.527	0.901	0.68	0.499	0.837	M3
	ENSG00000181638	ZFP41	0.05	0.0105	0.143	0.07	0.00133	0.111	0.01	0.846	0.932	-0.33	0.74	0.93	M18
	ENSG00000043514	TRIT1	-0.03	0.0105	0.143	-0.03	0.113	0.482	-0.04	0.134	0.807	-0.81	0.42	0.792	M4
	ENSG00000166321	NUDT13	0.06	0.0105	0.143	0.07	0.0148	0.256	0.01	0.791	0.926	1.35	0.178	0.581	M3
	ENSG00000109738	GLRB	-0.14	0.0106	0.143	-0.12	0.0861	0.448	0.14	0.157	0.813	-2.45	0.0144	0.163	M4
	ENSG00000127249	ATP13A4	-0.06	0.0106	0.143	-0.04	0.167	0.541	-0.12	0.02	0.631	-6.24	4.27e-10	2.87e-07	M6
	ENSG00000267787	ENSG00000267787	0.06	0.0105	0.143	0.06	0.0394	0.354	0.05	0.315	0.858				M3
	ENSG00000161542	PRPSAP1	-0.04	0.0106	0.143	-0.01	0.653	0.761	-0.1	0.00233	0.487	-0.83	0.408	0.783	M4
	ENSG00000132938	MTUS2	-0.14	0.0106	0.143	-0.12	0.0766	0.428	-0.05	0.703	0.92	-3.39	0.000703	0.0224	M2
	ENSG00000105516	DBP	-0.07	0.0106	0.143	0.02	0.603	0.748	-0.18	0.000512	0.377	-1.65	0.0997	0.455	M8
	ENSG00000071553	ATP6AP1	-0.03	0.0106	0.143	-0.02	0.0884	0.451	-0.05	0.0543	0.729	0.64	0.523	0.849	M8
	ENSG00000120992	LYPLA1	0.03	0.0106	0.143	0.05	0.00212	0.132	-0.03	0.332	0.863	3.14	0.00168	0.041	M1
	ENSG00000250274	ENSG00000250274	0.23	0.0107	0.143	0.16	0.162	0.537	0.38	0.0523	0.726				M12
	ENSG00000286865	ENSG00000286865	0.13	0.0107	0.143	0.16	0.0126	0.244	0.01	0.877	0.934				M3
	ENSG00000163964	PIGX	0.04	0.0107	0.143	0.07	8.6e-05	0.0323	-0.03	0.399	0.877	1.55	0.121	0.495	M11
	ENSG00000117479	SLC19A2	-0.05	0.0107	0.143	-0.06	0.0305	0.336	-0.03	0.363	0.871	-2.64	0.00835	0.116	M1
	ENSG00000197933	ZNF823	0.04	0.0107	0.143	0.04	0.034	0.343	0	0.974	0.94	0.56	0.573	0.871	M1
	ENSG00000156966	B3GNT7	-0.05	0.0107	0.144	-0.04	0.0855	0.447	-0.06	0.126	0.802	1.5	0.134	0.519	M15
	ENSG00000225695	HNRNPA1P35	0.13	0.0107	0.144	0.12	0.0683	0.412	0.22	0.0311	0.689				M3
	ENSG00000230730	ENSG00000230730	0.23	0.0107	0.144	0.26	0.0192	0.285	0.08	0.675	0.915				M9
	ENSG00000169607	CKAP2L	0.08	0.0108	0.144	0.16	0.000465	0.0748	0.05	0.539	0.902	0.7	0.482	0.828	M1
	ENSG00000184154	LRTOMT	-0.03	0.0108	0.144	-0.04	0.0348	0.345	-0.01	0.789	0.926				M4
	ENSG00000128487	SPECC1	0.04	0.0108	0.144	0.04	0.0921	0.458	0.01	0.758	0.925	3.39	0.000704	0.0224	M6
	ENSG00000269376	ENSG00000269376	0.16	0.0109	0.144	0.11	0.129	0.497							M16
	ENSG00000261630	ENSG00000261630	0.16	0.0108	0.144	0.12	0.108	0.478	0.03	0.793	0.926				M16
	ENSG00000223865	HLA-DPB1	-0.17	0.0109	0.144	-0.17	0.0262	0.321	-0.13	0.383	0.876	-2.47	0.0135	0.156	M7
	ENSG00000109906	ZBTB16	0.19	0.0108	0.144	0.22	0.0158	0.264	0.15	0.328	0.862	0.17	0.868	0.965	M	-0.4	0.000733
	ENSG00000165995	CACNB2	0.06	0.0108	0.144	0.05	0.109	0.478	0.06	0.193	0.829	-0.47	0.641	0.898	M16
	ENSG00000151838	CCDC175	-0.1	0.0108	0.144	-0.08	0.103	0.472	-0.14	0.103	0.784	-0.94	0.347	0.742	M16
	ENSG00000167034	NKX3-1	-0.1	0.0108	0.144	-0.09	0.0818	0.44	-0.09	0.232	0.839	-1.07	0.284	0.695	M
	ENSG00000150627	WDR17	-0.08	0.0108	0.144	-0.06	0.0938	0.461	-0.07	0.455	0.888	-1.39	0.163	0.563	M9
	ENSG00000169594	BNC1	0.08	0.0109	0.144	0.09	0.0141	0.252	0.02	0.77	0.926	0.41	0.679	0.911	M13
	ENSG00000156463	SH3RF2	0.04	0.0109	0.144	0.04	0.0603	0.393	0.01	0.809	0.928	3.69	0.000222	0.00966	M6
	ENSG00000112812	PRSS16	0.1	0.0109	0.144	0.14	0.00807	0.205	0.03	0.758	0.925	3.24	0.00118	0.032	M6
	ENSG00000253414	LINC01605	-0.13	0.0109	0.144	-0.05	0.425	0.691	-0.12	0.337	0.864	-0.82	0.41	0.785	M2
	ENSG00000138821	SLC39A8	0.06	0.011	0.145	0.02	0.451	0.701	0.09	0.0668	0.749	3.56	0.00037	0.0141	M2
	ENSG00000080572	DNAAF6	0.04	0.011	0.145	0.03	0.19	0.559	0.04	0.217	0.835				M22
	ENSG00000215386	MIR99AHG	-0.05	0.011	0.146	-0.07	0.00277	0.145	0	0.917	0.935	-2.64	0.00822	0.115	M16
	ENSG00000167004	PDIA3	-0.03	0.0111	0.146	-0.02	0.154	0.528	-0.05	0.0791	0.762	2.03	0.0423	0.296	M19
	ENSG00000051180	RAD51	0.07	0.0111	0.146	0.11	0.00366	0.155	0.01	0.912	0.935	0.72	0.469	0.821	M1
	ENSG00000225505	ENSG00000225505	-0.1	0.0112	0.147	-0.11	0.0299	0.334	-0.19	0.0118	0.59				M16
	ENSG00000105976	MET	-0.04	0.0112	0.147	-0.04	0.0836	0.443	-0.03	0.353	0.867	0.52	0.603	0.883	M6
	ENSG00000147138	GPR174	-0.07	0.0112	0.147	-0.07	0.0506	0.378	0.03	0.66	0.914	-3.43	0.000599	0.02	M7
	ENSG00000174567	GOLT1A	-0.08	0.0112	0.147	-0.06	0.0819	0.44	-0.06	0.378	0.875	-2.36	0.0183	0.187	M14
	ENSG00000104177	MYEF2	-0.05	0.0112	0.147	-0.06	0.0191	0.285	-0.01	0.742	0.922	-3.04	0.00238	0.0514	M9
	ENSG00000155886	SLC24A2	0.31	0.0112	0.147	0.15	0.365	0.665				-0.32	0.748	0.932	M
	ENSG00000132915	PDE6A	0.12	0.0112	0.147	0.08	0.158	0.534	0.09	0.342	0.865	1.16	0.245	0.657	M
	ENSG00000169692	AGPAT2	-0.04	0.0113	0.147	-0.04	0.0674	0.41	-0.04	0.262	0.846	1.31	0.189	0.596	M8
	ENSG00000114767	RRP9	-0.03	0.0113	0.147	-0.02	0.125	0.494	-0.03	0.375	0.874	2.99	0.00279	0.0571	M17
	ENSG00000163811	WDR43	-0.02	0.0113	0.147	-0.01	0.592	0.746	0.01	0.667	0.914	0.34	0.736	0.928	M11
	ENSG00000044574	HSPA5	-0.05	0.0113	0.148	-0.05	0.0469	0.375	-0.04	0.352	0.867	4.16	3.17e-05	0.00236	M19
	ENSG00000167972	ABCA3	-0.07	0.0113	0.148	-0.05	0.153	0.528	0	0.969	0.94	-0.88	0.377	0.762	M23
	ENSG00000166770	ZNF667-AS1	-0.2	0.0113	0.148	-0.22	0.0196	0.288	-0.14	0.34	0.865	-2.74	0.00606	0.0962	M2
	ENSG00000083812	ZNF324	-0.03	0.0114	0.148	-0.05	0.00216	0.133	-0.01	0.702	0.92	0.18	0.854	0.961	M21
	ENSG00000131473	ACLY	-0.03	0.0114	0.149	-0.02	0.168	0.541	-0.03	0.255	0.846	2.04	0.0414	0.293	M14
	ENSG00000135077	HAVCR2	0.07	0.0114	0.149	0.09	0.0143	0.254	0.05	0.369	0.872	-0.9	0.369	0.756	M7
	ENSG00000170190	SLC16A5	-0.05	0.0114	0.149	-0.03	0.201	0.567	-0.04	0.317	0.859	1.25	0.212	0.624	M4
	ENSG00000227533	SLC2A1-AS1	0.12	0.0114	0.149	0.13	0.028	0.326	0	0.966	0.94				M3
	ENSG00000144749	LRIG1	-0.04	0.0115	0.149	-0.05	0.0252	0.316	0.01	0.806	0.928	-5.54	3.01e-08	1.06e-05	M2
	ENSG00000180346	TIGD2	0.04	0.0115	0.149	0.03	0.0433	0.368	0.04	0.166	0.814	1.44	0.149	0.541	M13
	ENSG00000183576	SETD3	-0.02	0.0115	0.149	-0.02	0.101	0.469	-0.01	0.509	0.897	-0.46	0.643	0.899	M11
	ENSG00000214517	PPME1	-0.03	0.0115	0.149	-0.02	0.0543	0.383	-0.01	0.541	0.902	0.72	0.471	0.822	M21
	ENSG00000111262	KCNA1	-0.46	0.0115	0.149	-0.39	0.0674	0.41	-0.34	0.398	0.877	-5.15	2.57e-07	5.78e-05	M2
	ENSG00000148303	RPL7A	-0.03	0.0115	0.149	-0.03	0.052	0.379	0.01	0.801	0.927	0.22	0.824	0.954	M24
	ENSG00000223501	VPS52	-0.03	0.0116	0.149	-0.01	0.391	0.678	-0.06	0.0374	0.699	-1.14	0.255	0.668	M18
	ENSG00000081087	OSTM1	0.03	0.0116	0.149	0.02	0.189	0.558	0.02	0.355	0.868	-0.14	0.888	0.971	M1
	ENSG00000121858	TNFSF10	0.05	0.0116	0.149	0.05	0.0759	0.427	0.04	0.322	0.86	0.68	0.494	0.834	M6
	ENSG00000198929	NOS1AP	0.05	0.0116	0.15	0.05	0.056	0.386	0.07	0.099	0.783	0.44	0.658	0.904	M3
	ENSG00000139433	GLTP	0.03	0.0116	0.15	0.04	0.0228	0.302	-0.04	0.141	0.808	1.56	0.119	0.493	M13
	ENSG00000149257	SERPINH1	-0.04	0.0116	0.15	-0.03	0.108	0.478	-0.02	0.576	0.906	2.43	0.0149	0.166	M8
	ENSG00000182810	DDX28	-0.03	0.0117	0.15	-0.04	0.0272	0.324	-0.03	0.343	0.866	1.04	0.3	0.708
	ENSG00000167755	KLK6	0.23	0.0117	0.15	0.27	0.0185	0.281	-0.7	0.0125	0.59	1.19	0.235	0.647
	ENSG00000124549	BTN2A3P	0.07	0.0117	0.151	0.03	0.457	0.702	0.03	0.524	0.9	0.83	0.406	0.782
	ENSG00000168329	CX3CR1	-0.11	0.0117	0.151	-0.14	0.0101	0.219	0.1	0.235	0.839	-5.13	2.95e-07	6.41e-05
	ENSG00000101842	VSIG1	0.13	0.0118	0.151	0.12	0.067	0.41	-0.01	0.952	0.939	6.46	1.07e-10	9.9e-08
	ENSG00000198467	TPM2	-0.13	0.0118	0.151	-0.09	0.165	0.54	-0.26	0.0238	0.656	-0.89	0.372	0.758
	ENSG00000137802	MAPKBP1	-0.03	0.0118	0.151	-0.03	0.0328	0.34	-0.03	0.261	0.846	-1.96	0.05	0.324
	ENSG00000285872	ENSG00000285872	-0.12	0.0119	0.152	-0.17	0.0052	0.17	-0.07	0.48	0.891
	ENSG00000091164	TXNL1	0.02	0.0119	0.152	0.03	0.00415	0.163	0	0.885	0.935	0.41	0.682	0.911
	ENSG00000136874	STX17	0.02	0.0119	0.152	0.01	0.41	0.685	0.06	0.00297	0.497	0.41	0.681	0.911
	ENSG00000144791	LIMD1	-0.03	0.0119	0.152	-0.04	0.00272	0.145	0.03	0.314	0.858	-0.44	0.663	0.905
	ENSG00000172893	DHCR7	-0.07	0.0119	0.152	0.01	0.811	0.795	-0.13	0.0522	0.726	2.15	0.0314	0.253
	ENSG00000147408	CSGALNACT1	0.07	0.0119	0.152	0.07	0.0536	0.381	0.12	0.02	0.631	-3.59	0.000329	0.013
	ENSG00000287566	ENSG00000287566	0.15	0.0119	0.152	0.12	0.0832	0.443	0.13	0.369	0.872
	ENSG00000235961	PNMA6A	-0.23	0.0119	0.152	-0.15	0.128	0.497	-0.18	0.418	0.882	-1.69	0.0912	0.44
	ENSG00000070404	FSTL3	-0.09	0.012	0.152	-0.13	0.00719	0.197	0.08	0.275	0.851	-0.68	0.497	0.836
	ENSG00000156795	NTAQ1	0.05	0.012	0.152	0.07	0.00474	0.165	-0.01	0.771	0.926
	ENSG00000147872	PLIN2	0.07	0.012	0.152	0.08	0.0278	0.325	0.07	0.206	0.833	-0.48	0.628	0.895
	ENSG00000261583	ENSG00000261583	0.06	0.012	0.152	0.07	0.0117	0.235	0.04	0.414	0.881
	ENSG00000133121	STARD13	0.07	0.012	0.152	0.09	0.00981	0.218	0.02	0.755	0.925	4.02	5.85e-05	0.00369
	ENSG00000084463	WBP11	-0.02	0.012	0.152	-0.02	0.0986	0.466	0	0.854	0.933	-0.65	0.514	0.844
	ENSG00000214783	POLR2J4	-0.06	0.0121	0.152	-0.04	0.142	0.513	-0.07	0.207	0.833	-1.68	0.0933	0.443
	ENSG00000227036	LINC00511	0.04	0.0121	0.152	0.05	0.0277	0.325	0.04	0.155	0.812	-0.95	0.341	0.738
	ENSG00000171848	RRM2	0.09	0.012	0.152	0.13	0.0106	0.225	0.1	0.201	0.829	0.97	0.333	0.733
	ENSG00000241484	ARHGAP8	0.09	0.012	0.152	0.13	0.00732	0.197	0.06	0.333	0.864	0.08	0.939	0.985
	ENSG00000254101	LINC02055	-0.11	0.0121	0.153	-0.04	0.449	0.699	-0.04	0.545	0.903	0.34	0.731	0.927
	ENSG00000285857	ENSG00000285857	-0.1	0.0121	0.153	-0.11	0.0352	0.345	-0.19	0.0137	0.596
	ENSG00000135390	ATP5MC2	-0.02	0.0121	0.153	-0.01	0.525	0.727	-0.02	0.365	0.872
	ENSG00000144048	DUSP11	0.02	0.0121	0.153	0.03	0.00917	0.213	0.01	0.751	0.924	1.31	0.19	0.597
	ENSG00000275131	PDE4DIPP2	0.07	0.0121	0.153	0.07	0.0643	0.404	0.06	0.272	0.851
	ENSG00000003147	ICA1	0.04	0.0122	0.153	0.04	0.0468	0.375	0.05	0.0612	0.741	4.66	3.15e-06	0.000401
	ENSG00000092470	WDR76	0.05	0.0122	0.153	0.09	0.000649	0.0869	0.04	0.423	0.883	0.34	0.737	0.929
	ENSG00000213096	ZNF254	0.03	0.0122	0.153	0.03	0.0522	0.38	0.02	0.418	0.882	-2.3	0.0212	0.203
	ENSG00000240891	PLCXD2	-0.06	0.0122	0.153	-0.06	0.0694	0.415	-0.06	0.253	0.845	0.17	0.868	0.965
	ENSG00000186063	AIDA	0.03	0.0122	0.153	0.04	0.0073	0.197	0.03	0.399	0.877	0.24	0.807	0.95
	ENSG00000284503	MIR3652	-0.07	0.0123	0.153	-0.04	0.27	0.614	-0.17	0.00992	0.568	0.92	0.359	0.75
	ENSG00000005059	MCUB	0.05	0.0123	0.153	0.04	0.156	0.531	0.02	0.675	0.915	4.72	2.4e-06	0.000331
	ENSG00000178467	P4HTM	-0.02	0.0123	0.153	-0.04	0.0016	0.117	0	0.792	0.926	-0.55	0.581	0.875
	ENSG00000179833	SERTAD2	-0.03	0.0123	0.153	-0.03	0.081	0.437	-0.04	0.115	0.792	-1.05	0.295	0.703
	ENSG00000180440	SERTM1	-0.32	0.0123	0.153	-0.29	0.0538	0.382				0.81	0.419	0.791
	ENSG00000155428	TRIM74	0.19	0.0123	0.154	0.21	0.0298	0.334	0.11	0.452	0.888	0.58	0.56	0.866
	ENSG00000180316	PNPLA1	0.17	0.0124	0.154	0.13	0.115	0.484	0.21	0.135	0.807	1.29	0.198	0.606
	ENSG00000279457	WASH9P	-0.12	0.0124	0.154	-0.07	0.242	0.597	-0.09	0.4	0.877
	ENSG00000139826	ABHD13	0.02	0.0124	0.154	0.03	0.0167	0.268	0.02	0.434	0.885	0.23	0.821	0.954
	ENSG00000136235	GPNMB	0.11	0.0123	0.154	0.12	0.0357	0.347	0.01	0.942	0.937	-2.73	0.00627	0.0982
	ENSG00000072071	ADGRL1	0.07	0.0124	0.154	0.07	0.0518	0.379	0.07	0.144	0.808	0.87	0.384	0.767
	ENSG00000072501	SMC1A	-0.03	0.0124	0.154	-0.02	0.256	0.606	-0.02	0.34	0.865	0.31	0.757	0.935
	ENSG00000133997	MED6	0.03	0.0124	0.154	0.02	0.229	0.589	0.04	0.145	0.808	-0.49	0.622	0.891
	ENSG00000149809	TM7SF2	-0.04	0.0124	0.154	-0.03	0.148	0.521	-0.05	0.186	0.827	1.34	0.18	0.583
	ENSG00000187866	PABIR1	-0.02	0.0124	0.154	-0.02	0.0721	0.419	-0.01	0.567	0.904
	ENSG00000197705	KLHL14	-0.33	0.0125	0.154	-0.31	0.0429	0.366	0.05	0.847	0.932	-0.65	0.515	0.845
	ENSG00000223508	RPL23AP53	-0.07	0.0125	0.154	-0.03	0.302	0.63	-0.09	0.0734	0.753	0.2	0.839	0.958
	ENSG00000170989	S1PR1	0.18	0.0125	0.154	0.13	0.163	0.537	0.26	0.105	0.786	1.03	0.305	0.711
	ENSG00000128928	IVD	-0.04	0.0125	0.154	-0.03	0.0678	0.411	-0.01	0.717	0.922	-0.18	0.86	0.963
	ENSG00000074527	NTN4	0.05	0.0125	0.154	0.07	0.00252	0.138	0.01	0.862	0.933	2.87	0.00412	0.0748
	ENSG00000244642	RN7SL396P	-0.11	0.0125	0.154	-0.13	0.0167	0.268	-0.12	0.28	0.851
	ENSG00000243710	CFAP57	-0.04	0.0125	0.154	-0.05	0.0332	0.34	0.01	0.846	0.932	-0.44	0.662	0.905
	ENSG00000188010	MORN2	0.04	0.0125	0.154	0.03	0.103	0.472	0.02	0.47	0.889	0.26	0.798	0.948
	ENSG00000100246	DNAL4	-0.03	0.0125	0.154	-0.04	0.0281	0.326	-0.02	0.58	0.906	0.84	0.401	0.779
	ENSG00000105202	FBL	-0.03	0.0125	0.154	-0.02	0.319	0.64	0.01	0.802	0.927	-0.16	0.874	0.967
	ENSG00000147041	SYTL5	0.08	0.0126	0.154	0.1	0.00252	0.138	0.01	0.886	0.935	2.69	0.00719	0.107
	ENSG00000197142	ACSL5	-0.03	0.0126	0.154	-0.01	0.511	0.722	-0.07	0.0328	0.693	-0.17	0.867	0.965
	ENSG00000225511	LINC00475	0.13	0.0126	0.154	0.12	0.0643	0.404	0.26	0.015	0.596	0.58	0.56	0.866
	ENSG00000285873	ENSG00000285873	-0.11	0.0126	0.154	-0.08	0.136	0.507	-0.19	0.0318	0.692
	ENSG00000035403	VCL	-0.05	0.0126	0.155	-0.03	0.241	0.597	-0.05	0.218	0.835	2.63	0.00844	0.117
	ENSG00000177103	DSCAML1	-0.06	0.0126	0.155	-0.06	0.0518	0.379	-0.04	0.425	0.883	-3.19	0.00141	0.0361
	ENSG00000156298	TSPAN7	-0.13	0.0127	0.155	-0.13	0.0405	0.358	-0.04	0.743	0.922	-2.26	0.0235	0.215
	ENSG00000144635	DYNC1LI1	0.02	0.0127	0.155	0.02	0.0585	0.391	0.04	0.0767	0.758	3.63	0.000288	0.0118
	ENSG00000152270	PDE3B	0.09	0.0127	0.155	0.09	0.0524	0.38	0.13	0.105	0.786	1.33	0.184	0.59
	ENSG00000165152	PGAP4	-0.04	0.0127	0.155	-0.03	0.127	0.496	-0.04	0.207	0.833
	ENSG00000101191	DIDO1	-0.02	0.0127	0.155	-0.02	0.0703	0.416	-0.01	0.566	0.903	-1.07	0.284	0.695
	ENSG00000170962	PDGFD	-0.09	0.0127	0.155	-0.06	0.185	0.555	0.05	0.49	0.893	-2.28	0.0223	0.209
	ENSG00000196371	FUT4	-0.05	0.0128	0.156	-0.03	0.28	0.619	0.01	0.876	0.934	-1.97	0.0483	0.318
	ENSG00000233038	PTPRN2-AS1	0.11	0.0128	0.156	0.13	0.0217	0.298	0.01	0.908	0.935
	ENSG00000168028	RPSA	-0.03	0.0128	0.156	-0.03	0.0676	0.411	0.03	0.354	0.868	0.18	0.855	0.961
	ENSG00000261573	ENSG00000261573	-0.1	0.0128	0.156	-0.11	0.0485	0.375	0.03	0.698	0.92
	ENSG00000171722	SPATA46	0.11	0.0128	0.156	0.08	0.145	0.516	0.14	0.112	0.789	0.34	0.73	0.927
	ENSG00000116539	ASH1L	-0.02	0.0128	0.156	-0.04	3.16e-05	0.0225	0.05	0.00631	0.551	-0.2	0.844	0.958
	ENSG00000181171	FER1L6-AS1	0.09	0.0129	0.156	0.08	0.0745	0.425	0.1	0.194	0.829	-1.22	0.223	0.636
	ENSG00000246526	LINC02481	0.08	0.0129	0.156	0.11	0.00738	0.198	0.01	0.827	0.93
	ENSG00000262454	MIR193BHG	-0.13	0.0128	0.156	-0.18	0.00671	0.189	-0.01	0.886	0.935	0.28	0.776	0.942
	ENSG00000198756	COLGALT2	-0.12	0.0129	0.156	-0.06	0.329	0.646	-0.16	0.112	0.789	-0.48	0.633	0.896
	ENSG00000188157	AGRN	-0.04	0.0129	0.156	-0.02	0.367	0.666	-0.08	0.00758	0.554	-1.91	0.0557	0.344
	ENSG00000150995	ITPR1	-0.07	0.0129	0.156	-0.01	0.655	0.761	-0.05	0.334	0.864	-3.33	0.000867	0.0259
	ENSG00000120733	KDM3B	-0.02	0.0129	0.156	-0.02	0.112	0.48	0	0.939	0.937	-3.98	6.98e-05	0.00416		-1.13	0.000141
	ENSG00000134871	COL4A2	-0.11	0.0129	0.156	-0.06	0.285	0.621	-0.05	0.521	0.9	2.65	0.00804	0.115
	ENSG00000140688	RUSF1	-0.03	0.0129	0.156	-0.03	0.0371	0.35	-0.01	0.851	0.932
	ENSG00000041357	PSMA4	0.02	0.013	0.156	0.03	0.0141	0.252	0	0.9	0.935	2.56	0.0106	0.134
	ENSG00000165105	RASEF	0.05	0.013	0.157	0.02	0.492	0.715	0.1	0.0172	0.611	1.49	0.136	0.523
	ENSG00000213949	ITGA1	-0.08	0.0131	0.157	-0.11	0.00675	0.19	-0.03	0.641	0.91	-1.74	0.0813	0.415			0.00668
	ENSG00000112365	ZBTB24	-0.03	0.0131	0.158	-0.01	0.734	0.779	-0.05	0.0802	0.763	-1.32	0.188	0.594
	ENSG00000287697	ENSG00000287697	0.1	0.0131	0.158	0.07	0.15	0.523	0.24	0.00709	0.554
	ENSG00000278637	H4C1	0.08	0.0131	0.158	0.13	0.00429	0.163	0.04	0.602	0.908
	ENSG00000272655	POLR2J4	0.07	0.0132	0.159	0.07	0.0506	0.378	0.03	0.563	0.903
	ENSG00000099725	PRKY	-0.08	0.0132	0.159	-0.08	0.133	0.502	-0.03	0.605	0.908	-0.66	0.512	0.844
	ENSG00000137691	CFAP300	0.03	0.0132	0.159	0.04	0.033	0.34	0.01	0.792	0.926
	ENSG00000106367	AP1S1	-0.03	0.0133	0.159	-0.03	0.0582	0.391	-0.03	0.25	0.845	2.58	0.00982	0.129
	ENSG00000008323	PLEKHG6	-0.04	0.0133	0.159	-0.04	0.0468	0.375	-0.05	0.133	0.807	1.65	0.099	0.454
	ENSG00000163319	MRPS18C	0.04	0.0133	0.159	0.04	0.0122	0.241	-0.02	0.536	0.901	0.26	0.792	0.946
	ENSG00000249631	ENSG00000249631	0.13	0.0133	0.159	0.14	0.0374	0.35	0.01	0.894	0.935
	ENSG00000160075	SSU72	-0.02	0.0133	0.159	-0.02	0.0481	0.375	-0.01	0.512	0.897	0.64	0.524	0.849
	ENSG00000100994	PYGB	0.04	0.0133	0.159	0.02	0.272	0.615	0.09	0.00859	0.559	3.41	0.000657	0.0212
	ENSG00000180730	SHISA2	-0.12	0.0133	0.159	-0.19	0.00234	0.138	0.04	0.703	0.92	-3.89	9.89e-05	0.00536
	ENSG00000054118	THRAP3	-0.02	0.0134	0.159	-0.02	0.159	0.534	-0.02	0.409	0.879	1.34	0.179	0.582
	ENSG00000181444	ZNF467	0.09	0.0134	0.159	0.1	0.0306	0.336	0.02	0.803	0.927	3.63	0.000282	0.0116
	ENSG00000288705	UGT1A5	0.11	0.0134	0.159	0.09	0.0946	0.461	0	0.986	0.941	0.51	0.607	0.885
	ENSG00000184619	KRBA2	0.04	0.0134	0.159	0.04	0.0675	0.411	0.04	0.365	0.872	-0.27	0.791	0.945
	ENSG00000197180	CH17-340M24.3	-0.05	0.0134	0.159	-0.02	0.412	0.686	-0.08	0.0605	0.739
	ENSG00000287769	ENSG00000287769	-0.07	0.0134	0.159	-0.03	0.319	0.64	-0.08	0.138	0.807
	ENSG00000122642	FKBP9	-0.03	0.0134	0.159	0	0.938	0.817	-0.05	0.087	0.768	-3.13	0.00173	0.0419
	ENSG00000165646	SLC18A2	0.12	0.0134	0.159	0.17	0.00855	0.209	-0.18	0.0286	0.676	5.58	2.38e-08	8.79e-06
	ENSG00000005249	PRKAR2B	-0.08	0.0134	0.159	-0.05	0.122	0.491	-0.01	0.881	0.935	-5.48	4.3e-08	1.38e-05
	ENSG00000143373	ZNF687	-0.02	0.0135	0.16	-0.01	0.493	0.716	-0.02	0.28	0.851	-1.8	0.0714	0.39
	ENSG00000258952	SALRNA1	0.06	0.0135	0.16	0	0.863	0.804	0.07	0.168	0.814	-1.24	0.214	0.625
	ENSG00000265535	RN7SL475P	-0.16	0.0135	0.16	-0.07	0.425	0.691
	ENSG00000273703	H2BC14	0.1	0.0135	0.16	0.15	0.017	0.271	0.08	0.373	0.873
	ENSG00000164587	RPS14	-0.04	0.0135	0.16	-0.03	0.176	0.548	-0.03	0.37	0.872	0.96	0.339	0.736
	ENSG00000208892	SNORA49	0.09	0.0136	0.16	0.12	0.0165	0.266	0.08	0.318	0.859	0.44	0.662	0.905
	ENSG00000144227	NXPH2	-0.27	0.0136	0.16	-0.14	0.233	0.592				-1.09	0.276	0.687
	ENSG00000130193	THEM6	-0.04	0.0136	0.16	-0.01	0.451	0.701	-0.1	0.00178	0.422	1.34	0.18	0.583
	ENSG00000276070	CCL4L2	-0.25	0.0136	0.16	-0.43	0.00127	0.108	0.16	0.453	0.888	-0.97	0.334	0.733
	ENSG00000127993	RBM48	0.03	0.0136	0.16	0.03	0.0457	0.373	0.04	0.11	0.788	0.89	0.373	0.758
	ENSG00000128274	A4GALT	0.04	0.0136	0.16	0.06	0.00725	0.197	-0.02	0.571	0.905	3.46	0.000538	0.0185
	ENSG00000101811	CSTF2	-0.03	0.0135	0.16	-0.03	0.0275	0.325	-0.04	0.0919	0.772	-0.62	0.536	0.854
	ENSG00000038210	PI4K2B	0.03	0.0136	0.16	0.05	0.00215	0.133	-0.01	0.628	0.909	-0.32	0.746	0.932
	ENSG00000170476	MZB1	0.11	0.0136	0.16	0.12	0.0303	0.335	0.04	0.618	0.908	1.73	0.0842	0.422
	ENSG00000142192	APP	-0.04	0.0136	0.16	-0.02	0.256	0.606	-0.07	0.0529	0.727	-0.41	0.682	0.911		-0.4	0.00198
	ENSG00000172172	MRPL13	0.03	0.0137	0.16	0.04	0.00641	0.186	-0.01	0.772	0.926	1.58	0.113	0.483
	ENSG00000204410	MSH5	-0.05	0.0137	0.16	-0.05	0.0455	0.373	-0.03	0.481	0.891	0.75	0.454	0.813
	ENSG00000161981	SNRNP25	-0.05	0.0137	0.16	-0.09	0.000431	0.0726	0.03	0.513	0.897	1.37	0.172	0.573
	ENSG00000174059	CD34	0.14	0.0137	0.16	0.13	0.099	0.466	0.12	0.248	0.844	0.35	0.726	0.925
	ENSG00000198826	ARHGAP11A	0.06	0.0137	0.16	0.1	0.00102	0.1	0.06	0.287	0.852	1.76	0.0791	0.409
	ENSG00000229321	ENSG00000229321	-0.07	0.0137	0.16	-0.06	0.136	0.507	-0.09	0.124	0.802
	ENSG00000233588	CYP51A1P2	-0.1	0.0137	0.16	-0.1	0.0321	0.339	-0.01	0.865	0.933
	ENSG00000106635	BCL7B	-0.02	0.0137	0.16	-0.03	0.0191	0.285	0.01	0.767	0.926	0.66	0.51	0.842
	ENSG00000162980	ARL5A	0.03	0.0137	0.16	0.03	0.00481	0.165	0.03	0.215	0.835	1.17	0.241	0.654
	ENSG00000172403	SYNPO2	-0.07	0.0138	0.16	-0.06	0.109	0.478	0	0.957	0.939	-4.27	1.97e-05	0.00168
	ENSG00000235621	LINC00494	0.11	0.0138	0.161	0.07	0.219	0.583	0.24	0.0186	0.621	-0.63	0.526	0.85
	ENSG00000206190	ATP10A	-0.07	0.0138	0.161	-0.09	0.0136	0.251	0.05	0.366	0.872	-2.4	0.0164	0.175
	ENSG00000130826	DKC1	-0.03	0.0139	0.161	-0.01	0.298	0.627	0.01	0.594	0.907	0.1	0.92	0.98
	ENSG00000287860	ENSG00000287860	0.09	0.0139	0.161	0.1	0.0218	0.298	0.01	0.881	0.935
	ENSG00000000938	FGR	0.08	0.0139	0.161	0.06	0.154	0.529	0.16	0.00947	0.564	-0.79	0.427	0.796
	ENSG00000253210	ENSG00000253210	0.12	0.0139	0.162	0.16	0.00805	0.205	0.04	0.601	0.908
	ENSG00000143167	GPA33	-0.19	0.014	0.162	-0.12	0.243	0.598	-0.34	0.00723	0.554	-0.33	0.742	0.931
	ENSG00000111684	LPCAT3	0.04	0.014	0.162	0.06	0.00817	0.206	-0.02	0.536	0.901	1.53	0.125	0.505
	ENSG00000174738	NR1D2	-0.06	0.014	0.162	0.01	0.695	0.77	-0.15	0.000379	0.355	-2.33	0.0196	0.193
	ENSG00000076826	CAMSAP3	0.04	0.014	0.162	0.05	0.0135	0.25	0	0.897	0.935	0.84	0.401	0.779
	ENSG00000173083	HPSE	0.05	0.014	0.162	0.04	0.116	0.485	0	0.989	0.941	2.57	0.0102	0.131
	ENSG00000261863	LINC01996	0.15	0.014	0.162	0.07	0.358	0.662	0.28	0.0264	0.67
	ENSG00000286504	ENSG00000286504	-0.14	0.0141	0.162	-0.13	0.0594	0.391	-0.15	0.175	0.822
	ENSG00000132781	MUTYH	-0.05	0.0141	0.162	-0.04	0.0614	0.396	-0.03	0.418	0.882	1.59	0.111	0.479
	ENSG00000176349	ENSG00000176349	0.12	0.0141	0.162	0.07	0.28	0.619	0.21	0.0349	0.695
	ENSG00000171456	ASXL1	-0.02	0.0141	0.162	-0.02	0.0533	0.381	0.01	0.55	0.903	0.38	0.703	0.918
	ENSG00000102466	FGF14	-0.17	0.0141	0.162	-0.16	0.0499	0.377	0.04	0.782	0.926	-1.64	0.101	0.458
	ENSG00000158966	CACHD1	-0.04	0.0141	0.162	-0.03	0.187	0.556	0	0.978	0.941	-4.56	5.18e-06	0.000598
	ENSG00000152291	TGOLN2	-0.03	0.0141	0.162	-0.03	0.0387	0.352	-0.02	0.453	0.888	0.46	0.647	0.9
	ENSG00000144619	CNTN4	-0.11	0.0141	0.162	-0.11	0.0391	0.354	0.02	0.864	0.933	-1.81	0.0699	0.385
	ENSG00000244122	UGT1A7	0.09	0.0141	0.162	0.07	0.133	0.503	0.05	0.487	0.892	0.51	0.607	0.885
	ENSG00000163697	APBB2	-0.04	0.0141	0.162	-0.05	0.0297	0.334	-0.02	0.557	0.903	-0.73	0.468	0.82
	ENSG00000249352	LINC02198	0.11	0.0141	0.162	0.05	0.332	0.649	0.07	0.397	0.877	-0.62	0.536	0.854
	ENSG00000172456	FGGY	-0.04	0.0142	0.163	-0.04	0.0414	0.36	0.02	0.467	0.888	-2.22	0.0262	0.227
	ENSG00000177613	CSTF2T	-0.02	0.0142	0.163	0	0.854	0.802	-0.02	0.383	0.876	0.28	0.781	0.943
	ENSG00000075945	KIFAP3	-0.02	0.0142	0.163	0	0.811	0.795	-0.03	0.0732	0.753	-0.37	0.714	0.921
	ENSG00000155966	AFF2	0.13	0.0143	0.163	0.07	0.315	0.639	0.15	0.163	0.813	-0.55	0.581	0.875
	ENSG00000146409	SLC18B1	-0.03	0.0143	0.163	-0.03	0.101	0.47	-0.03	0.272	0.851	0.59	0.555	0.863
	ENSG00000157693	TMEM268	0.03	0.0143	0.163	0.04	0.00659	0.188	0.03	0.314	0.858	-0.33	0.74	0.93
	ENSG00000111860	CEP85L	0.04	0.0143	0.164	0.04	0.0482	0.375	0.06	0.0877	0.768	2.65	0.00799	0.114
	ENSG00000214160	ALG3	-0.03	0.0143	0.164	-0.04	0.0199	0.29	-0.02	0.471	0.889	4.35	1.35e-05	0.00122
	ENSG00000198046	ZNF667	-0.26	0.0144	0.164	-0.27	0.0391	0.354	-0.25	0.233	0.839	-3.57	0.000359	0.0138
	ENSG00000152422	XRCC4	0.04	0.0144	0.164	0.07	0.000839	0.0978	-0.01	0.736	0.922	0.58	0.562	0.867
	ENSG00000153130	SCOC	0.03	0.0144	0.164	0.04	0.00125	0.108	0	0.988	0.941	1.85	0.0648	0.372
	ENSG00000103051	COG4	-0.03	0.0145	0.165	-0.02	0.115	0.484	-0.04	0.119	0.797	1.63	0.102	0.461
	ENSG00000132000	PODNL1	-0.09	0.0145	0.165	-0.11	0.0226	0.301	-0.03	0.73	0.922	-0.68	0.495	0.835
	ENSG00000139291	TMEM19	-0.03	0.0145	0.165	0	0.74	0.781	-0.04	0.155	0.813	-0.77	0.443	0.806
	ENSG00000139890	REM2	0.06	0.0145	0.165	-0.02	0.437	0.696	0.22	7.82e-05	0.201	0.75	0.455	0.813
	ENSG00000226049	TLK2P1	-0.08	0.0145	0.165	-0.07	0.075	0.426	-0.09	0.115	0.792
	ENSG00000254550	OMP	0.18	0.0145	0.165	0.2	0.0406	0.358				1.96	0.0505	0.325
	ENSG00000004777	ARHGAP33	-0.07	0.0147	0.165	-0.06	0.108	0.477	-0.05	0.404	0.879	-1.99	0.0468	0.314
	ENSG00000128596	CCDC136	0.06	0.0147	0.165	0.09	0.00818	0.206	0.08	0.138	0.807	-0.63	0.528	0.851
	ENSG00000104881	PPP1R13L	0.04	0.0146	0.165	0.08	6.15e-05	0.027	-0.02	0.527	0.901	2.82	0.00481	0.083
	ENSG00000127989	MTERF1	0.03	0.0147	0.165	0.05	0.00248	0.138	0	0.884	0.935	1.5	0.134	0.52
	ENSG00000130313	PGLS	-0.03	0.0146	0.165	-0.03	0.0187	0.283	-0.03	0.155	0.812	1.69	0.0911	0.439
	ENSG00000085117	CD82	-0.03	0.0146	0.165	-0.03	0.0745	0.425	-0.02	0.49	0.893	-2.18	0.0295	0.244			0.00636
	ENSG00000118898	PPL	-0.04	0.0146	0.165	-0.01	0.603	0.748	-0.09	0.015	0.596	0.14	0.885	0.97
	ENSG00000130956	HABP4	-0.04	0.0147	0.165	-0.02	0.428	0.692	-0.05	0.165	0.813	-1.89	0.0588	0.353
	ENSG00000154162	CDH12	-0.14	0.0146	0.165	-0.03	0.675	0.764	-0.28	0.0218	0.641	-2.85	0.00444	0.0785
	ENSG00000155975	VPS37A	0.02	0.0145	0.165	0.02	0.0692	0.414	0.03	0.105	0.786	1.88	0.06	0.357
	ENSG00000171126	KCNG3	0.08	0.0147	0.165	0.05	0.275	0.617	0.12	0.0623	0.742	-0.42	0.676	0.91
	ENSG00000185130	H2BC13	0.08	0.0146	0.165	0.14	0.00639	0.186	0.02	0.846	0.932
	ENSG00000188002	ENSG00000188002	-0.1	0.0147	0.165	-0.11	0.0321	0.339	-0.09	0.231	0.839
	ENSG00000225973	PIGBOS1	0.04	0.0146	0.165	0.03	0.0903	0.454	0.03	0.284	0.851	0.18	0.859	0.962
	ENSG00000260969	WWOX-AS1	0.12	0.0146	0.165	0.14	0.0381	0.352	0.07	0.44	0.885
	ENSG00000119669	IRF2BPL	0.03	0.0147	0.165	0.05	0.0025	0.138	-0.02	0.581	0.906	-1.74	0.0823	0.417
	ENSG00000267904	ENSG00000267904	-0.06	0.0147	0.165	-0.05	0.102	0.47	-0.03	0.553	0.903
	ENSG00000149716	LTO1	0.03	0.0148	0.166	0.05	0.00774	0.202	0.02	0.581	0.906
	ENSG00000196151	WDSUB1	0.05	0.0148	0.166	0.04	0.115	0.484	0.08	0.0518	0.724	-1.5	0.133	0.516
	ENSG00000247903	ENSG00000247903	-0.08	0.0148	0.166	-0.11	0.00637	0.186	-0.06	0.331	0.863
	ENSG00000226868	ENSG00000226868	-0.17	0.0148	0.166	-0.13	0.109	0.478	-0.3	0.032	0.692
	ENSG00000131773	KHDRBS3	-0.1	0.0149	0.166	-0.12	0.0321	0.339	0.05	0.481	0.892	-1.31	0.189	0.595
	ENSG00000150681	RGS18	0.09	0.0149	0.166	0.09	0.0717	0.419	0.07	0.356	0.869	0.84	0.402	0.78
	ENSG00000148672	GLUD1	-0.02	0.0149	0.166	0	0.814	0.796	-0.02	0.274	0.851	1.19	0.234	0.647
	ENSG00000261801	LOXL1-AS1	-0.06	0.0149	0.166	-0.05	0.12	0.49	-0.07	0.221	0.835	0.28	0.777	0.942
	ENSG00000135655	USP15	0.02	0.0149	0.167	0	0.862	0.803	0.06	0.0065	0.551	0.32	0.748	0.932
	ENSG00000103888	CEMIP	-0.1	0.015	0.167	-0.18	0.000137	0.0388	0.02	0.823	0.929	1.82	0.0687	0.382
	ENSG00000153551	CMTM7	-0.07	0.015	0.167	-0.04	0.274	0.616	-0.07	0.223	0.836	-1.06	0.288	0.698
	ENSG00000113269	RNF130	-0.03	0.0151	0.168	-0.04	0.0245	0.313	-0.03	0.242	0.84	-1.88	0.0607	0.36
	ENSG00000006606	CCL26	0.29	0.0151	0.168	0.26	0.0784	0.432	0.02	0.914	0.935	7.01	2.34e-12	4.11e-09
	ENSG00000268573	ENSG00000268573	0.05	0.0151	0.168	0.09	0.00128	0.108	0.01	0.747	0.923
	ENSG00000144476	ACKR3	-0.09	0.0151	0.168	-0.05	0.359	0.662	-0.01	0.846	0.932	-2.62	0.00881	0.12
	ENSG00000229117	RPL41	-0.06	0.0151	0.168	-0.04	0.11	0.479	-0.03	0.553	0.903	1.71	0.0868	0.429
	ENSG00000121486	TRMT1L	0.02	0.0151	0.168	0.03	0.00812	0.205	-0.01	0.826	0.93	0.3	0.765	0.938
	ENSG00000270681	ENSG00000270681	0.11	0.0151	0.168	0.09	0.114	0.483	0.09	0.332	0.864
	ENSG00000271538	LINC02427	-0.19	0.0152	0.168	-0.21	0.0358	0.347	-0.25	0.0909	0.772
	ENSG00000225031	EIF4BP7	-0.04	0.0152	0.168	-0.03	0.187	0.557	-0.02	0.548	0.903
	ENSG00000168918	INPP5D	-0.04	0.0152	0.168	-0.01	0.557	0.736	-0.03	0.353	0.867	-1.97	0.0493	0.322
	ENSG00000144821	MYH15	-0.1	0.0153	0.169	-0.08	0.0858	0.448	-0.13	0.148	0.808	-1.11	0.266	0.678
	ENSG00000143761	ARF1	-0.02	0.0153	0.169	-0.01	0.286	0.622	-0.02	0.298	0.855	-1	0.319	0.721
	ENSG00000100441	KHNYN	0.03	0.0153	0.169	0.03	0.0661	0.408	0.05	0.0939	0.775	-0.45	0.653	0.901
	ENSG00000106638	TBL2	-0.03	0.0153	0.169	-0.02	0.173	0.545	-0.04	0.167	0.814	2.85	0.00434	0.0774
	ENSG00000182489	XKRX	-0.07	0.0153	0.169	-0.1	0.00408	0.162	-0.03	0.56	0.903	-4.42	9.94e-06	0.000982
	ENSG00000086200	IPO11	0.03	0.0153	0.169	0.05	0.00231	0.138	0.02	0.59	0.906	-0.22	0.823	0.954
	ENSG00000115112	TFCP2L1	0.08	0.0154	0.169	0.12	0.00117	0.107	-0.01	0.833	0.93	0.65	0.514	0.844
	ENSG00000131845	ZNF304	-0.03	0.0154	0.169	-0.01	0.613	0.75	-0.05	0.018	0.616	-1.33	0.182	0.587
	ENSG00000159377	PSMB4	-0.02	0.0154	0.169	-0.02	0.122	0.491	-0.03	0.11	0.788	0.74	0.459	0.815
	ENSG00000184584	STING1	-0.04	0.0154	0.169	-0.04	0.0198	0.289	0.01	0.797	0.926
	ENSG00000279744	ENSG00000279744	0.11	0.0154	0.17	0.08	0.137	0.508	0.08	0.38	0.875
	ENSG00000158301	GPRASP2	-0.04	0.0154	0.17	-0.02	0.275	0.616	-0.03	0.41	0.88	-2.15	0.0314	0.253
	ENSG00000115041	KCNIP3	0.13	0.0155	0.17	0.11	0.0874	0.449	0.07	0.557	0.903	-0.04	0.966	0.992
	ENSG00000075275	CELSR1	-0.03	0.0155	0.17	-0.03	0.0449	0.372	-0.02	0.517	0.899	-1.57	0.116	0.489
	ENSG00000099904	ZDHHC8	0.03	0.0155	0.17	0.03	0.119	0.488	0.06	0.085	0.768	1.05	0.294	0.703
	ENSG00000120913	PDLIM2	-0.06	0.0155	0.17	-0.06	0.088	0.45	-0.02	0.762	0.925	-0.16	0.87	0.966
	ENSG00000100393	EP300	-0.02	0.0156	0.171	-0.02	0.0197	0.288	0.01	0.463	0.888	-2.47	0.0133	0.155		-0.97	0.00287
	ENSG00000135624	CCT7	-0.02	0.0156	0.171	-0.01	0.379	0.672	-0.03	0.0871	0.768	0.19	0.846	0.959
	ENSG00000164975	SNAPC3	0.03	0.0156	0.171	0.03	0.109	0.478	0.02	0.629	0.909	0.78	0.433	0.799
	ENSG00000184471	C1QTNF8	0.15	0.0156	0.171	0.14	0.091	0.456	0.15	0.241	0.84	0.19	0.847	0.959
	ENSG00000075420	FNDC3B	-0.03	0.0156	0.171	-0.03	0.0692	0.414	0	0.974	0.94	-0.3	0.766	0.938
	ENSG00000150764	DIXDC1	0.03	0.0157	0.171	0	0.919	0.814	0.08	0.00914	0.559	-0.34	0.735	0.928
	ENSG00000203876	ADD3-AS1	-0.09	0.0157	0.171	-0.11	0.0137	0.251	0.01	0.886	0.935	-0.17	0.868	0.965
	ENSG00000103316	CRYM	-0.08	0.0157	0.171	-0.04	0.312	0.637	-0.09	0.277	0.851	-2.7	0.00693	0.105
	ENSG00000168118	RAB4A	0.02	0.0157	0.171	0.05	4e-05	0.0225	-0.01	0.583	0.906	1.33	0.184	0.59
	ENSG00000105197	TIMM50	-0.02	0.0157	0.171	-0.03	0.00299	0.147	0.01	0.406	0.879	1.05	0.295	0.704
	ENSG00000131477	RAMP2	-0.13	0.0157	0.171	-0.06	0.418	0.689	-0.18	0.153	0.812	-2.08	0.0378	0.278
	ENSG00000197702	PARVA	-0.03	0.0158	0.171	-0.02	0.172	0.544	-0.02	0.633	0.909	-4.59	4.45e-06	0.000522
	ENSG00000124702	KLHDC3	-0.02	0.0158	0.171	-0.02	0.0834	0.443	-0.01	0.557	0.903	0.34	0.735	0.928
	ENSG00000127054	INTS11	-0.02	0.0158	0.172	-0.02	0.015	0.257	0	0.831	0.93	0.25	0.805	0.95
	ENSG00000147400	CETN2	-0.03	0.0158	0.172	-0.04	0.0461	0.374	-0.02	0.519	0.9	-0.13	0.893	0.972
	ENSG00000283703	VSIG10L2	-0.12	0.0158	0.172	-0.17	0.0064	0.186	0.02	0.816	0.929	-1.91	0.0559	0.344
	ENSG00000109472	CPE	0.11	0.0158	0.172	0.14	0.0161	0.264	0.01	0.888	0.935	2.58	0.00995	0.13
	ENSG00000145979	TBC1D7	-0.05	0.0159	0.172	-0.05	0.0474	0.375	-0.03	0.436	0.885	3.33	0.000854	0.0256
	ENSG00000259404	EFL1P1	-0.07	0.0159	0.172	-0.08	0.0299	0.334	-0.03	0.662	0.914
	ENSG00000166246	C16orf71	0.06	0.016	0.173	0.05	0.124	0.492	0.06	0.245	0.842
	ENSG00000171885	AQP4	-0.05	0.016	0.173	-0.04	0.16	0.535	-0.05	0.243	0.841	-1.8	0.0722	0.392
	ENSG00000154309	DISP1	0.04	0.016	0.173	0.03	0.109	0.478	0.04	0.253	0.845	6.42	1.32e-10	1.19e-07
	ENSG00000173267	SNCG	-0.14	0.016	0.173	-0.11	0.107	0.477	-0.05	0.666	0.914	0.38	0.707	0.919
	ENSG00000231007	CDC20P1	0.17	0.0161	0.173	0.27	0.00212	0.132	0	0.989	0.941
	ENSG00000167986	DDB1	-0.02	0.0161	0.173	-0.01	0.454	0.701	-0.02	0.236	0.84	1.62	0.106	0.467
	ENSG00000170515	PA2G4	-0.02	0.0161	0.173	-0.01	0.196	0.564	-0.03	0.192	0.829	1.02	0.308	0.714
	ENSG00000132676	DAP3	-0.02	0.0162	0.174	-0.03	0.0251	0.316	-0.01	0.572	0.905	-0.7	0.481	0.827
	ENSG00000139531	SUOX	-0.04	0.0162	0.174	-0.02	0.5	0.718	-0.09	0.0352	0.695	-1.1	0.27	0.682
	ENSG00000223923	TNS1-AS1	0.12	0.0162	0.174	0.1	0.121	0.491	0.2	0.0873	0.768
	ENSG00000118402	ELOVL4	0.1	0.0162	0.174	0.07	0.149	0.522	0.13	0.136	0.807	1.37	0.172	0.574
	ENSG00000164292	RHOBTB3	0.06	0.0163	0.175	0.02	0.458	0.702	0.13	0.00878	0.559	-2.55	0.0108	0.137
	ENSG00000149932	TMEM219	-0.02	0.0163	0.175	-0.02	0.14	0.511	-0.02	0.2	0.829	1.66	0.0978	0.452
	ENSG00000230453	ANKRD18B	0.06	0.0163	0.175	0.02	0.404	0.684	0.06	0.261	0.846	0.44	0.66	0.904
	ENSG00000171735	CAMTA1	-0.03	0.0163	0.175	-0.01	0.577	0.74	-0.03	0.133	0.807	-1.71	0.0871	0.429
	ENSG00000268566	ENSG00000268566	-0.44	0.0164	0.176	-0.51	0.0466	0.374	-0.19	0.524	0.9
	ENSG00000134058	CDK7	0.05	0.0164	0.176	0.05	0.0442	0.37	0.09	0.029	0.676	2.3	0.0217	0.206
	ENSG00000132256	TRIM5	0.04	0.0164	0.176	0.06	0.00842	0.208	0.02	0.665	0.914	1.75	0.0804	0.412
	ENSG00000163106	HPGDS	0.14	0.0164	0.176	0.12	0.117	0.487	-0.06	0.542	0.902	7.34	2.1e-13	5.56e-10
	ENSG00000163935	SFMBT1	-0.03	0.0164	0.176	-0.02	0.065	0.405	-0.01	0.676	0.915	-1.33	0.185	0.591
	ENSG00000172828	CES3	-0.05	0.0165	0.176	0.03	0.294	0.625	-0.17	0.00261	0.487	-2.13	0.033	0.259
	ENSG00000116350	SRSF4	-0.02	0.0165	0.176	-0.02	0.187	0.556	-0.01	0.746	0.923	0.43	0.67	0.908
	ENSG00000130560	UBAC1	-0.03	0.0165	0.176	-0.02	0.157	0.532	-0.04	0.115	0.792	1.13	0.259	0.672
	ENSG00000124333	VAMP7	0.03	0.0166	0.177	0.02	0.21	0.575	0.02	0.593	0.907	1.27	0.205	0.616
	ENSG00000181038	METTL23	0.03	0.0166	0.177	0.03	0.0341	0.343	0.05	0.0808	0.764	0.41	0.682	0.911
	ENSG00000258667	HIF1A-AS3	-0.08	0.0166	0.177	-0.11	0.0136	0.251	0.02	0.742	0.922
	ENSG00000144744	UBA3	0.02	0.0166	0.177	0.03	0.00654	0.188	0	0.834	0.93	1.68	0.0938	0.445
	ENSG00000149532	CPSF7	-0.02	0.0166	0.177	-0.02	0.11	0.479	0	0.892	0.935	-0.36	0.718	0.922
	ENSG00000238272	ENSG00000238272	-0.12	0.0166	0.177	-0.1	0.102	0.471	-0.19	0.103	0.784
	ENSG00000230006	ANKRD36BP2	-0.11	0.0166	0.177	-0.15	0.0209	0.294	0.1	0.298	0.855	0.38	0.705	0.918
	ENSG00000110237	ARHGEF17	-0.04	0.0166	0.177	-0.03	0.159	0.534	-0.03	0.343	0.866	-0.16	0.869	0.965
	ENSG00000143499	SMYD2	-0.03	0.0167	0.177	-0.03	0.0561	0.386	-0.02	0.494	0.894	-2.08	0.0379	0.278
	ENSG00000122359	ANXA11	-0.02	0.0167	0.177	0	0.707	0.774	-0.07	0.000661	0.378	1.35	0.178	0.581
	ENSG00000133026	MYH10	-0.03	0.0167	0.177	-0.02	0.189	0.558	0	0.898	0.935	-2.55	0.0108	0.136
	ENSG00000102048	ASB9	-0.09	0.0168	0.178	-0.12	0.0184	0.281	0.02	0.737	0.922	-2.64	0.00838	0.117
	ENSG00000095794	CREM	0.04	0.0168	0.178	0.02	0.217	0.581	0.05	0.0397	0.702	0.74	0.459	0.815
	ENSG00000103978	TMEM87A	-0.02	0.0168	0.178	-0.01	0.195	0.563	-0.03	0.126	0.802	-1.07	0.286	0.696
	ENSG00000129354	AP1M2	-0.02	0.0168	0.178	0	0.784	0.789	-0.03	0.128	0.802	2.42	0.0154	0.168
	ENSG00000174282	ZBTB4	-0.03	0.0169	0.178	0.01	0.578	0.74	-0.07	0.00686	0.554	-0.98	0.328	0.728
	ENSG00000144161	ZC3H8	0.03	0.0169	0.178	0.02	0.27	0.614	0.08	0.0126	0.59	0.45	0.655	0.902
	ENSG00000005486	RHBDD2	-0.03	0.0169	0.178	-0.02	0.248	0.6	-0.08	0.0404	0.704	1.56	0.118	0.492
	ENSG00000254454	RCC2P6	0.1	0.0169	0.178	0.06	0.252	0.602	0.16	0.0887	0.768
	ENSG00000185483	ROR1	-0.14	0.0169	0.178	-0.14	0.0535	0.381	-0.19	0.153	0.812	2.2	0.0281	0.237
	ENSG00000197045	GMFB	0.02	0.0169	0.178	0.03	0.0347	0.345	0.04	0.169	0.815	1.94	0.0525	0.332
	ENSG00000234964	FABP5P7	0.1	0.0169	0.178	0.09	0.0993	0.467	0.08	0.371	0.872	-0.33	0.741	0.931
	ENSG00000149658	YTHDF1	-0.02	0.017	0.179	-0.01	0.331	0.648	0	0.831	0.93	-0.73	0.465	0.819
	ENSG00000164597	COG5	0.03	0.017	0.179	0.04	0.0128	0.247	0.01	0.753	0.924	2.87	0.00411	0.0747
	ENSG00000135486	HNRNPA1	-0.04	0.017	0.179	-0.02	0.467	0.705	-0.02	0.508	0.896	-0.46	0.643	0.899
	ENSG00000100065	CARD10	0.07	0.017	0.179	0.05	0.14	0.511	0.1	0.0849	0.768	-1.31	0.189	0.596
	ENSG00000108370	RGS9	0.09	0.017	0.179	0.06	0.237	0.595	0.09	0.285	0.851	0.92	0.36	0.75
	ENSG00000110756	HPS5	0.03	0.017	0.179	0.01	0.411	0.686	0.05	0.0527	0.727	0.27	0.789	0.945
	ENSG00000123143	PKN1	-0.03	0.0171	0.179	-0.02	0.145	0.517	-0.07	0.0255	0.662	0.65	0.517	0.846
	ENSG00000028839	TBPL1	0.03	0.0171	0.179	0.03	0.0435	0.368	0	0.915	0.935	2.13	0.0329	0.258
	ENSG00000256594	ENSG00000256594	-0.05	0.0171	0.179	-0.06	0.0399	0.357	-0.02	0.688	0.917
	ENSG00000254343	ENSG00000254343	-0.09	0.0172	0.179	-0.04	0.391	0.678	-0.06	0.457	0.888
	ENSG00000187713	TMEM203	-0.02	0.0172	0.179	-0.02	0.131	0.5	-0.03	0.251	0.845	0.74	0.459	0.815
	ENSG00000152464	RPP38	0.03	0.0171	0.179	0.02	0.292	0.625	0.06	0.0175	0.612	1.44	0.151	0.544
	ENSG00000160185	UBASH3A	-0.07	0.0172	0.179	-0.1	0.0151	0.257	-0.03	0.589	0.906	-2.4	0.0165	0.176
	ENSG00000091317	CMTM6	-0.03	0.0172	0.179	-0.02	0.286	0.622	-0.04	0.0551	0.73	0	1	1			0.0156
	ENSG00000097007	ABL1	-0.02	0.0172	0.18	-0.01	0.133	0.503	-0.03	0.174	0.82	0.04	0.969	0.993
	ENSG00000134343	ANO3	-0.12	0.0172	0.18	-0.09	0.17	0.543	-0.03	0.746	0.923	-1.07	0.284	0.694
	ENSG00000158856	DMTN	-0.05	0.0172	0.18	-0.06	0.016	0.264	-0.03	0.549	0.903	-0.86	0.389	0.77
	ENSG00000272669	ENSG00000272669	0.09	0.0173	0.18	0.03	0.455	0.702	0.23	0.00151	0.422
	ENSG00000248323	LUCAT1	0.1	0.0173	0.18	0.04	0.447	0.699	0.09	0.321	0.859	-0.71	0.481	0.827
	ENSG00000169896	ITGAM	0.08	0.0173	0.18	-0.02	0.707	0.774	0.22	0.00487	0.514	1.6	0.111	0.478
	ENSG00000225402	ENSG00000225402	-0.13	0.0173	0.18	-0.11	0.0983	0.466	-0.12	0.243	0.84
	ENSG00000156103	MMP16	-0.2	0.0173	0.18	-0.02	0.835	0.799				-2.75	0.00593	0.095
	ENSG00000158079	PTPDC1	0.04	0.0173	0.18	0.05	0.0586	0.391	0.04	0.239	0.84	3.01	0.00258	0.0543
	ENSG00000107290	SETX	-0.02	0.0173	0.18	-0.03	0.00294	0.147	0.03	0.184	0.827	0.17	0.864	0.964
	ENSG00000115841	RMDN2	0.04	0.0173	0.18	0.05	0.022	0.299	-0.02	0.541	0.902	1.41	0.159	0.557
	ENSG00000151208	DLG5	0.03	0.0173	0.18	0.04	0.0206	0.293	0.03	0.312	0.858	-0.4	0.691	0.914
	ENSG00000136231	IGF2BP3	-0.13	0.0174	0.18	-0.18	0.0181	0.28	0.03	0.805	0.928	2.81	0.00495	0.0843
	ENSG00000255440	ENSG00000255440	-0.15	0.0174	0.18	-0.08	0.303	0.631	-0.17	0.189	0.829
	ENSG00000089682	RBM41	0.03	0.0174	0.18	0.01	0.608	0.749	0.07	0.0176	0.612	-0.62	0.537	0.855
	ENSG00000125384	PTGER2	0.06	0.0174	0.18	0.04	0.271	0.614	0.07	0.215	0.835	1	0.316	0.72
	ENSG00000167380	ZNF226	0.03	0.0174	0.18	0.03	0.0304	0.335	0.02	0.451	0.888	1.17	0.24	0.653
	ENSG00000204272	NBDY	-0.03	0.0174	0.18	-0.02	0.365	0.665	-0.04	0.158	0.813	-1.17	0.24	0.653
	ENSG00000144278	GALNT13	-0.17	0.0175	0.18	-0.19	0.024	0.311	-0.04	0.817	0.929	-0.78	0.434	0.8
	ENSG00000247134	ENSG00000247134	-0.11	0.0175	0.18	-0.11	0.0684	0.412	-0.06	0.449	0.888
	ENSG00000165182	CXorf58	0.07	0.0175	0.181	0.06	0.121	0.491	0.05	0.411	0.88	0.39	0.698	0.916
	ENSG00000198231	DDX42	-0.02	0.0175	0.181	0	0.999	0.826	-0.02	0.35	0.867	-1.33	0.185	0.591
	ENSG00000287312	ENSG00000287312	0.13	0.0176	0.181	0.05	0.448	0.699	0.25	0.0064	0.551
	ENSG00000283041	ENSG00000283041	-0.03	0.0176	0.181	-0.03	0.04	0.357	0.03	0.231	0.839
	ENSG00000272620	AFAP1-AS1	0.09	0.0176	0.181	0.08	0.0877	0.45	0.01	0.851	0.932	-1.35	0.177	0.58
	ENSG00000200785	SNORD8	0.1	0.0176	0.181	0.13	0.0125	0.244	0.04	0.692	0.919	0.22	0.823	0.954
	ENSG00000141564	RPTOR	-0.02	0.0176	0.181	-0.03	0.0088	0.211	0	0.915	0.935	-0.2	0.843	0.958
	ENSG00000197847	SLC22A20P	-0.09	0.0176	0.181	-0.05	0.268	0.613	-0.12	0.141	0.808
	ENSG00000169851	PCDH7	-0.05	0.0176	0.181	-0.04	0.116	0.485	-0.02	0.731	0.922	-1.83	0.0669	0.377
	ENSG00000138796	HADH	-0.03	0.0176	0.181	-0.01	0.425	0.691	-0.04	0.128	0.802	-1.19	0.236	0.649
	ENSG00000129055	ANAPC13	0.04	0.0176	0.181	0.06	0.0146	0.254	0.01	0.711	0.921	0.81	0.42	0.792
	ENSG00000205809	KLRC2	-0.19	0.0177	0.181	-0.3	0.00929	0.214	-0.11	0.444	0.886	-0.28	0.778	0.942
	ENSG00000138271	GPR87	0.05	0.0178	0.182	0.03	0.319	0.64	0.01	0.84	0.931	3.76	0.000169	0.00795
	ENSG00000101624	CEP76	0.03	0.0178	0.182	0.04	0.0182	0.28	0.02	0.538	0.902	0.85	0.396	0.776
	ENSG00000106355	LSM5	0.03	0.0179	0.182	0.04	0.0109	0.228	0.02	0.29	0.853	-0.05	0.963	0.992
	ENSG00000172183	ISG20	0.06	0.0179	0.182	0.08	0.0141	0.252	0	0.97	0.94	2.97	0.00301	0.0606
	ENSG00000115183	TANC1	-0.03	0.0179	0.182	-0.02	0.1	0.468	-0.04	0.105	0.786	1.44	0.151	0.544
	ENSG00000235772	ENSG00000235772	0.09	0.0179	0.183	0.07	0.131	0.5	0.08	0.347	0.867
	ENSG00000117983	MUC5B	-0.27	0.0179	0.183	-0.45	0.00174	0.12	0.53	0.017	0.611	-6.76	1.39e-11	1.71e-08
	ENSG00000125967	NECAB3	0.03	0.0181	0.184	0.03	0.109	0.478	0.06	0.0696	0.749	1.23	0.219	0.631
	ENSG00000087586	AURKA	0.05	0.0181	0.184	0.06	0.0266	0.322	0.07	0.193	0.829	1.75	0.0806	0.413
	ENSG00000070778	PTPN21	-0.03	0.0181	0.184	-0.01	0.517	0.725	-0.01	0.83	0.93	-0.8	0.423	0.795
	ENSG00000125375	DMAC2L	-0.03	0.0182	0.185	-0.06	0.00113	0.106	0.02	0.362	0.871
	ENSG00000115233	PSMD14	0.02	0.0182	0.185	0.03	0.00489	0.165	-0.01	0.721	0.922	2.18	0.0294	0.243
	ENSG00000123453	SARDH	-0.15	0.0182	0.185	0	0.99	0.825	-0.34	0.00521	0.514	-0.16	0.873	0.966
	ENSG00000249784	SCARNA22	0.1	0.0182	0.185	0.06	0.21	0.575	0.14	0.12	0.797	-0.45	0.652	0.901
	ENSG00000287457	ENSG00000287457	-0.15	0.0183	0.185	-0.14	0.079	0.433	-0.2	0.115	0.792
	ENSG00000173715	C11orf80	-0.05	0.0183	0.185	-0.02	0.507	0.721	-0.05	0.206	0.833	-0.1	0.923	0.981
	ENSG00000286162	ENSG00000286162	0.08	0.0183	0.185	0.05	0.292	0.625	0.13	0.0346	0.695
	ENSG00000173852	DPY19L1	0.03	0.0183	0.185	0	0.794	0.792	0.06	0.118	0.794	2.3	0.0213	0.203
	ENSG00000277531	PNMA8C	-0.12	0.0185	0.185	-0.11	0.0947	0.462	-0.1	0.394	0.877
	ENSG00000257150	PGAM1P5	0.11	0.0184	0.185	0.13	0.0204	0.292	-0.06	0.56	0.903
	ENSG00000236028	ENSG00000236028	0.05	0.0184	0.185	0.05	0.0951	0.462	0.03	0.431	0.884
	ENSG00000220008	LINGO3	0.12	0.0184	0.185	0.12	0.0633	0.402	0.09	0.34	0.865	0.09	0.925	0.982
	ENSG00000196074	SYCP2	0.08	0.0184	0.185	0.05	0.256	0.606	0.08	0.244	0.841	1.67	0.0951	0.448
	ENSG00000175097	RAG2	0.12	0.0183	0.185	0.08	0.212	0.577				0.73	0.463	0.818
	ENSG00000172809	RPL38	-0.03	0.0184	0.185	-0.02	0.115	0.483	-0.01	0.81	0.928	0.95	0.341	0.737
	ENSG00000170477	KRT4	-0.17	0.0184	0.185	-0.13	0.155	0.53	-0.23	0.0804	0.763	1.24	0.216	0.627
	ENSG00000061987	MON2	0.02	0.0185	0.185	0.01	0.286	0.622	0.04	0.0455	0.711	-0.62	0.538	0.855
	ENSG00000163636	PSMD6	0.02	0.0184	0.185	0.02	0.0508	0.378	0.02	0.343	0.866	-0.16	0.875	0.967
	ENSG00000162482	AKR7A3	0.11	0.0184	0.185	0.11	0.0593	0.391	0.01	0.941	0.937	0.57	0.568	0.869
	ENSG00000158092	NCK1	0.03	0.0184	0.185	0.02	0.0816	0.439	0.03	0.29	0.853	-0.92	0.356	0.748
	ENSG00000157110	RBPMS	-0.04	0.0185	0.185	-0.04	0.0533	0.381	0	0.909	0.935	-0.62	0.534	0.853
	ENSG00000150782	IL18	-0.04	0.0185	0.185	-0.02	0.257	0.606	-0.06	0.134	0.807	-1.11	0.268	0.68
	ENSG00000140067	FAM181A	-0.09	0.0185	0.185	-0.11	0.0147	0.255	0.02	0.835	0.93	-2.26	0.024	0.217
	ENSG00000094804	CDC6	0.09	0.0184	0.185	0.14	0.00781	0.202	0.06	0.492	0.893	4.42	1e-05	0.000986
	ENSG00000077348	EXOSC5	-0.04	0.0185	0.185	-0.04	0.0911	0.456	-0.02	0.65	0.912	-0.58	0.563	0.867
	ENSG00000211445	GPX3	-0.06	0.0185	0.185	-0.05	0.11	0.479	-0.01	0.812	0.928	-5.46	4.65e-08	1.48e-05
	ENSG00000236383	CCDC200	0.06	0.0185	0.185	0.06	0.0857	0.447	0.03	0.493	0.894
	ENSG00000174885	NLRP6	0.17	0.0185	0.186	0.11	0.281	0.619	0.18	0.166	0.814	-0.58	0.564	0.867
	ENSG00000183828	NUDT14	-0.06	0.0186	0.186	-0.05	0.145	0.516	-0.08	0.155	0.812	-1.49	0.135	0.521
	ENSG00000256238	SUPT16HP1	-0.09	0.0186	0.186	-0.08	0.0963	0.463	-0.09	0.234	0.839
	ENSG00000166261	ZNF202	-0.03	0.0186	0.186	-0.03	0.0317	0.339	-0.01	0.699	0.92	-0.61	0.539	0.856			0.0382
	ENSG00000279294	ENSG00000279294	0.1	0.0187	0.186	0.09	0.123	0.492	0.14	0.0691	0.749
	ENSG00000110693	SOX6	-0.05	0.0187	0.186	-0.01	0.627	0.753	-0.05	0.235	0.839	-1.25	0.212	0.623
	ENSG00000184635	ZNF93	0.06	0.0187	0.186	0.05	0.0956	0.463	0.09	0.143	0.808	-1.52	0.129	0.51
	ENSG00000125821	DTD1	-0.03	0.0187	0.187	-0.01	0.371	0.667	-0.01	0.631	0.909	-1.84	0.0652	0.373
	ENSG00000261783	ENSG00000261783	-0.13	0.0188	0.187	-0.15	0.02	0.29	-0.07	0.557	0.903
	ENSG00000234902	ENSG00000234902	-0.13	0.0188	0.187				-0.21	0.043	0.708
	ENSG00000138622	HCN4	-0.09	0.0188	0.187	-0.12	0.0115	0.234	0.13	0.0558	0.732	2.96	0.00307	0.0612
	ENSG00000177646	ACAD9	-0.03	0.0189	0.187	-0.02	0.283	0.62	-0.04	0.0745	0.757	2.06	0.0399	0.287
	ENSG00000122786	CALD1	-0.1	0.0189	0.187	-0.06	0.279	0.619	-0.01	0.93	0.937	0.92	0.359	0.75
	ENSG00000139182	CLSTN3	0.05	0.0189	0.187	0.06	0.0405	0.358	0.06	0.191	0.829	-0.57	0.566	0.868
	ENSG00000149273	RPS3	-0.03	0.0189	0.187	-0.01	0.531	0.73	0.02	0.606	0.908	0.56	0.576	0.872
	ENSG00000156140	ADAMTS3	-0.11	0.0189	0.187	-0.14	0.0193	0.286	0.03	0.706	0.92	0.83	0.409	0.785
	ENSG00000159496	RGL4	-0.07	0.0189	0.187	-0.09	0.0261	0.321	0	0.954	0.939	0.02	0.987	0.997
	ENSG00000256229	ZNF486	0.06	0.0189	0.187	0.05	0.123	0.492	0.08	0.193	0.829	-1.65	0.0983	0.453
	ENSG00000108679	LGALS3BP	-0.05	0.0189	0.187	-0.03	0.325	0.644	-0.11	0.014	0.596	1.33	0.185	0.591
	ENSG00000167642	SPINT2	-0.02	0.0189	0.187	-0.02	0.106	0.476	-0.06	0.00611	0.551	3.44	0.000591	0.0198
	ENSG00000198420	TCAF1	0.03	0.019	0.188	0.03	0.0363	0.349	0.06	0.0339	0.695	-2.16	0.0309	0.25
	ENSG00000136152	COG3	0.02	0.019	0.188	0.01	0.202	0.568	0.06	0.00484	0.514	1.39	0.166	0.566
	ENSG00000259544	ENSG00000259544	0.12	0.019	0.188	0.07	0.281	0.619	0.15	0.139	0.808
	ENSG00000145901	TNIP1	-0.03	0.0191	0.188	-0.04	0.0495	0.376	-0.01	0.822	0.929	-1.26	0.207	0.618
	ENSG00000170369	CST2	0.46	0.0191	0.188	0.22	0.418	0.689	-0.29	0.297	0.855	5.58	2.37e-08	8.79e-06
	ENSG00000196993	NPIPB9	-0.11	0.0191	0.188	-0.09	0.12	0.49	-0.2	0.0266	0.671	-2.59	0.00952	0.126
	ENSG00000180917	CMTR2	0.02	0.0192	0.189	0.03	0.0178	0.278	0	0.862	0.933	1.25	0.211	0.622
	ENSG00000165757	JCAD	-0.15	0.0192	0.189	-0.09	0.295	0.626	-0.05	0.688	0.917
	ENSG00000178977	LINC00324	0.06	0.0192	0.189	0.1	0.00344	0.154	-0.01	0.82	0.929	0.7	0.483	0.828
	ENSG00000131748	STARD3	-0.02	0.0192	0.189	-0.03	0.00445	0.164	0	0.929	0.937	0.18	0.859	0.962
	ENSG00000157870	PRXL2B	-0.04	0.0192	0.189	0	0.809	0.795	-0.03	0.379	0.875
	ENSG00000164414	SLC35A1	0.04	0.0193	0.189	0.06	0.00385	0.158	0.03	0.479	0.891	2.52	0.0117	0.143
	ENSG00000178502	KLHL11	-0.02	0.0193	0.189	-0.02	0.0601	0.393	0	0.783	0.926	0.87	0.383	0.766
	ENSG00000180921	FAM83H	-0.03	0.0193	0.189	0	0.929	0.816	-0.06	0.0122	0.59	-0.95	0.343	0.739
	ENSG00000197372	ZNF675	0.04	0.0193	0.19	0.05	0.0144	0.254	0	0.943	0.937	-0.21	0.837	0.957
	ENSG00000197102	DYNC1H1	-0.03	0.0194	0.19	-0.04	0.0216	0.297	0.02	0.419	0.882	-1.1	0.272	0.683
	ENSG00000150175	FRMPD2B	-0.18	0.0194	0.19	-0.25	0.0102	0.22	0.1	0.473	0.89	-1.14	0.255	0.668
	ENSG00000181378	CFAP65	-0.03	0.0194	0.19	-0.04	0.0244	0.313	0	0.864	0.933	-1.51	0.131	0.513
	ENSG00000188649	CC2D2B	-0.08	0.0193	0.19	-0.09	0.0473	0.375	-0.07	0.311	0.858	-1.25	0.21	0.622
	ENSG00000172673	THEMIS	-0.08	0.0194	0.19	-0.06	0.135	0.505	-0.07	0.321	0.859	-2.2	0.0281	0.237
	ENSG00000140835	CHST4	-0.07	0.0194	0.19	-0.02	0.646	0.759	-0.17	0.0209	0.631	-1.48	0.138	0.526
	ENSG00000093144	ECHDC1	0.02	0.0194	0.19	0.04	0.00148	0.116	0.01	0.711	0.921	-0.57	0.566	0.868
	ENSG00000076356	PLXNA2	-0.04	0.0194	0.19	-0.03	0.0882	0.45	-0.02	0.652	0.912	-3.16	0.00156	0.0386
	ENSG00000176749	CDK5R1	-0.06	0.0194	0.19	-0.04	0.248	0.6	-0.11	0.0519	0.725	0.88	0.379	0.763
	ENSG00000070614	NDST1	-0.03	0.0195	0.19	-0.02	0.114	0.483	-0.03	0.307	0.856	-0.21	0.837	0.957
	ENSG00000121380	BCL2L14	0.05	0.0195	0.19	0.05	0.0503	0.378	0.01	0.855	0.933	2.02	0.0434	0.3
	ENSG00000225205	ENSG00000225205	0.09	0.0195	0.19	0.05	0.328	0.645	0.19	0.016	0.601
	ENSG00000287737	ENSG00000287737	0.11	0.0195	0.19	0.12	0.0393	0.354	0.07	0.471	0.889
	ENSG00000101307	SIRPB1	0.13	0.0195	0.19	0.07	0.365	0.665	0.31	0.000961	0.404	-0.19	0.853	0.96
	ENSG00000110917	MLEC	-0.03	0.0195	0.19	-0.03	0.0572	0.389	-0.02	0.36	0.871	0.27	0.79	0.945
	ENSG00000005884	ITGA3	-0.04	0.0196	0.19	-0.06	0.00301	0.147	0.02	0.605	0.908	-0.75	0.456	0.814
	ENSG00000215475	SIAH3	-0.1	0.0196	0.19	-0.08	0.175	0.546	-0.1	0.3	0.855	-4.04	5.23e-05	0.00339
	ENSG00000224814	ENSG00000224814	0.14	0.0196	0.19	0.14	0.059	0.391	0.11	0.368	0.872
	ENSG00000225447	RPS15AP10	-0.11	0.0196	0.19	-0.05	0.435	0.695	-0.11	0.235	0.839	0.56	0.573	0.871
	ENSG00000273983	H3C8	0.09	0.0196	0.19	0.14	0.01	0.219	0.04	0.656	0.913
	ENSG00000166575	TMEM135	0.03	0.0196	0.19	0.01	0.548	0.732	0.06	0.0338	0.695	2.35	0.0189	0.19
	ENSG00000229384	HMGB1P16	-0.1	0.0197	0.19	-0.09	0.11	0.479	-0.24	0.00957	0.564
	ENSG00000119509	INVS	0.03	0.0197	0.19	0.03	0.0789	0.433	0.06	0.0157	0.598	0.05	0.959	0.991
	ENSG00000025772	TOMM34	-0.04	0.0197	0.19	-0.04	0.0788	0.433	-0.07	0.102	0.784	0.66	0.507	0.84
	ENSG00000078061	ARAF	-0.02	0.0197	0.19	-0.02	0.043	0.366	-0.01	0.677	0.916	1.4	0.16	0.558
	ENSG00000079277	MKNK1	0.03	0.0197	0.19	0.02	0.131	0.5	0.04	0.0764	0.758	-0.35	0.726	0.925
	ENSG00000099953	MMP11	-0.12	0.0197	0.19	-0.14	0.0276	0.325	0.11	0.223	0.837	-0.35	0.727	0.925
	ENSG00000102575	ACP5	0.06	0.0197	0.19	0.09	0.00613	0.184	0	0.942	0.937	-0.65	0.514	0.844
	ENSG00000176387	HSD11B2	0.1	0.0197	0.19	0.15	0.0052	0.17	0	0.971	0.94	2.57	0.01	0.13
	ENSG00000171097	KYAT1	0.08	0.0197	0.19	0.07	0.0866	0.449	0.07	0.319	0.859	3.88	0.000103	0.00551
	ENSG00000164976	MYORG	-0.03	0.0197	0.19	-0.01	0.456	0.702	-0.04	0.196	0.829
	ENSG00000106524	ANKMY2	-0.03	0.0198	0.19	0	0.914	0.813	-0.06	0.014	0.596	-0.61	0.539	0.855
	ENSG00000162148	PPP1R32	-0.06	0.0198	0.191	-0.02	0.506	0.721	-0.01	0.806	0.928	-0.31	0.754	0.934
	ENSG00000196419	XRCC6	-0.02	0.0198	0.191	0	0.643	0.758	-0.03	0.127	0.802	0.43	0.67	0.908
	ENSG00000111642	CHD4	-0.02	0.0199	0.191	-0.04	0.00421	0.163	0.03	0.242	0.84	-0.85	0.396	0.776
	ENSG00000102970	CCL17	-0.12	0.0199	0.191	-0.19	0.00153	0.116	0.1	0.351	0.867	0.57	0.569	0.869
	ENSG00000141428	C18orf21	0.02	0.0199	0.191	0.01	0.292	0.625	0.01	0.627	0.909	1.86	0.0632	0.367
	ENSG00000118579	MED28	-0.03	0.0199	0.191	-0.01	0.569	0.739	-0.03	0.246	0.843	-2.61	0.00898	0.121
	ENSG00000170266	GLB1	-0.02	0.0199	0.191	0	0.86	0.803	-0.04	0.0512	0.72	0.62	0.536	0.854
	ENSG00000132970	WASF3	0.08	0.0199	0.191	0.08	0.059	0.391	0.17	0.0279	0.674	0.1	0.922	0.981
	ENSG00000156873	PHKG2	-0.02	0.02	0.191	-0.03	0.0141	0.252	-0.01	0.826	0.93	-1.43	0.152	0.545
	ENSG00000007968	E2F2	0.09	0.02	0.192	0.12	0.0258	0.319	0.08	0.293	0.855	1.25	0.213	0.624
	ENSG00000112818	MEP1A	0.11	0.02	0.192	0.13	0.0312	0.337	-0.07	0.572	0.905	1.47	0.141	0.531
	ENSG00000174851	YIF1A	-0.03	0.02	0.192	-0.02	0.18	0.552	-0.03	0.257	0.846	4.2	2.69e-05	0.00212
	ENSG00000152380	FAM151B	0.05	0.0201	0.192	0.05	0.0572	0.389	0.03	0.489	0.893	0.72	0.469	0.821
	ENSG00000205838	TTC23L	0.04	0.0201	0.192	0.01	0.75	0.783	0.07	0.066	0.749	-1.28	0.202	0.612
	ENSG00000075089	ACTR6	0.03	0.0201	0.192	0.03	0.0219	0.298	0.01	0.701	0.92	1.2	0.229	0.643
	ENSG00000213719	CLIC1	-0.02	0.0201	0.192	-0.04	0.00365	0.155	-0.01	0.591	0.906	-0.23	0.816	0.953
	ENSG00000099251	HSD17B7P2	0.1	0.0202	0.192	0.09	0.12	0.489	0.16	0.072	0.752	-3.1	0.00195	0.045
	ENSG00000096654	ZNF184	0.03	0.0202	0.193	0.04	0.023	0.304	-0.01	0.718	0.922	2.01	0.0441	0.303
	ENSG00000197496	SLC2A10	-0.04	0.0202	0.193	-0.04	0.119	0.488	-0.05	0.209	0.835	-0.32	0.746	0.932
	ENSG00000166477	LEO1	0.03	0.0203	0.193	0.04	0.0319	0.339	0.03	0.43	0.883	4.65	3.26e-06	0.000407
	ENSG00000172137	CALB2	0.31	0.0203	0.193	0.25	0.114	0.483				1.9	0.0579	0.35
	ENSG00000276085	CCL3L1	-0.24	0.0203	0.193	-0.46	0.000606	0.0849	0.17	0.401	0.877	1.25	0.212	0.623			0.0168
	ENSG00000159885	ZNF222	0.06	0.0203	0.193	0.06	0.0579	0.39	0.05	0.341	0.865	1.01	0.312	0.718
	ENSG00000168610	STAT3	-0.02	0.0203	0.193	-0.02	0.176	0.548	-0.01	0.516	0.899	-1.11	0.268	0.68		0.33	0.000133
	ENSG00000039560	RAI14	0.05	0.0203	0.193	0.04	0.0594	0.391	0.07	0.102	0.784	3.53	0.000414	0.0153
	ENSG00000101079	NDRG3	0.03	0.0204	0.194	0.04	0.00801	0.205	0.03	0.366	0.872	-0.45	0.651	0.901
	ENSG00000144306	SCRN3	0.03	0.0205	0.194	0.04	0.00651	0.188	-0.01	0.78	0.926	0.26	0.795	0.947
	ENSG00000223878	PPIAP53	-0.08	0.0205	0.194	-0.05	0.314	0.638	-0.13	0.0647	0.747
	ENSG00000100028	SNRPD3	-0.02	0.0205	0.195	-0.02	0.206	0.571	0	0.982	0.941	1.43	0.154	0.549
	ENSG00000178952	TUFM	-0.03	0.0205	0.195	-0.03	0.0263	0.322	0	0.999	0.941	0.93	0.355	0.747
	ENSG00000224597	SVIL-AS1	-0.03	0.0206	0.195	-0.02	0.223	0.584	-0.02	0.433	0.884	0.21	0.83	0.955
	ENSG00000009780	FAM76A	-0.03	0.0206	0.195	0	0.858	0.803	-0.08	0.000226	0.302	-1.66	0.0977	0.452
	ENSG00000100029	PES1	-0.02	0.0206	0.195	-0.02	0.136	0.506	-0.01	0.608	0.908	0.58	0.562	0.867
	ENSG00000257279	ENSG00000257279	0.08	0.0206	0.195	0.08	0.0534	0.381	0.06	0.41	0.88
	ENSG00000183813	CCR4	0.17	0.0206	0.195	0.3	0.00335	0.151	0.08	0.58	0.906	-0.76	0.449	0.809
	ENSG00000188636	RTL6	-0.02	0.0206	0.195	-0.02	0.186	0.556	-0.04	0.114	0.792	-0.32	0.746	0.932
	ENSG00000203685	STUM	0.18	0.0206	0.195	0.23	0.0145	0.254				1.73	0.0843	0.422
	ENSG00000242950	ERVW-1	-0.08	0.0206	0.195	-0.05	0.199	0.566	-0.11	0.122	0.8	-0.37	0.713	0.921
	ENSG00000143486	EIF2D	-0.02	0.0207	0.195	-0.01	0.214	0.578	-0.02	0.32	0.859	-0.36	0.716	0.922
	ENSG00000253168	ENSG00000253168	0.1	0.0207	0.195	0.09	0.107	0.476	0.1	0.239	0.84
	ENSG00000225093	RPL3P7	-0.12	0.0207	0.195	-0.16	0.0137	0.251	-0.15	0.229	0.839
	ENSG00000083828	ZNF586	0.03	0.0208	0.196	0.06	0.000928	0.0988	0.01	0.859	0.933	-0.58	0.56	0.866
	ENSG00000147383	NSDHL	-0.03	0.0209	0.196	-0.02	0.33	0.647	-0.06	0.0783	0.762	-1.16	0.246	0.658
	ENSG00000167615	LENG8	-0.04	0.0209	0.196	-0.05	0.0107	0.227	-0.04	0.258	0.846	-1.26	0.206	0.617
	ENSG00000147488	ST18	0.12	0.0209	0.197	0.06	0.362	0.664	0.13	0.26	0.846	-0.4	0.691	0.914
	ENSG00000148840	PPRC1	-0.04	0.0209	0.197	-0.04	0.0632	0.402	0.01	0.763	0.926	-0.34	0.733	0.928
	ENSG00000174796	THAP6	0.03	0.021	0.197	0.02	0.131	0.499	0.02	0.462	0.888	-0.28	0.783	0.943
	ENSG00000134508	CABLES1	-0.05	0.021	0.197	-0.04	0.0947	0.462	-0.02	0.664	0.914	-0.94	0.347	0.742
	ENSG00000256249	ENSG00000256249	0.21	0.021	0.197				0.15	0.42	0.882
	ENSG00000119682	AREL1	-0.02	0.021	0.197	-0.03	0.00543	0.174	0.01	0.754	0.925	-0.55	0.581	0.875
	ENSG00000087269	NOP14	-0.03	0.021	0.197	-0.02	0.212	0.577	-0.02	0.469	0.889	-0.2	0.84	0.958
	ENSG00000276710	CSPG4P10	0.14	0.021	0.197	0.11	0.159	0.534	0.08	0.46	0.888	0.29	0.77	0.939
	ENSG00000196756	SNHG17	-0.06	0.0212	0.197	-0.05	0.168	0.541	-0.07	0.159	0.813	-0.19	0.852	0.96
	ENSG00000184709	LRRC26	0.11	0.0212	0.197	0.1	0.0815	0.439	0.04	0.726	0.922	2.91	0.00365	0.0687
	ENSG00000092295	TGM1	-0.09	0.0211	0.197	-0.09	0.0519	0.379	-0.01	0.94	0.937	-0.4	0.689	0.913
	ENSG00000163939	PBRM1	-0.02	0.0211	0.197	-0.01	0.553	0.734	-0.01	0.553	0.903	-0.33	0.741	0.93			0.0168
	ENSG00000160055	TMEM234	-0.03	0.0212	0.197	-0.05	0.00307	0.147	-0.01	0.841	0.931	-1.12	0.262	0.674
	ENSG00000004838	ZMYND10	-0.03	0.0211	0.197	-0.04	0.0418	0.362	0	0.866	0.933	0.09	0.924	0.982
	ENSG00000117501	MROH9	-0.08	0.0211	0.197	-0.13	0.00814	0.205	0.08	0.24	0.84	-1.73	0.0844	0.422
	ENSG00000171867	PRNP	-0.03	0.0212	0.197	-0.01	0.55	0.733	-0.03	0.312	0.858	0.86	0.388	0.77
	ENSG00000144596	GRIP2	0.09	0.0212	0.197	0.06	0.196	0.564	0.07	0.373	0.873	0.01	0.993	0.998
	ENSG00000140848	CPNE2	-0.04	0.0212	0.197	-0.03	0.217	0.581	-0.02	0.534	0.901	-0.14	0.888	0.971
	ENSG00000148688	RPP30	0.03	0.0213	0.198	0.03	0.0701	0.416	0.04	0.0877	0.768	1.53	0.126	0.506
	ENSG00000279606	ENSG00000279606	-0.12	0.0213	0.198	-0.12	0.0547	0.384	-0.11	0.294	0.855
	ENSG00000140280	LYSMD2	0.03	0.0213	0.198	0.04	0.0375	0.351	0.01	0.845	0.932	-1.39	0.164	0.564
	ENSG00000183248	PRR36	-0.11	0.0213	0.198	-0.06	0.277	0.618	-0.12	0.302	0.855	-0.05	0.957	0.99
	ENSG00000272106	ENSG00000272106	-0.04	0.0213	0.198	-0.03	0.116	0.484	-0.04	0.304	0.855
	ENSG00000083845	RPS5	-0.04	0.0214	0.198	-0.03	0.148	0.521	0	0.891	0.935	1.73	0.0837	0.421
	ENSG00000166228	PCBD1	-0.03	0.0214	0.198	-0.01	0.637	0.757	-0.05	0.0839	0.768	-0.84	0.403	0.78
	ENSG00000232453	LINC02777	-0.07	0.0214	0.198	-0.05	0.139	0.51	-0.06	0.286	0.851
	ENSG00000272533	SNORA28	0.07	0.0214	0.198	0.1	0.0104	0.223	0	0.95	0.939	-0.66	0.509	0.842
	ENSG00000013725	CD6	-0.05	0.0215	0.198	0	0.951	0.819	-0.08	0.0908	0.772	-1.94	0.052	0.331
	ENSG00000125144	MT1G	-0.17	0.0214	0.198	-0.18	0.0381	0.352	0.02	0.914	0.935	-0.66	0.512	0.843
	ENSG00000164081	TEX264	-0.02	0.0215	0.198	-0.03	0.0272	0.324	-0.02	0.418	0.882	1.18	0.239	0.652
	ENSG00000185482	STAC3	0.07	0.0215	0.198	0.08	0.0409	0.359	0.04	0.562	0.903	0.36	0.722	0.924
	ENSG00000033867	SLC4A7	-0.03	0.0215	0.198	-0.05	0.0101	0.22	0.01	0.848	0.932	-2.14	0.0324	0.257
	ENSG00000197915	HRNR	0.18	0.0215	0.199	0.12	0.225	0.587	0.32	0.023	0.651	0.99	0.323	0.723
	ENSG00000070961	ATP2B1	-0.03	0.0215	0.199	-0.03	0.0831	0.442	0.01	0.564	0.903	0.68	0.499	0.837
	ENSG00000142920	AZIN2	-0.04	0.0216	0.199	-0.05	0.0109	0.228	0	0.896	0.935	0.37	0.715	0.921
	ENSG00000123836	PFKFB2	0.03	0.0217	0.2	0.02	0.19	0.559	0.03	0.19	0.829	0.65	0.519	0.847
	ENSG00000254999	BRK1	-0.02	0.0217	0.2	0	0.767	0.786	-0.03	0.1	0.784	0.35	0.724	0.924
	ENSG00000128699	ORMDL1	0.03	0.0217	0.2	0.02	0.339	0.652	0.06	0.0282	0.675	0.15	0.883	0.969
	ENSG00000225828	FAM229A	0.06	0.0218	0.201	0.07	0.0457	0.373	0.04	0.539	0.902	1.58	0.114	0.485
	ENSG00000262766	ENSG00000262766	0.09	0.0219	0.201	0.1	0.0452	0.373	0.12	0.165	0.813
	ENSG00000287680	ENSG00000287680	0.08	0.0218	0.201	0.1	0.0302	0.335	0.07	0.274	0.851
	ENSG00000125703	ATG4C	0.03	0.0219	0.201	0.06	0.00119	0.107	0	0.952	0.939	0.39	0.697	0.916
	ENSG00000170734	POLH	-0.03	0.0219	0.201	-0.03	0.0309	0.337	0.01	0.66	0.914	-1.04	0.298	0.706
	ENSG00000181929	PRKAG1	0.04	0.0219	0.201	0.04	0.0453	0.373	0.02	0.593	0.907	2.76	0.00578	0.0932
	ENSG00000260592	ENSG00000260592	-0.08	0.022	0.201	-0.06	0.149	0.522	-0.09	0.196	0.829
	ENSG00000042429	MED17	-0.03	0.022	0.201	-0.03	0.101	0.469	-0.03	0.439	0.885	-0.8	0.424	0.795
	ENSG00000100596	SPTLC2	-0.03	0.022	0.201	0	0.874	0.806	-0.04	0.164	0.813	1.19	0.233	0.646
	ENSG00000104047	DTWD1	0.02	0.022	0.201	0.02	0.0525	0.38	0.02	0.465	0.888	-0.53	0.597	0.881
	ENSG00000121104	FAM117A	-0.04	0.022	0.201	-0.02	0.342	0.654	-0.02	0.678	0.916	-3.58	0.000346	0.0135
	ENSG00000126088	UROD	-0.02	0.022	0.201	-0.02	0.123	0.492	-0.02	0.449	0.888	2.05	0.04	0.288
	ENSG00000155980	KIF5A	0.18	0.022	0.201	0.15	0.12	0.49				-1.1	0.271	0.682
	ENSG00000177951	BET1L	-0.03	0.022	0.201	-0.03	0.103	0.471	-0.02	0.48	0.891	2.17	0.0303	0.248
	ENSG00000183160	TMEM119	-0.2	0.022	0.201	-0.05	0.678	0.765	-0.29	0.0917	0.772	-1.65	0.0979	0.452
	ENSG00000132464	ENAM	-0.19	0.022	0.201	-0.23	0.0243	0.313	-0.01	0.96	0.939	0.8	0.422	0.793
	ENSG00000173889	PHC3	-0.01	0.022	0.201	-0.01	0.169	0.542	0.01	0.392	0.877	-1.13	0.258	0.672
	ENSG00000100614	PPM1A	0.02	0.022	0.201	0.02	0.105	0.474	0.02	0.171	0.816	-1.16	0.248	0.66
	ENSG00000108654	DDX5	-0.03	0.0221	0.201	-0.04	0.0286	0.329	0.03	0.232	0.839	-3.72	0.000198	0.00887
	ENSG00000184384	MAML2	-0.03	0.0221	0.201	0.01	0.758	0.784	-0.04	0.171	0.816	-1.93	0.0537	0.336
	ENSG00000171428	NAT1	0.04	0.0221	0.201	0.03	0.0741	0.424	0.03	0.435	0.885	1.1	0.271	0.682
	ENSG00000158428	CATIP	-0.03	0.0221	0.201	-0.05	0.00993	0.219	0	0.957	0.939	-0.4	0.691	0.913
	ENSG00000135241	PNPLA8	0.03	0.0221	0.201	0.01	0.555	0.735	0.05	0.0405	0.704	2.13	0.0329	0.258
	ENSG00000111665	CDCA3	0.08	0.0221	0.201	0.12	0.00853	0.209	0.09	0.201	0.829	0.39	0.698	0.916
	ENSG00000130653	PNPLA7	-0.07	0.0221	0.201	-0.02	0.581	0.741	-0.18	0.008	0.554	0.32	0.749	0.933
	ENSG00000070915	SLC12A3	-0.19	0.0221	0.201				-0.15	0.319	0.859	-0.06	0.954	0.989
	ENSG00000176485	PLAAT3	-0.04	0.0222	0.201	-0.01	0.527	0.728	-0.1	0.00508	0.514
	ENSG00000237039	RPS28P4	-0.41	0.0222	0.201	-0.02	0.906	0.812	-0.67	0.0753	0.757
	ENSG00000242193	CRYZL2P	0.04	0.0222	0.201	0.08	0.000655	0.0869	0.02	0.678	0.916
	ENSG00000163331	DAPL1	0.07	0.0223	0.201	0.1	0.00524	0.171	-0.02	0.777	0.926	0.32	0.747	0.932
	ENSG00000163913	IFT122	-0.03	0.0223	0.201	-0.03	0.104	0.473	-0.01	0.839	0.931	-1.15	0.248	0.661
	ENSG00000101161	PRPF6	-0.02	0.0223	0.201	-0.01	0.663	0.761	-0.05	0.0629	0.742	-1.07	0.285	0.696
	ENSG00000177202	SPACA4	0.09	0.0223	0.201	0.12	0.0121	0.241	-0.04	0.612	0.908	2.92	0.00348	0.0667
	ENSG00000184588	PDE4B	-0.07	0.0223	0.201	-0.03	0.493	0.716	-0.01	0.89	0.935	-2.09	0.0368	0.274
	ENSG00000186074	CD300LF	-0.09	0.0223	0.201	-0.11	0.024	0.311	-0.01	0.913	0.935	-2.22	0.0266	0.229
	ENSG00000196924	FLNA	-0.06	0.0223	0.201	-0.04	0.276	0.617	0.02	0.756	0.925	1.2	0.229	0.643
	ENSG00000272502	ENSG00000272502	-0.11	0.0223	0.201	-0.12	0.049	0.376	-0.11	0.295	0.855
	ENSG00000170153	RNF150	-0.13	0.0224	0.201	-0.09	0.233	0.593	-0.13	0.247	0.843	-0.98	0.325	0.725
	ENSG00000154227	CERS3	-0.13	0.0224	0.201	-0.12	0.0767	0.428	-0.2	0.101	0.784	0.46	0.647	0.9			0.0309
	ENSG00000138823	MTTP	-0.1	0.0224	0.201	-0.05	0.314	0.638	-0.13	0.112	0.789	-0.24	0.808	0.951			0.0211
	ENSG00000136143	SUCLA2	0.02	0.0224	0.201	0.03	0.033	0.34	0.01	0.746	0.923	1.99	0.0469	0.314
	ENSG00000106263	EIF3B	-0.02	0.0224	0.201	-0.02	0.0464	0.374	0	0.916	0.935	-0.43	0.67	0.908
	ENSG00000102109	PCSK1N	0.19	0.0225	0.202	0.1	0.353	0.659	0.25	0.143	0.808	0.52	0.601	0.883
	ENSG00000120896	SORBS3	-0.03	0.0225	0.202	0	0.913	0.813	-0.06	0.0677	0.749	0.61	0.541	0.857
	ENSG00000127947	PTPN12	0.04	0.0225	0.202	0.02	0.244	0.598	0.06	0.0993	0.783	0.33	0.744	0.931
	ENSG00000143869	GDF7	0.11	0.0225	0.202	0.06	0.332	0.649	0.14	0.152	0.812	1.09	0.274	0.685
	ENSG00000177144	NUDT4B	-0.05	0.0224	0.202	-0.03	0.275	0.617	-0.05	0.336	0.864
	ENSG00000130449	ZSWIM6	-0.03	0.0225	0.202	-0.02	0.209	0.574	0	0.975	0.94	0.38	0.702	0.917
	ENSG00000137103	TMEM8B	-0.04	0.0225	0.202	-0.01	0.819	0.797	-0.04	0.382	0.876	-1.86	0.0628	0.366
	ENSG00000254560	BBOX1-AS1	0.1	0.0226	0.202	0.14	0.00778	0.202	0	0.969	0.94	1.3	0.194	0.601
	ENSG00000258428	ENSG00000258428	0.14	0.0225	0.202	0.19	0.0122	0.241	-0.07	0.553	0.903
	ENSG00000267882	ENSG00000267882	0.06	0.0226	0.202	0.05	0.143	0.514	-0.02	0.786	0.926
	ENSG00000186446	ZNF501	0.05	0.0226	0.202	0.08	0.00614	0.184	-0.04	0.474	0.89	0.31	0.758	0.935
	ENSG00000173120	KDM2A	-0.02	0.0226	0.202	-0.03	0.00276	0.145	0.01	0.523	0.9	0.67	0.5	0.838
	ENSG00000167085	PHB	-0.02	0.0227	0.202	-0.02	0.0866	0.449	-0.01	0.707	0.92
	ENSG00000114771	AADAC	0.13	0.0226	0.202	0.13	0.077	0.429	0.08	0.48	0.891	7.62	2.51e-14	1.16e-10
	ENSG00000052723	SIKE1	0.02	0.0226	0.202	0.02	0.108	0.477	0.03	0.122	0.8	2.09	0.0365	0.273
	ENSG00000157368	IL34	-0.07	0.0226	0.202	-0.04	0.294	0.625	-0.09	0.178	0.822	0.07	0.946	0.987
	ENSG00000184916	JAG2	-0.05	0.0227	0.203	0.01	0.847	0.801	-0.06	0.219	0.835	-3.12	0.00184	0.0433		0	0.00309
	ENSG00000108349	CASC3	-0.02	0.0227	0.203	-0.02	0.197	0.565	-0.02	0.48	0.891	-1.85	0.0648	0.372
	ENSG00000010438	PRSS3	-0.15	0.0227	0.203	-0.2	0.0128	0.247	-0.34	0.0153	0.597	0.71	0.48	0.827
	ENSG00000136811	ODF2	-0.03	0.0228	0.203	-0.03	0.054	0.382	0	0.916	0.935	1.45	0.147	0.54
	ENSG00000152092	ASTN1	-0.14	0.0228	0.203	-0.19	0.0142	0.253	0.03	0.831	0.93	1.35	0.176	0.579
	ENSG00000181104	F2R	-0.09	0.0228	0.203	-0.03	0.559	0.736	-0.15	0.0738	0.754	0.58	0.564	0.867
	ENSG00000173917	HOXB2	0.18	0.0228	0.203	0.23	0.036	0.348	0.05	0.737	0.922	-1.38	0.167	0.567
	ENSG00000255774	LINC02747	-0.13	0.0228	0.203	-0.05	0.48	0.711	-0.09	0.468	0.889
	ENSG00000142910	TINAGL1	0.08	0.0229	0.203	0.07	0.146	0.517	0.04	0.644	0.911	2.18	0.0289	0.241
	ENSG00000144843	ADPRH	-0.05	0.0229	0.203	-0.03	0.197	0.565	-0.02	0.593	0.907	-2.67	0.00765	0.111
	ENSG00000197841	ZNF181	0.03	0.0229	0.203	0.02	0.422	0.691	0.05	0.113	0.789	-0.05	0.963	0.992
	ENSG00000186732	MPPED1	-0.12	0.023	0.203	-0.06	0.331	0.647	-0.02	0.899	0.935	-0.73	0.468	0.82
	ENSG00000170860	LSM3	0.03	0.023	0.203	0.04	0.00127	0.108	-0.01	0.773	0.926	0.93	0.351	0.744
	ENSG00000156711	MAPK13	0.03	0.0229	0.203	0.05	0.00415	0.163	0.01	0.684	0.917	4.07	4.64e-05	0.00308
	ENSG00000143870	PDIA6	-0.03	0.023	0.203	-0.01	0.315	0.638	-0.02	0.504	0.895	1.99	0.0461	0.311
	ENSG00000137203	TFAP2A	0.04	0.023	0.203	0.05	0.0309	0.337	-0.02	0.642	0.91	0.05	0.96	0.991
	ENSG00000157778	PSMG3	-0.03	0.0229	0.203	-0.04	0.014	0.252	-0.03	0.265	0.847	1.85	0.064	0.37
	ENSG00000105926	MPP6	0.06	0.0231	0.204	0.05	0.146	0.517	0.05	0.362	0.871
	ENSG00000150281	CTF1	-0.06	0.0231	0.204	-0.03	0.336	0.65	-0.07	0.213	0.835	0.26	0.792	0.946
	ENSG00000102780	DGKH	-0.03	0.0231	0.204	-0.04	0.0321	0.339	-0.02	0.52	0.9	-1.31	0.19	0.597
	ENSG00000173269	MMRN2	-0.12	0.0231	0.204	-0.1	0.0951	0.462	-0.02	0.869	0.933	-0.25	0.803	0.949
	ENSG00000233445	RPL17P11	0.13	0.0232	0.204	0.12	0.091	0.456	0	0.999	0.941
	ENSG00000253633	ENSG00000253633	0.12	0.0232	0.205	0.12	0.0647	0.404	0.1	0.367	0.872
	ENSG00000046889	PREX2	-0.16	0.0232	0.205	-0.2	0.0248	0.314	-0.07	0.616	0.908	-1.15	0.248	0.661
	ENSG00000282996	MPP7-DT	-0.13	0.0233	0.205	-0.11	0.14	0.511	-0.12	0.194	0.829
	ENSG00000264063	ENSG00000264063	0.36	0.0233	0.205	0.36	0.0574	0.389	0.39	0.258	0.846
	ENSG00000186847	KRT14	-0.21	0.0233	0.205	-0.14	0.25	0.601	-0.26	0.198	0.829	0.16	0.875	0.967
	ENSG00000129968	ABHD17A	0.03	0.0233	0.205	0.02	0.304	0.631	0.05	0.0676	0.749	0.86	0.39	0.772
	ENSG00000123975	CKS2	0.05	0.0232	0.205	0.08	0.017	0.27	0.06	0.311	0.858	2.6	0.00945	0.125
	ENSG00000096872	IFT74	0.03	0.0232	0.205	0.01	0.411	0.685	0.05	0.0908	0.772	0.16	0.87	0.965
	ENSG00000179262	RAD23A	-0.02	0.0232	0.205	0	0.982	0.823	-0.06	0.0165	0.608	1.21	0.225	0.637
	ENSG00000196436	NPIPB15	0.19	0.0233	0.205	0.18	0.0844	0.444	0.08	0.625	0.909	0.12	0.901	0.975
	ENSG00000180712	LINC02363	0.04	0.0233	0.205	0.02	0.319	0.64	0.05	0.266	0.847	-0.24	0.812	0.952
	ENSG00000078269	SYNJ2	0.04	0.0233	0.205	0.04	0.0565	0.387	0.05	0.126	0.802	-0.08	0.933	0.984
	ENSG00000165916	PSMC3	-0.03	0.0234	0.205	-0.01	0.558	0.736	-0.05	0.0698	0.75	2.09	0.0365	0.273
	ENSG00000180071	ANKRD18A	0.05	0.0234	0.205	0.01	0.69	0.769	0.16	0.00164	0.422	-0.42	0.676	0.91
	ENSG00000177058	SLC38A9	0.03	0.0234	0.205	0.03	0.122	0.491	0.01	0.728	0.922	0.38	0.702	0.917
	ENSG00000197157	SND1	-0.02	0.0234	0.205	-0.01	0.335	0.65	-0.01	0.538	0.902	1.09	0.278	0.689
	ENSG00000254166	CASC19	-0.07	0.0237	0.205	-0.05	0.22	0.583	-0.11	0.141	0.808
	ENSG00000155666	KDM8	-0.04	0.0236	0.205	-0.02	0.352	0.658	-0.06	0.14	0.808	0.29	0.771	0.94
	ENSG00000205659	LIN52	0.03	0.0236	0.205	0.02	0.203	0.57	0.04	0.273	0.851	-1.06	0.291	0.701
	ENSG00000197153	H3C12	0.09	0.0235	0.205	0.12	0.0506	0.378	0.05	0.53	0.901
	ENSG00000173848	NET1	0.04	0.0238	0.205	0.05	0.0213	0.297	0.03	0.428	0.883	2.62	0.00869	0.118
	ENSG00000169131	ZNF354A	0.03	0.0237	0.205	0.02	0.263	0.609	0.02	0.505	0.895	-0.12	0.902	0.975
	ENSG00000143393	PI4KB	-0.02	0.0237	0.205	-0.02	0.104	0.473	0	0.938	0.937	0.43	0.67	0.907
	ENSG00000131143	COX4I1	-0.02	0.0237	0.205	-0.02	0.128	0.497	-0.02	0.495	0.894	-0.06	0.949	0.988
	ENSG00000122741	DCAF10	0.02	0.0235	0.205	0.01	0.285	0.621	0.05	0.0208	0.631	1.66	0.0977	0.452
	ENSG00000232950	ZNF519P1	-0.12	0.0236	0.205	-0.15	0.0143	0.253	-0.12	0.352	0.867
	ENSG00000119922	IFIT2	0.08	0.0235	0.205	0.09	0.0467	0.375	0.08	0.427	0.883	-0.41	0.682	0.911
	ENSG00000103043	VAC14	0.02	0.0236	0.205	0.02	0.0288	0.329	0.02	0.345	0.867	1.9	0.0573	0.348
	ENSG00000100027	YPEL1	-0.06	0.0235	0.205	-0.06	0.0669	0.409	-0.02	0.664	0.914	-0.63	0.528	0.851
	ENSG00000063046	EIF4B	-0.02	0.0236	0.205	-0.01	0.482	0.711	-0.01	0.591	0.906	-1.83	0.0666	0.376
	ENSG00000235602	POU5F1P3	0.14	0.0238	0.205	0.13	0.095	0.462	0.3	0.017	0.611	-0.36	0.721	0.924
	ENSG00000198416	ZNF658B	0.06	0.0237	0.205	0.06	0.0729	0.421	0	0.977	0.94	-1.46	0.143	0.533
	ENSG00000197312	DDI2	0.02	0.0236	0.205	0.02	0.138	0.51	0.04	0.198	0.829	0.63	0.528	0.851
	ENSG00000160336	ZNF761	0.03	0.0235	0.205	0.02	0.215	0.58	0.07	0.0256	0.662	0.37	0.714	0.921
	ENSG00000112531	QKI	0.03	0.0235	0.205	0.03	0.0281	0.326	0.04	0.17	0.815	-0.35	0.728	0.926
	ENSG00000214776	ENSG00000214776	0.47	0.0238	0.205	0.53	0.0482	0.375	0.42	0.239	0.84
	ENSG00000225137	DYNC1I2P1	-0.04	0.0237	0.205	-0.05	0.0143	0.253	0	0.925	0.936
	ENSG00000259459	LINC02568	-0.1	0.0238	0.205	-0.08	0.101	0.47	0.12	0.254	0.845
	ENSG00000264070	DND1P1	0.1	0.0236	0.205	0.1	0.0493	0.376	0.02	0.804	0.927
	ENSG00000276180	H4C9	0.06	0.0237	0.205	0.08	0.0229	0.303	0.03	0.626	0.909
	ENSG00000280173	ENSG00000280173	-0.06	0.0237	0.205	-0.09	0.0112	0.232	-0.01	0.792	0.926
	ENSG00000257433	ENSG00000257433	0.07	0.0237	0.205	0.04	0.237	0.595	0.07	0.274	0.851
	ENSG00000168743	NPNT	-0.1	0.0238	0.205	-0.04	0.514	0.723	-0.11	0.191	0.829	-2.53	0.0113	0.14			0.0156
	ENSG00000225880	LINC00115	0.12	0.0238	0.205	0.15	0.0198	0.289	0.03	0.781	0.926	-1.7	0.0897	0.436
	ENSG00000162105	SHANK2	-0.03	0.0238	0.205	-0.04	0.0554	0.384	0.03	0.351	0.867	-2.35	0.0187	0.189
	ENSG00000180190	TDRP	-0.11	0.0238	0.205	-0.12	0.0305	0.336	0.05	0.611	0.908	-5.52	3.34e-08	1.15e-05
	ENSG00000115355	CCDC88A	0.04	0.0239	0.206	0.03	0.198	0.565	0.08	0.0372	0.699	-1	0.316	0.72
	ENSG00000205683	DPF3	-0.12	0.0239	0.206	-0.03	0.671	0.763	-0.32	0.00106	0.404	-0.64	0.524	0.849
	ENSG00000181031	RPH3AL	0.09	0.0239	0.206	0.01	0.868	0.804	0.18	0.014	0.596	0.25	0.799	0.948
	ENSG00000198920	KIAA0753	-0.02	0.024	0.206	-0.03	0.0247	0.314	0.02	0.41	0.88	-0.54	0.589	0.878
	ENSG00000137825	ITPKA	0.09	0.0241	0.206	0.11	0.0328	0.34	-0.04	0.615	0.908	2.51	0.012	0.146
	ENSG00000011523	CEP68	0.03	0.0241	0.206	0.04	0.0298	0.334	0.05	0.0967	0.78	-4.2	2.64e-05	0.00209
	ENSG00000070814	TCOF1	-0.02	0.024	0.206	0	0.887	0.808	-0.02	0.456	0.888	-0.38	0.701	0.917
	ENSG00000135677	GNS	-0.03	0.0241	0.206	-0.04	0.00771	0.202	-0.01	0.703	0.92	-1.08	0.281	0.693
	ENSG00000183625	CCR3	0.17	0.024	0.206	0.14	0.152	0.527	0.13	0.36	0.871	2.61	0.00904	0.122
	ENSG00000143624	INTS3	-0.03	0.0241	0.206	-0.01	0.73	0.779	-0.03	0.311	0.857	-1.57	0.116	0.488
	ENSG00000151240	DIP2C	-0.03	0.0241	0.206	0	0.834	0.799	-0.05	0.12	0.799	-1.37	0.17	0.571
	ENSG00000170954	ZNF415	0.06	0.0242	0.206	0.05	0.0504	0.378	0.09	0.128	0.802	-0.88	0.376	0.761
	ENSG00000172379	ARNT2	-0.08	0.0242	0.206	-0.08	0.075	0.426	-0.03	0.65	0.912	-1.12	0.264	0.677
	ENSG00000279129	ENSG00000279129	0.08	0.0242	0.206	0.11	0.0167	0.268	-0.06	0.364	0.871
	ENSG00000269940	ENSG00000269940	0.08	0.0242	0.206	0.03	0.432	0.694	0.09	0.179	0.824
	ENSG00000233157	ENSG00000233157	0.1	0.0241	0.206	0.08	0.171	0.544	0.09	0.329	0.862
[truncated: 19,836 more rows]

## Sheet: Supplementary Data 3
	Supplementary Data 3: 15 most significant DEGs from the CAAPA multi-site analysis. Log2FC represents change in expression in active asthmatics compared to healthy controls. FDR was defined as q value given number of genes tested (i.e. q<0.05 for 21,831 genes in full group, 21,789 genes in adults, and 21,887 genes tested for children). Genes with q<0.05 in analysis stratified on age, or p<0.05 in …
	Gene name	Full Group		Adults		Children		Baltimore		Barbados		Brazil		Chicago		Denver		Nigeria		Washington DC
		N=536		N=376		N=160		N=76		N=81		N=80		N=84		N=87		N=66		N=62
		log2FC	q	log2FC	q	log2FC	q	log2FC	p	log2FC	p	log2FC	p	log2FC	p	log2FC	p	log2FC	p	log2FC	p
	FN1 *	-0.62468	3.25963e-09	-0.513374	0.00592686	-0.41243	0.607931	-0.615469	0.0193924	-0.615491	0.00697714	-0.437625	0.0882222	-0.421213	0.057031	-0.387572	0.0865901	-0.716981	0.0316742	0.0442791	0.914121
	POR	-0.0881098	6.6292e-07	-0.0729852	0.0132443	-0.105135	0.500078	-0.0704354	0.139891	-0.087175	0.106682	-0.045335	0.364668	-0.103986	0.0139078	-0.0185245	0.72461	-0.12372	0.0701193	0.0161094	0.781967
	VSIG4	0.381769	1.19379e-06	0.363022	0.00757895	0.358532	0.487014	0.318078	0.0531864	0.10581	0.491732	0.803987	0.000166491	0.665821	0.000418613	0.04761	0.72692	0.130073	0.424807	0.17554	0.438255
	SUSD4 *	-0.147444	1.31122e-06	-0.113628	0.0388256	-0.0898852	0.720181	-0.132697	0.0904375	-0.102504	0.222748	-0.133018	0.0856533	-0.103887	0.130691	-0.0955375	0.162286	-0.277199	0.0160879	-0.0859574	0.381896
	PTCHD4	0.472669	1.67475e-06	0.446602	0.00757895	0.199529	0.827249	-0.0861418	0.690033	0.678316	0.00829749	0.169315	0.482061	0.437245	0.00682067	0.239077	0.268846	1.82866	1.84704e-06	-0.108762	0.736476
	HS3ST4 *	0.704055	7.05434e-06	0.547854	0.0230242	0.622215	0.631291	0.288601	0.325901	1.55875	0.000436266	0.607996	0.0282449	0.320619	0.255634	0.627625	0.102758	2.53091	1.34122e-06	-0.240382	0.642741
	PPP1R9A *	-0.256428	7.60214e-05	-0.262115	0.00898909	-0.0140928	0.935048	-0.334869	0.0403138	-0.479674	0.000951587	-0.263523	0.0225904	-0.103061	0.406901	-0.0276229	0.819743	-0.801258	0.000128447	-0.164962	0.256517
	SPTBN1	-0.0638405	0.000111999	-0.058203	0.0469522	-0.0600646	0.598071	-0.0600888	0.135951	-0.103721	0.016831	-0.0683274	0.0887236	-0.0481656	0.121693	0.0034619	0.922445	-0.0856519	0.0485358	-0.00772464	0.887502
	SNTG2 *	0.442999	0.000111999	0.409625	0.0395389	0.243518	0.787435	0.313532	0.163297	0.385563	0.21863	0.621141	0.0189857	-0.10369	0.606307	0.174491	0.40811	0.644357	0.0253455	0.439618	0.103564
	RHEX	0.70662	0.000275207	0.925485	0.00898909	-0.16379	0.880819	0.209713	0.618705	0.989923	0.0189985	0.0284719	0.928701	0.21334	0.544335	0.0611969	0.815404	1.89672	4.72561e-05	1.10979	0.035146
	FKBP5	0.265041	0.000567872	0.297702	0.00898909	0.196921	0.734381	0.251813	0.0940771	0.24991	0.0691943	0.742259	6.05218e-05	0.384401	0.00494424	-0.0212891	0.874579	0.154483	0.3381	0.383938	0.062584
	SPTAN1	-0.0531926	0.000697288	-0.0546058	0.0225058	-0.0186306	0.887882	-0.0993158	0.0142023	-0.0452738	0.235716	-0.0646939	0.0475386	0.00776511	0.779912	-0.0138269	0.719491	-0.0584199	0.138816	-0.0484563	0.288884
	ST3GAL6-AS1	0.302701	0.000703579	0.279395	0.048978	0.411606	0.403759	0.159083	0.316273	0.558696	0.00204024	0.137252	0.456985	0.214316	0.235948	0.374768	0.0475315	0.394326	0.113396	0.181358	0.397064
	GNAS	-0.0479724	0.000705296	-0.0318553	0.18618	-0.0352651	0.769611	-0.0343262	0.194341	-0.0349489	0.287685	-0.0854324	0.00381502	-0.00422865	0.88123	-0.0186293	0.497243	-0.104696	0.00956988	-0.0398098	0.383144
	CDH11	-0.230612	0.000705296	-0.1709	0.11717	-0.0699928	0.903271	-0.266807	0.0554463	-0.490922	0.0052582	-0.0380537	0.788519	-0.153793	0.318219	-0.0213107	0.890691	-0.162827	0.547948	-0.0632641	0.776221

## Sheet: Supplementary Data 4
	Supplementary Data 4: Top 10 upstream Regulators determined by IPA. Activation z-score predicts the activation state of the regulator given the direction of gene expression of gene targets in the dataset and activation/inhibition pattern given by the IPA knowledgebase network. Regulators with activation z-score> 2.0 are predicted "Activated" and regulators with activation z-score< -2 are predicte…
	Ensembl ID	Upstream Regulator	Molecule Type	Predicted Activation State	Activation z-score	p-value of overlap	Target Molecules in Dataset
		dexamethasone	chemical drug	Activated	2.117	4.31e-10	ACTG1,ALOX15B,AMIGO2,ATP2A2,ATP2B4,ATP9A,CALR,CANX,CCL4,CCNC,CD163,CD274,CD36,CD44,CDH11,CLC,CLU,COL3A1,COL4A1,CRABP2,CTSC,CXCL10,DALRD3,DCN,DLC1,ECT2,EXT1,EZR,FKBP5,FLNB,FN1,GLCCI1,GZMB,HEY1,HMGN2,IFNGR2,IL10RA,IL1RN,IL7R,IRAK4,ITGA10,ITGA5,KCNK2,KRBOX4,LOX,LTB4R,LYN,MAOB,MEF2C,MXRA5,MYO10,NAV3,NOTCH2,PDLIM1,PER2,PER3,PLPP1,POR,POSTN,PTGS1,RBP7,SAMSN1,SERPINB2,SIGLEC8,SLC13A3,SLC44A2,SLC5A5,SLC9…
		IL4	cytokine		0.096	7.25e-10	ABHD17C,ACTG1,ADAM8,ALOX15B,ANXA2,BANF1,CCL4,CD163,CD200R1,CD274,CD33,CD36,CD44,CLTC,COL3A1,CTSC,CXCL10,CXCL9,DNAJC12,EPHX1,EXT1,FAM110A,FKBP5,FLNB,FN1,GATM,GTSE1,HCK,IFNGR2,IGHG2,IL10RA,IL1RN,IL7R,LACTB,LTB4R,MAP3K10,MKI67,MS4A2,NABP1,NT5C3A,PIP5K1B,POSTN,SAMSN1,SCGB1A1,SH2D1B,SPTBN1,ST6GAL1,STAB1,UBR4,UGGT1
		Immunoglobulin	complex		0.023	5.31e-08	CALR,CCL4,CD163,CD274,CD33,CD44,CLCA1,CLU,COL3A1,COL4A1,CRABP2,CXCL10,CXCL9,EXT1,FAM110A,FBN1,FKBP5,FLNB,FN1,GATA2,GPI,GPT2,GZMB,HCK,HEY1,HK3,IFNGR2,IL10RA,IL1RN,IL7R,LOX,LTB4R,MEF2C,MKI67,NOTCH2,POSTN,SPI1,STAB1,SUPT5H,USP28
	ENSG00000105329	TGFB1	growth factor		-1.711	5.47e-08	ANXA2,APOB,ASPM,CALM1 (includes others),CALR,CCL4,CD163,CD200R1,CD274,CD36,CD44,CDH11,CLU,COL3A1,COL4A1,CORO1C,CRIP2,CTSC,CXCL10,DCN,DDR2,EPHB2,ERLIN2,EXT1,FBN1,FLNB,FLRT1,FN1,FZD7,GATM,GDNF,GIN1,GNAS,GPI,GZMB,HDAC9,HEY1,HMGN2,IL10RA,IL1RN,ITGA5,LOX,LRBA,MEF2C,MFAP4,MKI67,MS4A2,MYO10,NCAPG,NOTCH2,PDGFC,PIP5K1B,PLAGL1,POSTN,PPP1R1B,PTGS1,SCGB1A1,SLC13A3,SLC5A5,SPI1,SSTR2,ST3GAL6,TPM1,TPSAB1/TPSB2
	ENSG00000174775	HRAS	enzyme		1.433	6.62e-08	ACTG1,ANXA2,ATP2A2,AURKB,B4GALT3,CD44,CDON,CLU,COL3A1,COL4A1,CRABP2,CTSC,CXCL10,EPHX1,FAT1,FN1,HEY1,IL7R,ITGA5,LPP,MAOB,OXCT1,PDGFC,PDLIM1,PER2,POSTN,PTGS1,SERPINB2,SLC5A5,SPIN1,TPO,TRPC6
		fluticasone propionate	chemical drug		1.44	9.42e-08	ALOX15B,CD163,CD36,CXCL10,CXCL9,DCN,FKBP5,IL1RN,MDFIC,PTGS1,SERPINB2,SIGLEC10,ST6GAL1,TBC1D16,VSIG4
		beta-estradiol	chemical - endogenous mammalian		-1.145	1.16e-07	ACTG1,ANKS1B,ANXA2,AR,ARMT1,CACNB4,CALM1 (includes others),CALR,CCL4,CD274,CD44,CDH11,CHGB,CLCA1,CLU,COL3A1,CRABP2,CXCL10,DCN,DRD1,EAF2,EFNB2,ELL3,EZR,FBN1,FLNB,FN1,FZD7,GANAB,GATA2,GDNF,GPT2,GTSE1,HCK,HEY1,HSP90AB1,IFNGR2,IL10RA,IL7R,LGR5,LOX,MAOB,MDFIC,MDK,MKI67,MS4A2,MYO10,NOTCH2,NTRK1,OXCT1,PDGFC,PDIA4,PIP5K1B,PLAGL1,PLPP1,PPP1R1B,PTGS1,RGS13,RYR3,SAP30,SCGB2A1,SIGLEC8,SLC13A3,SLC5A5,SPTAN1,S…
	ENSG00000141736	ERBB2	kinase		0.466	3.03e-07	ADAM8,ADGRL3,ANXA2,APLP2,AR,ASPM,B4GALT3,CCL4,CD33,CD36,CDH11,CDON,CHDH,CLU,CNTD1,COL3A1,COL4A1,CXCL10,DAG1,EBP,EPHB2,EXT1,FN1,HEY1,ITGA5,MKI67,MYO10,NCAPG,NOTCH2,PDIA4,PEG3,POLQ,PTGS1,ST3GAL6,ST6GAL1,TPM1,TUSC3
		lipopolysaccharide	chemical drug		-0.021	3.59e-07	ADGRE2,ANXA2,APOB,AR,ATP2A2,ATP8B2,AURKB,CALM1 (includes others),CALR,CCL4,CD163,CD274,CD33,CD36,CD44,CDH11,COL3A1,COL4A1,CTSC,CXCL10,CXCL9,CYP7B1,DAG1,DCN,EAF2,EFNB2,EXT1,FBN1,FN1,GATA2,GLCCI1,GPI,GTSE1,GZMB,HCK,HDAC9,HEY1,HK3,IFNGR2,IL10RA,IL1RN,IL7R,IRAK4,ITGA5,LOX,LRBA,LTB4R,LY96,LYN,MEF2C,MKI67,NFE2,NOTCH2,NOX1,NT5C3A,NUP93,OXCT1,PDIA4,PTGS1,SAMSN1,SAP30,SERPINB2,SLC16A10,SLC9A3,SLCO1B3,SPI1…
	ENSG00000232810	TNF	cytokine		0.204	4.18e-07	ADAM8,ALOX15B,AR,ATP2A2,ATP2B4,CALR,CCL4,CD163,CD274,CD36,CD44,CDH11,CIB2,CLU,COL3A1,CPA3,CTSC,CXCL10,CXCL9,CYP7B1,DAG1,DCN,EFNB2,EPHB2,EXT1,FN1,GATA2,GDNF,HDAC9,HK3,HSP90AB1,IFNGR2,IL10RA,IL1RN,IL7R,ITGA10,ITGA5,LGR5,LOX,LTB4R,LY96,LYN,MEF2C,NOX1,PDIA4,PER2,PLPP1,PLXNB2,POSTN,PTGS1,SCGB1A1,SERPINB2,SLC5A5,SLC9A3,ST3GAL6,ST6GAL1,SUSD4,TOX,TPO,TRPC6,VMP1

## Sheet: Supplementary Data 5
	Supplementary Data 5: DEG analysis for 188 genes identified as direct or indirect targets of Dexamethasone and Fluticasone by Ingenuity Pathway Analysis. Medications use of 253 active asthmatics was defined by CASI question 4b: score 0-1 no treatment/albuterol as needed (N=154) and score 2-5 low-high dose ICS (N=99). log2FC represents change in expression comparing asthmatics using low-high dose …
	Gene ID	Gene name	log2FC	P.Value	Dexamethasone	Fluticasone
	ENSG00000120217	CD274	-0.200865	0.00237321	direct	indirect
	ENSG00000066336	SPI1	0.115763	0.00636946	direct	indirect
	ENSG00000155659	VSIG4	0.306892	0.00944879		direct
	ENSG00000155760	FZD7	0.179675	0.0105154	indirect	indirect
	ENSG00000178149	DALRD3	0.0595686	0.0117826	direct
	ENSG00000168685	IL7R	-0.189115	0.0243866	direct	indirect
	ENSG00000166482	MFAP4	-0.291908	0.0244082	indirect
	ENSG00000073849	ST6GAL1	-0.092763	0.0263404	direct	direct
	ENSG00000163751	CPA3	0.325447	0.027344	indirect
	ENSG00000140937	CDH11	0.182317	0.0418241	direct	indirect
	ENSG00000155307	SAMSN1	0.137655	0.049666	direct	indirect
	ENSG00000187955	COL14A1	0.361886	0.0508828		indirect
	ENSG00000189056	RELN	0.269883	0.0577479	indirect
	ENSG00000107242	PIP5K1B	-0.0762791	0.0657075	indirect	indirect
	ENSG00000122025	FLT3	-0.149878	0.0701384	indirect
	ENSG00000111700	SLCO1B3	0.256879	0.0759072	indirect
	ENSG00000115414	FN1	-0.267068	0.078089	direct	indirect
	ENSG00000182809	CRIP2	0.0645433	0.0784915	indirect
	ENSG00000154589	LY96	0.126394	0.0847018	indirect	indirect
	ENSG00000145431	PDGFC	-0.0627453	0.0863875	indirect	indirect
	ENSG00000066279	ASPM	-0.117662	0.0867426	indirect	indirect
	ENSG00000127481	UBR4	0.0326962	0.0875161		indirect
	ENSG00000143819	EPHX1	0.0529907	0.0897762	indirect	indirect
	ENSG00000107438	PDLIM1	-0.0515994	0.106301	direct	indirect
	ENSG00000137672	TRPC6	-0.217595	0.118723	indirect	indirect
	ENSG00000136379	ABHD17C	0.0459778	0.124876		indirect
	ENSG00000167291	TBC1D16	0.050307	0.1302		direct
	ENSG00000164209	SLC25A46	0.026052	0.134614	indirect
	ENSG00000179218	CALR	-0.0410863	0.137716	direct
	ENSG00000144034	TPRKB	0.0403855	0.137969	indirect
	ENSG00000160014	CALM3	-0.0404548	0.141504	indirect	indirect
	ENSG00000149534	MS4A2	0.233779	0.145346	indirect	indirect
	ENSG00000141367	CLTC	0.0218121	0.149805		indirect
	ENSG00000109193	SULT1E1	0.155759	0.168478	indirect
	ENSG00000064225	ST3GAL6	0.055865	0.178583	indirect
	ENSG00000213903	LTB4R	0.0550832	0.192636	direct	indirect
	ENSG00000198589	LRBA	-0.0231543	0.194605	indirect
	ENSG00000145723	GIN1	0.0341542	0.195818	indirect
	ENSG00000082482	KCNK2	-0.158732	0.19707	direct
	ENSG00000126500	FLRT1	0.110601	0.204986	indirect
	ENSG00000089199	CHGB	-0.236433	0.208262	indirect
	ENSG00000127948	POR	-0.0308554	0.210719	direct
	ENSG00000198300	PEG3	0.280623	0.2119	indirect	indirect
	ENSG00000125898	FAM110A	0.0355193	0.22731		indirect
	ENSG00000198830	HMGN2	0.0287287	0.227665	direct	indirect
	ENSG00000122643	NT5C3A	0.0315262	0.230081		indirect
	ENSG00000173402	DAG1	0.0208141	0.239387	indirect
	ENSG00000139292	LGR5	0.157918	0.23968	indirect	indirect
	ENSG00000092820	EZR	0.028587	0.243777	direct	indirect
	ENSG00000179348	GATA2	0.148905	0.254138	indirect
	ENSG00000198846	TOX	-0.11697	0.258589	indirect
	ENSG00000048028	USP28	-0.0313067	0.264108		indirect
	ENSG00000095303	PTGS1	0.073855	0.265544	direct	direct
	ENSG00000139211	AMIGO2	-0.0582252	0.271171	direct
	ENSG00000147475	ERLIN2	0.0194026	0.27251	indirect
	ENSG00000198574	SH2D1B	-0.108572	0.272589		indirect
	ENSG00000198001	IRAK4	-0.024149	0.283702	direct
	ENSG00000162444	RBP7	-0.0909141	0.285762	direct
	ENSG00000096384	HSP90AB1	0.0301797	0.285943	indirect	indirect
	ENSG00000106823	ECM2	-0.0676716	0.287077	indirect
	ENSG00000048052	HDAC9	-0.056835	0.288258	indirect	indirect
	ENSG00000125266	EFNB2	0.0573608	0.289958	indirect	indirect
	ENSG00000140416	TPM1	-0.039211	0.292166	direct
	ENSG00000124486	USP9X	0.0146131	0.305155	indirect	indirect
	ENSG00000143502	SUSD4	-0.0518333	0.308676	indirect
	ENSG00000123405	NFE2	0.113667	0.314312	indirect	indirect
	ENSG00000135272	MDFIC	0.0333798	0.31528		direct
	ENSG00000196576	PLXNB2	-0.0191989	0.316267	indirect	indirect
	ENSG00000164683	HEY1	-0.0500833	0.316592	direct	indirect
	ENSG00000119048	UBE2B	0.0262268	0.319122	direct	indirect
	ENSG00000145012	LPP	-0.0246114	0.324051		indirect
	ENSG00000169083	AR	-0.0946297	0.328269	indirect	indirect
	ENSG00000162733	DDR2	-0.0738887	0.329634	indirect
	ENSG00000110880	CORO1C	0.0254305	0.33644	indirect
	ENSG00000174437	ATP2A2	0.0188936	0.337077	direct	indirect
	ENSG00000132507	EIF5A	0.0214353	0.337126	indirect
	ENSG00000049246	PER3	-0.0527319	0.347486	direct
	ENSG00000109805	NCAPG	-0.0677403	0.349808	indirect	indirect
	ENSG00000105220	GPI	0.0226601	0.350824	indirect	indirect
	ENSG00000142512	SIGLEC10	-0.0690964	0.351223		direct
	ENSG00000058668	ATP2B4	-0.0203582	0.354228	direct
	ENSG00000075218	GTSE1	0.0745454	0.361828		indirect
	ENSG00000127074	RGS13	0.138852	0.386661		indirect
	ENSG00000143320	CRABP2	0.117294	0.386943	direct
	ENSG00000180616	SSTR2	0.128206	0.393457	direct
	ENSG00000084674	APOB	0.12774	0.394442	indirect	indirect
	ENSG00000166147	FBN1	0.0693126	0.397914	indirect
	ENSG00000244694	PTCHD4	0.0894317	0.411435		indirect
	ENSG00000136068	FLNB	-0.0367304	0.415997	direct	indirect
	ENSG00000134250	NOTCH2	-0.0206023	0.432598	direct	indirect
	ENSG00000069535	MAOB	-0.0491871	0.437628	direct	indirect
	ENSG00000132326	PER2	0.0260815	0.438698	direct
	ENSG00000155660	PDIA4	0.0196784	0.440997	indirect
	ENSG00000189091	SF3B3	0.0111485	0.449986		indirect
	ENSG00000197632	SERPINB2	0.0899348	0.454778	direct	direct
	ENSG00000083857	FAT1	0.0292894	0.457393		indirect
	ENSG00000108176	DNAJC12	0.0810771	0.460264		indirect
	ENSG00000177575	CD163	0.0870825	0.464632	direct	direct
	ENSG00000129682	FGF13	0.0429308	0.480269	indirect	indirect
	ENSG00000161638	ITGA5	0.0358555	0.481715	direct
	ENSG00000087250	MT3	-0.0557501	0.482299	indirect	indirect
	ENSG00000129353	SLC44A2	-0.0175061	0.496643	direct
	ENSG00000145555	MYO10	0.0228414	0.503318	direct	indirect
	ENSG00000067113	PLPP1	0.0259882	0.505651	direct
	ENSG00000105366	SIGLEC8	0.0907017	0.509097	direct
	ENSG00000062716	VMP1	0.0182834	0.514946	direct	indirect
	ENSG00000160883	HK3	0.0871599	0.519208	indirect
	ENSG00000105383	CD33	0.0527627	0.524559		indirect
	ENSG00000159128	IFNGR2	0.0270166	0.526193	direct	indirect
	ENSG00000100453	GZMB	0.0719817	0.527347	direct
	ENSG00000118495	PLAGL1	-0.0255169	0.531183	indirect	indirect
	ENSG00000182718	ANXA2	-0.0118253	0.551827	indirect	indirect
	ENSG00000147121	KRBOX4	-0.0169301	0.551877	direct
	ENSG00000110324	IL10RA	-0.0232738	0.556259	direct	indirect
	ENSG00000067798	NAV3	0.0788159	0.563733	direct
	ENSG00000106415	GLCCI1	0.0196353	0.566355	direct
	ENSG00000081189	MEF2C	0.0412896	0.575156	direct
	ENSG00000198838	RYR3	0.128174	0.583963	indirect
	ENSG00000109861	CTSC	0.0193349	0.584659	direct	indirect
	ENSG00000127022	CANX	-0.00869752	0.592615	direct
	ENSG00000138755	CXCL9	0.0934357	0.593466	indirect	direct
	ENSG00000105205	CLC	-0.105216	0.60408	direct
	ENSG00000136425	CIB2	0.0338199	0.607749	indirect
	ENSG00000096060	FKBP5	0.0534879	0.614792	direct	direct
	ENSG00000130175	PRKCSH	-0.0120543	0.617523	indirect
	ENSG00000128245	YWHAH	0.0124541	0.619046		indirect
	ENSG00000101825	MXRA5	-0.0368286	0.632757	direct
	ENSG00000148773	MKI67	-0.0352352	0.633906	indirect	indirect
	ENSG00000121064	SCPEP1	-0.0357169	0.636297		indirect
	ENSG00000172236	TPSAB1	-0.07546	0.642553	indirect
	ENSG00000026508	CD44	-0.0169978	0.651084	direct	indirect
	ENSG00000133216	EPHB2	-0.0269105	0.667848	indirect
	ENSG00000187498	COL4A1	0.0507734	0.673056	direct	indirect
	ENSG00000066230	SLC9A3	-0.0494172	0.674594	direct
	ENSG00000101336	HCK	-0.0196383	0.700557		indirect
	ENSG00000184009	ACTG1	-0.0137497	0.705234	direct	indirect
	ENSG00000162174	ASRGL1	-0.0147665	0.721792	indirect
	ENSG00000113361	CDH6	-0.0706499	0.721895	indirect
	ENSG00000168542	COL3A1	0.0632151	0.730859	direct	indirect
	ENSG00000007952	NOX1	-0.0276543	0.7377	indirect	indirect
	ENSG00000123485	HJURP	0.0265109	0.745564		indirect
	ENSG00000168621	GDNF	-0.0501857	0.746158	indirect	indirect
	ENSG00000010327	STAB1	0.0257567	0.751212		indirect
	ENSG00000136731	UGGT1	0.00561224	0.752548		indirect
	ENSG00000185825	BCAP31	0.00548859	0.753583	indirect	indirect
	ENSG00000133110	POSTN	0.0379295	0.760091	direct	indirect
	ENSG00000211893	IGHG2	0.0476742	0.769565		indirect
	ENSG00000064309	CDON	-0.0115579	0.770256	indirect
	ENSG00000149021	SCGB1A1	-0.0569192	0.779375	indirect	indirect
	ENSG00000065057	NTHL1	0.0093592	0.787643	indirect
	ENSG00000114346	ECT2	0.00862143	0.789387	direct
	ENSG00000131771	PPP1R1B	-0.027236	0.789917	indirect
	ENSG00000158528	PPP1R9A	-0.0209374	0.789975	indirect
	ENSG00000169245	CXCL10	0.0471244	0.792747	direct	direct
	ENSG00000120885	CLU	0.0173857	0.802684	direct	indirect
	ENSG00000182197	EXT1	0.00594355	0.812098	direct	indirect
	ENSG00000135218	CD36	-0.023052	0.812112	direct	direct
	ENSG00000178999	AURKB	-0.0191678	0.83048	indirect	indirect
	ENSG00000164741	DLC1	-0.0214353	0.841781	direct	indirect
	ENSG00000179593	ALOX15B	-0.033046	0.846072	direct	direct
	ENSG00000143127	ITGA10	-0.0176685	0.849147	direct
	ENSG00000011465	DCN	-0.0296246	0.851371	direct	direct
	ENSG00000275302	CCL4	-0.0263177	0.853044	direct	indirect
	ENSG00000103197	TSC2	0.00342025	0.854752		indirect
	ENSG00000136689	IL1RN	0.01711	0.858426	direct	direct
	ENSG00000099995	SF3A1	-0.00330254	0.862123	indirect
	ENSG00000113083	LOX	-0.0065062	0.874711	direct	indirect
	ENSG00000248485	PCP4L1	0.00778972	0.890138	indirect
	ENSG00000100625	SIX4	0.00341423	0.892284	indirect	indirect
	ENSG00000112237	CCNC	0.00254255	0.896791	direct
	ENSG00000158296	SLC13A3	0.00582096	0.8972	direct
	ENSG00000115306	SPTBN1	0.00268872	0.899283	direct	indirect
	ENSG00000103642	LACTB	0.00326851	0.902905		indirect
	ENSG00000083720	OXCT1	-0.00419467	0.903297	indirect
	ENSG00000087460	GNAS	0.00235965	0.903608	indirect	indirect
	ENSG00000198400	NTRK1	0.0142691	0.91685	indirect
	ENSG00000054793	ATP9A	0.00247365	0.920922	direct
	ENSG00000105641	SLC5A5	0.0213948	0.924788	direct
	ENSG00000130758	MAP3K10	0.0031699	0.925347		indirect
	ENSG00000171766	GATM	0.00512388	0.94595	indirect	indirect
	ENSG00000067369	TP53BP1	-0.00142818	0.948279	indirect
	ENSG00000172817	CYP7B1	-0.00410698	0.950112	indirect
	ENSG00000163606	CD200R1	-0.00724691	0.953602	indirect	indirect
	ENSG00000151651	ADAM8	-0.00207823	0.959716	indirect	indirect
	ENSG00000175334	BANF1	0.00106104	0.971628		indirect
	ENSG00000254087	LYN	-0.000612508	0.982415	direct	indirect
	ENSG00000173559	NABP1	-0.000602189	0.98917		indirect
	ENSG00000115705	TPO	-0.00105175	0.992301	indirect	indirect

## Sheet: Supplementary Data 6
	Supplementary Data 6: DEG Results for 1,326 genes passing with FDR<0.15 for the full asthma group (subset from Supplementary Data 2) and for the comparison of asthma cases on nasal steroids (NS) that did not withhold NS usage 5 days prior to nasal epithelium sampling (N=32) vs. those were able to withhold NS use (N=36). FDR for the NS analysis was evaluated for 1,326 genes. The test used in the D…
		Gene name	Full Group			NS not withhold vs. NS withheld
			N=536			N=68
	Gene ID		log2FC	p	q	log2FC	p	q
	ENSG00000115414	FN1	-0.62468	1.91075e-13	3.25963e-09	-0.115482	0.727942	0.99679
	ENSG00000127948	POR	-0.0881098	7.77187e-11	6.6292e-07	-0.0314687	0.69038	0.992121
	ENSG00000155659	VSIG4	0.381769	2.09935e-10	1.19379e-06	0.313234	0.266733	0.987649
	ENSG00000143502	SUSD4	-0.147444	3.07447e-10	1.31122e-06	-0.14392	0.13702	0.987649
	ENSG00000244694	PTCHD4	0.472669	4.90856e-10	1.67475e-06	-0.293214	0.311685	0.987649
	ENSG00000182601	HS3ST4	0.704055	2.48109e-09	7.05434e-06	0.414331	0.399408	0.987649
	ENSG00000158528	PPP1R9A	-0.256428	3.11938e-08	7.60214e-05	-0.216926	0.242986	0.987649
	ENSG00000172554	SNTG2	0.442999	5.7771e-08	0.000111999	-0.251897	0.454776	0.987649
	ENSG00000115306	SPTBN1	-0.0638405	5.90868e-08	0.000111999	-0.0256247	0.640751	0.987649
	ENSG00000263961	RHEX	0.70662	1.61322e-07	0.000275207	0.541622	0.216449	0.987649
	ENSG00000096060	FKBP5	0.265041	3.66166e-07	0.000567872	0.379315	0.18056	0.987649
	ENSG00000197694	SPTAN1	-0.0531926	4.90488e-07	0.000697288	0.000895526	0.986581	0.998105
	ENSG00000239445	ST3GAL6-AS1	0.302701	5.36156e-07	0.000703579	0.283076	0.293919	0.987649
	ENSG00000140937	CDH11	-0.230612	6.34631e-07	0.000705296	0.0413425	0.841826	0.99679
	ENSG00000087460	GNAS	-0.0479724	6.50361e-07	0.000705296	-0.026373	0.510339	0.987649
	ENSG00000242076	IGKV1-33	0.600961	6.61494e-07	0.000705296	-0.0066426	0.992301	0.998431
	ENSG00000007952	NOX1	-0.20701	8.40327e-07	0.000843266	-0.211695	0.308277	0.987649
	ENSG00000143320	CRABP2	-0.383295	9.04655e-07	0.000857385	0.297214	0.345481	0.987649
	ENSG00000143971	ETAA1	0.0508403	1.1935e-06	0.000971132	0.00614209	0.890088	0.99679
	ENSG00000069535	MAOB	-0.163122	1.2198e-06	0.000971132	0.125799	0.326546	0.987649
	ENSG00000102226	USP11	-0.0508232	1.24779e-06	0.000971132	-0.0187765	0.700558	0.992121
	ENSG00000284237	LINC02767	0.208212	1.25238e-06	0.000971132	-0.127036	0.387596	0.987649
	ENSG00000160949	TONSL	0.106663	1.3609e-06	0.0010094	0.045845	0.63208	0.987649
	ENSG00000169224	GCSAML	0.632655	1.49546e-06	0.00104384	-0.19977	0.668824	0.987649
	ENSG00000016391	CHDH	0.118349	1.5297e-06	0.00104384	-0.0525551	0.601454	0.987649
	ENSG00000163606	CD200R1	0.347865	1.63219e-06	0.0010611	0.248823	0.360342	0.987649
	ENSG00000067798	NAV3	-0.326781	1.67941e-06	0.0010611	0.260521	0.374405	0.987649
	ENSG00000179593	ALOX15B	0.409074	2.19908e-06	0.00133983	0.541707	0.165926	0.987649
	ENSG00000237187	NR2F1-AS1	-0.361899	2.32042e-06	0.001365	0.128907	0.670708	0.987649
	ENSG00000104142	VPS18	-0.0506482	2.61569e-06	0.00148741	0.0194798	0.699593	0.992121
	ENSG00000062716	VMP1	0.0645529	3.29171e-06	0.00181145	-0.0637273	0.249296	0.987649
	ENSG00000101935	AMMECR1	0.058762	4.27906e-06	0.0022812	0.0135646	0.824748	0.99679
	ENSG00000198780	FAM169A	-0.0708964	4.96429e-06	0.00249144	0.0883303	0.248247	0.987649
	ENSG00000026508	CD44	0.10108	4.96551e-06	0.00249144	0.0432246	0.61139	0.987649
	ENSG00000169083	AR	-0.215732	5.54376e-06	0.0027021	-0.258006	0.271493	0.987649
	ENSG00000164105	SAP30	0.0711609	5.81712e-06	0.00275658	0.188079	0.00841786	0.897251
	ENSG00000087274	ADD1	-0.0299447	6.50359e-06	0.00299859	-0.00371175	0.920793	0.99679
	ENSG00000163751	CPA3	0.575604	9.34757e-06	0.00416429	-0.00377985	0.992407	0.998431
	ENSG00000185480	PARPBP	0.0988447	9.80323e-06	0.00416429	0.10922	0.221859	0.987649
	ENSG00000101346	POFUT1	-0.0576689	9.97357e-06	0.00416429	-0.0675205	0.230605	0.987649
	ENSG00000111863	ADTRP	-0.169279	1.00613e-05	0.00416429	0.2294	0.16028	0.987649
	ENSG00000134250	NOTCH2	-0.0619463	1.02524e-05	0.00416429	-0.107987	0.110498	0.987649
	ENSG00000051009	FAM160A2	-0.0487873	1.11268e-05	0.00434398	-0.0304635	0.523063	0.987649
	ENSG00000122224	LY9	-0.128677	1.12041e-05	0.00434398	-0.0611126	0.646448	0.987649
	ENSG00000248485	PCP4L1	0.129405	1.16038e-05	0.004399	0.160027	0.220672	0.987649
	ENSG00000273599	ENSG00000273599	0.1074	1.2339e-05	0.00457602	-0.0439801	0.669719	0.987649
	ENSG00000039139	DNAH5	-0.106525	1.32841e-05	0.00476402	-0.151967	0.107711	0.987649
	ENSG00000148053	NTRK2	0.245316	1.34045e-05	0.00476402	-0.284759	0.243711	0.987649
	ENSG00000145088	EAF2	0.119787	1.38316e-05	0.00481549	0.0338414	0.783948	0.99679
	ENSG00000110324	IL10RA	-0.0879366	1.41299e-05	0.00482096	-0.0642197	0.472559	0.987649
	ENSG00000203965	EFCAB7	0.0683452	1.54122e-05	0.00502737	0.0324233	0.525685	0.987649
	ENSG00000184009	ACTG1	-0.078065	1.56281e-05	0.00502737	-0.142577	0.0781095	0.987649
	ENSG00000087250	MT3	-0.193075	1.5728e-05	0.00502737	0.0988818	0.551287	0.987649
	ENSG00000112195	TREML2	0.319271	1.59136e-05	0.00502737	0.00745476	0.982204	0.998105
	ENSG00000123405	NFE2	0.275206	1.64634e-05	0.00510649	0.0309448	0.894825	0.99679
	ENSG00000132846	ZBED3	-0.109636	1.70627e-05	0.00515231	0.01934	0.84691	0.99679
	ENSG00000138395	CDK15	0.522013	1.72152e-05	0.00515231	0.283707	0.475602	0.987649
	ENSG00000185274	GALNT17	0.440911	1.76046e-05	0.00517802	-0.0246303	0.959212	0.996968
	ENSG00000142512	SIGLEC10	0.149694	1.90388e-05	0.00550494	0.0350804	0.837	0.99679
	ENSG00000177575	CD163	0.249005	1.954e-05	0.0055147	0.254415	0.33756	0.987649
	ENSG00000114346	ECT2	0.0667069	1.97191e-05	0.0055147	0.0513927	0.341288	0.987649
	ENSG00000135127	BICDL1	0.0974141	2.15304e-05	0.00582101	0.108331	0.268108	0.987649
	ENSG00000048028	USP28	0.0595682	2.17513e-05	0.00582101	-0.0342857	0.50376	0.987649
	ENSG00000149534	MS4A2	0.55888	2.1838e-05	0.00582101	-0.054472	0.89937	0.99679
	ENSG00000113083	LOX	0.0905671	2.28897e-05	0.00589075	0.145357	0.147445	0.987649
	ENSG00000112877	CEP72	0.116201	2.31857e-05	0.00589075	0.0541227	0.619786	0.987649
	ENSG00000117114	ADGRL2	-0.123293	2.34377e-05	0.00589075	0.107878	0.391025	0.987649
	ENSG00000247572	CKMT2-AS1	-0.103284	2.34809e-05	0.00589075	-0.221282	0.0435802	0.987649
	ENSG00000189184	PCDH18	-0.284142	2.39834e-05	0.00592439	0.0613764	0.802903	0.99679
	ENSG00000139292	LGR5	-0.320445	2.45054e-05	0.00592439	0.0121319	0.966628	0.998103
	ENSG00000280035	ENSG00000280035	0.157968	2.46762e-05	0.00592439	-0.14903	0.33247	0.987649
	ENSG00000124939	SCGB2A1	0.123524	2.50041e-05	0.00592439	0.191224	0.17651	0.987649
	ENSG00000132704	FCRL2	-0.400559	2.61121e-05	0.00607804	0.582824	0.220105	0.987649
	ENSG00000171766	GATM	-0.157612	2.63651e-05	0.00607804	0.139766	0.417907	0.987649
	ENSG00000145934	TENM2	-0.185181	2.77882e-05	0.00632069	-0.0304694	0.885336	0.99679
	ENSG00000108176	DNAJC12	0.240798	2.90578e-05	0.0065225	-0.0124711	0.958953	0.996968
	ENSG00000166147	FBN1	-0.189414	3.07154e-05	0.0066955	0.105485	0.514009	0.987649
	ENSG00000158296	SLC13A3	-0.109221	3.08582e-05	0.0066955	-0.037486	0.700555	0.992121
	ENSG00000086289	EPDR1	-0.30695	3.10059e-05	0.0066955	-0.191259	0.557861	0.987649
	ENSG00000227014	FKBP14-AS1	0.136292	3.35841e-05	0.00716159	0.0449573	0.694016	0.992121
	ENSG00000122025	FLT3	0.180113	3.5039e-05	0.00722029	0.162349	0.380113	0.987649
	ENSG00000081189	MEF2C	-0.154565	3.53344e-05	0.00722029	0.000223189	0.998779	0.999809
	ENSG00000136068	FLNB	-0.0995781	3.54346e-05	0.00722029	-0.165401	0.099741	0.987649
	ENSG00000103197	TSC2	-0.0434657	3.56829e-05	0.00722029	-0.144515	0.00118738	0.885063
	ENSG00000175164	ABO	0.193222	3.59756e-05	0.00722029	-0.10542	0.530368	0.987649
	ENSG00000102900	NUP93	-0.0460029	3.78079e-05	0.0074309	0.0514721	0.359477	0.987649
	ENSG00000127074	RGS13	0.422642	3.78962e-05	0.0074309	0.297969	0.465604	0.987649
	ENSG00000079841	RIMS1	-0.121571	3.94155e-05	0.007641	-0.105735	0.483072	0.987649
	ENSG00000178750	STX19	0.0830717	4.08767e-05	0.00772763	0.0409053	0.632711	0.987649
	ENSG00000172236	TPSAB1	0.545805	4.0947e-05	0.00772763	0.365434	0.367846	0.987649
	ENSG00000248587	GDNF-AS1	0.288444	4.12214e-05	0.00772763	0.189701	0.486071	0.987649
	ENSG00000145723	GIN1	0.0528068	4.20672e-05	0.0077307	0.0389155	0.549588	0.987649
	ENSG00000066230	SLC9A3	0.25284	4.21441e-05	0.0077307	0.299771	0.256998	0.987649
	ENSG00000124243	BCAS4	-0.0683676	4.33044e-05	0.00785904	0.0195097	0.761639	0.99679
	ENSG00000099995	SF3A1	-0.0365459	4.40174e-05	0.00790434	-0.0921883	0.0527105	0.987649
	ENSG00000242100	RPL9P32	-0.163961	5.11678e-05	0.00909266	-0.115993	0.496141	0.987649
	ENSG00000164694	FNDC1	-0.291351	5.30747e-05	0.00933429	-0.276533	0.349752	0.987649
	ENSG00000173402	DAG1	-0.0327801	5.50621e-05	0.00958501	-0.0179232	0.743411	0.99679
	ENSG00000009830	POMT2	0.0869061	5.75657e-05	0.00985535	-0.0535258	0.628506	0.987649
	ENSG00000175334	BANF1	-0.0639644	5.7964e-05	0.00985535	-0.0318688	0.580073	0.987649
	ENSG00000164741	DLC1	0.247481	5.83483e-05	0.00985535	0.0911347	0.740958	0.99679
	ENSG00000160883	HK3	0.328418	6.34253e-05	0.0106078	0.0843458	0.822284	0.99679
	ENSG00000105492	SIGLEC6	0.319184	6.62476e-05	0.0109512	0.0491657	0.83596	0.99679
	ENSG00000071909	MYO3B	-0.329605	6.67622e-05	0.0109512	0.323838	0.283047	0.987649
	ENSG00000253339	ENSG00000253339	0.185582	6.77869e-05	0.0110134	0.222442	0.178549	0.987649
	ENSG00000048052	HDAC9	-0.103314	6.90342e-05	0.0111103	-0.103172	0.399496	0.987649
	ENSG00000187068	C3orf70	0.245504	7.10969e-05	0.0113353	-0.195262	0.413311	0.987649
	ENSG00000140416	TPM1	-0.0752453	7.18389e-05	0.0113475	-0.139089	0.155386	0.987649
	ENSG00000127022	CANX	-0.0340911	7.29594e-05	0.0113907	-0.0285475	0.515557	0.987649
	ENSG00000173988	LRRC63	-0.326768	7.37297e-05	0.0113907	0.523548	0.155095	0.987649
	ENSG00000185008	ROBO2	-0.222849	7.5591e-05	0.0113907	0.0350292	0.887919	0.99679
	ENSG00000179348	GATA2	0.429616	7.58089e-05	0.0113907	-0.039185	0.909662	0.99679
	ENSG00000112237	CCNC	0.0401639	7.60862e-05	0.0113907	0.0183946	0.694448	0.992121
	ENSG00000162736	NCSTN	-0.0342456	7.61182e-05	0.0113907	-0.0514727	0.204507	0.987649
	ENSG00000115514	TXNDC9	0.0435143	7.88859e-05	0.0117022	0.0536736	0.314968	0.987649
	ENSG00000152240	HAUS1	0.0667151	8.19245e-05	0.0118583	0.0301863	0.710329	0.992121
	ENSG00000138755	CXCL9	0.344434	8.20829e-05	0.0118583	0.64176	0.179176	0.987649
	ENSG00000164946	FREM1	-0.204018	8.22885e-05	0.0118583	0.0403601	0.863438	0.99679
	ENSG00000106823	ECM2	-0.129026	8.27189e-05	0.0118583	-0.217344	0.147905	0.987649
	ENSG00000167291	TBC1D16	0.0628776	8.47559e-05	0.0119981	-0.061465	0.443149	0.987649
	ENSG00000176563	CNTD1	-0.131315	8.51464e-05	0.0119981	-0.0842222	0.433064	0.987649
	ENSG00000130612	CYP2G1P	0.210741	8.61733e-05	0.0119981	-0.557016	0.0413321	0.987649
	ENSG00000165071	TMEM71	0.0982871	8.65075e-05	0.0119981	-0.197788	0.0247385	0.987649
	ENSG00000090863	GLG1	-0.0330741	8.88133e-05	0.0121955	-0.0501079	0.253583	0.987649
	ENSG00000197632	SERPINB2	0.257893	8.93605e-05	0.0121955	-0.0773714	0.780467	0.99679
	ENSG00000185221	GAPDHP24	0.337773	9.68209e-05	0.0131088	0.0118596	0.96355	0.998103
	ENSG00000105366	SIGLEC8	0.337362	9.92282e-05	0.0131091	0.189921	0.47057	0.987649
	ENSG00000162174	ASRGL1	0.0889107	9.98847e-05	0.0131091	0.0843415	0.441857	0.987649
	ENSG00000287059	ENSG00000287059	0.196907	0.000101919	0.0131091	0.025652	0.904127	0.99679
	ENSG00000157423	HYDIN	-0.0598627	0.00010209	0.0131091	-0.0910795	0.110369	0.987649
	ENSG00000130382	MLLT1	0.0440319	0.000102127	0.0131091	0.0136318	0.775868	0.99679
	ENSG00000130175	PRKCSH	-0.0458229	0.000102462	0.0131091	-0.0690789	0.272793	0.987649
	ENSG00000111700	SLCO1B3	0.293417	0.000102557	0.0131091	0.0443838	0.894713	0.99679
	ENSG00000095303	PTGS1	0.144587	0.00010297	0.0131091	-0.00365329	0.97984	0.998105
	ENSG00000114841	DNAH1	-0.0560547	0.00010821	0.0136741	-0.0751687	0.205928	0.987649
	ENSG00000184162	NR2C2AP	-0.056372	0.000109526	0.0137386	0.0222806	0.730455	0.99679
	ENSG00000137672	TRPC6	-0.286476	0.000111515	0.0138066	0.0693574	0.824443	0.99679
	ENSG00000171777	RASGRP4	0.150052	0.000111686	0.0138066	-0.238844	0.157469	0.987649
	ENSG00000196576	PLXNB2	-0.0382033	0.000113284	0.0139034	-0.0581829	0.265111	0.987649
	ENSG00000128245	YWHAH	-0.0520504	0.00011451	0.013907	0.041581	0.50139	0.987649
	ENSG00000075035	WSCD2	-0.390194	0.000114945	0.013907	0.664174	0.208322	0.987649
	ENSG00000158850	B4GALT3	-0.0437166	0.000115992	0.0139349	-0.0140221	0.784769	0.99679
	ENSG00000179869	ABCA13	-0.0810967	0.000117543	0.0140225	-0.21095	0.0421034	0.987649
	ENSG00000065615	CYB5R4	0.0476402	0.000121298	0.01437	0.0476262	0.394487	0.987649
	ENSG00000146476	ARMT1	0.0446637	0.000125785	0.0146433	0.0743948	0.153656	0.987649
	ENSG00000173559	NABP1	0.0841585	0.000126209	0.0146433	-0.091444	0.450882	0.987649
	ENSG00000168685	IL7R	-0.171335	0.000126417	0.0146433	-0.00703311	0.971329	0.998105
	ENSG00000139636	LMBR1L	-0.049983	0.000127544	0.0146433	-0.0529414	0.329867	0.987649
	ENSG00000149021	SCGB1A1	-0.397133	0.000127897	0.0146433	-0.144118	0.74722	0.99679
	ENSG00000105518	TMEM205	-0.0480738	0.000131313	0.0148609	-0.109281	0.0489469	0.987649
	ENSG00000177627	C12orf54	0.194025	0.00013154	0.0148609	-0.159113	0.527024	0.987649
	ENSG00000274070	CASTOR2	0.0655591	0.000139202	0.0156231	-0.0562138	0.480041	0.987649
	ENSG00000258439	ENSG00000258439	-0.185456	0.000140988	0.0157202	-0.042544	0.774711	0.99679
	ENSG00000182389	CACNB4	0.106787	0.000142388	0.0157341	-0.0618589	0.618654	0.987649
	ENSG00000165219	GAPVD1	-0.0426681	0.00014331	0.0157341	-0.0343144	0.464	0.987649
	ENSG00000198830	HMGN2	-0.0452275	0.00014388	0.0157341	-0.0352236	0.46623	0.987649
	ENSG00000187955	COL14A1	-0.387316	0.000146159	0.0157743	0.334996	0.367675	0.987649
	ENSG00000144045	DQX1	0.149208	0.000146726	0.0157743	-0.0743744	0.653564	0.987649
	ENSG00000120885	CLU	-0.139071	0.000147022	0.0157743	-0.164349	0.239223	0.987649
	ENSG00000126500	FLRT1	0.163042	0.000149497	0.0158807	-0.275022	0.271276	0.987649
	ENSG00000132326	PER2	-0.0699875	0.000149875	0.0158807	-0.0567941	0.425568	0.987649
	ENSG00000100453	GZMB	0.230182	0.000152675	0.0160002	0.119406	0.730793	0.99679
	ENSG00000130758	MAP3K10	0.06526	0.000152879	0.0160002	0.00570206	0.934837	0.99679
	ENSG00000141367	CLTC	-0.0296547	0.000154302	0.0160506	-0.0570432	0.128423	0.987649
	ENSG00000125898	FAM110A	0.0556034	0.00015965	0.0165063	-0.0508763	0.342345	0.987649
	ENSG00000182195	LDOC1	-0.106136	0.000161512	0.0165983	0.0321579	0.745673	0.99679
	ENSG00000287458	ENSG00000287458	0.315718	0.000163076	0.0166442	0.462352	0.205411	0.987649
	ENSG00000182197	EXT1	-0.0471579	0.000164486	0.0166442	-0.100063	0.0860217	0.987649
	ENSG00000106723	SPIN1	-0.0353187	0.000164886	0.0166442	0.0032914	0.930978	0.99679
	ENSG00000067369	TP53BP1	-0.0393325	0.000166565	0.0167147	0.0236215	0.669694	0.987649
	ENSG00000114209	PDCD10	0.0319067	0.000168376	0.0167977	0.0361078	0.373565	0.987649
	ENSG00000174437	ATP2A2	-0.0402232	0.000171814	0.0170276	-0.0879375	0.0905785	0.987649
	ENSG00000231439	WASIR2	0.732974	0.000172945	0.0170276	-0.599048	0.324444	0.987649
	ENSG00000105220	GPI	-0.0466727	0.000173675	0.0170276	0.021931	0.674074	0.987649
	ENSG00000136689	IL1RN	-0.205506	0.000180198	0.0175661	0.0608208	0.78754	0.99679
	ENSG00000143127	ITGA10	0.181881	0.000182326	0.0176712	-0.00694993	0.974207	0.998105
	ENSG00000110492	MDK	-0.0786986	0.000184478	0.0176712	0.0382173	0.720693	0.992121
	ENSG00000204128	C2orf72	-0.176028	0.000184903	0.0176712	0.0642192	0.762763	0.99679
	ENSG00000197653	DNAH10	-0.0654809	0.000185418	0.0176712	-0.153799	0.0751962	0.987649
	ENSG00000049246	PER3	-0.104868	0.000186802	0.0177041	-0.0179967	0.87969	0.99679
	ENSG00000083720	OXCT1	-0.0684456	0.000192339	0.0180271	0.0150195	0.847658	0.99679
	ENSG00000188060	RAB42	0.136773	0.000192831	0.0180271	0.0725092	0.607446	0.987649
	ENSG00000211893	IGHG2	-0.325492	0.00019338	0.0180271	-0.734246	0.176678	0.987649
	ENSG00000089199	CHGB	-0.342006	0.000198766	0.0184285	-0.210431	0.596824	0.987649
	ENSG00000165816	VWA2	-0.0839531	0.000215623	0.0198833	-0.113761	0.189474	0.987649
	ENSG00000105364	MRPL4	-0.0380512	0.000218843	0.0200718	0.0443528	0.288257	0.987649
	ENSG00000163492	CCDC141	-0.253963	0.000221537	0.0202101	-0.322455	0.271381	0.987649
	ENSG00000233766	CAVIN2-AS1	0.331824	0.000230237	0.0207831	-0.386179	0.257595	0.987649
	ENSG00000165621	OXGR1	-0.252424	0.000230858	0.0207831	-0.137226	0.623875	0.987649
	ENSG00000067113	PLPP1	0.0769598	0.000231473	0.0207831	0.0588925	0.479844	0.987649
	ENSG00000287008	ENSG00000287008	0.270607	0.000233949	0.020801	-0.0487579	0.847146	0.99679
	ENSG00000197343	ZNF655	0.032647	0.000235456	0.020801	0.0167545	0.699497	0.992121
	ENSG00000164209	SLC25A46	0.0320408	0.000236283	0.020801	0.00940626	0.812852	0.99679
	ENSG00000153446	C16orf89	-0.209976	0.000237615	0.020801	-0.120811	0.633725	0.987649
	ENSG00000075218	GTSE1	0.163	0.000238803	0.020801	-0.0589692	0.732639	0.99679
	ENSG00000159128	IFNGR2	-0.081367	0.000238987	0.020801	0.0920264	0.371282	0.987649
	ENSG00000288721	ENSG00000288721	-0.19352	0.000241977	0.0209543	-0.0256922	0.902215	0.99679
	ENSG00000198001	IRAK4	0.0430047	0.000247285	0.0212078	-0.0775302	0.13099	0.987649
	ENSG00000171451	DSEL	-0.113266	0.00024739	0.0212078	0.159386	0.209482	0.987649
	ENSG00000275302	CCL4	-0.276967	0.000249493	0.0212811	0.115925	0.692762	0.992121
	ENSG00000031691	CENPQ	0.0708564	0.000251746	0.0213664	0.20957	0.0114008	0.897251
	ENSG00000129353	SLC44A2	-0.0473643	0.000255603	0.0215864	-0.0480525	0.460017	0.987649
	ENSG00000143418	CERS2	-0.0357991	0.000257355	0.0216273	-0.0321272	0.40482	0.987649
	ENSG00000107438	PDLIM1	-0.0613305	0.000262535	0.0219544	-0.142065	0.0278844	0.987649
	ENSG00000251076	ENSG00000251076	0.149154	0.000269988	0.0224498	0.106788	0.617378	0.987649
	ENSG00000213903	LTB4R	0.0750027	0.000271091	0.0224498	0.0614103	0.534923	0.987649
	ENSG00000243466	IGKV1-5	0.348262	0.000274404	0.0226144	0.685426	0.278875	0.987649
	ENSG00000196659	TTC30B	0.0626196	0.000283468	0.0231195	0.0588512	0.451237	0.987649
	ENSG00000105641	SLC5A5	0.428377	0.000283968	0.0231195	0.0785479	0.875698	0.99679
	ENSG00000054793	ATP9A	-0.0483135	0.000285934	0.0231195	-0.0338776	0.571739	0.987649
	ENSG00000160584	SIK3	-0.0346058	0.000286846	0.0231195	-0.0224796	0.536108	0.987649
	ENSG00000129682	FGF13	0.131733	0.000287309	0.0231195	0.0124276	0.916888	0.99679
	ENSG00000271271	UGT2A2	0.149036	0.000290307	0.0231619	-0.10013	0.656299	0.987649
	ENSG00000178149	DALRD3	-0.0439195	0.000291836	0.0231619	0.101248	0.0598333	0.987649
	ENSG00000159208	CIART	-0.189041	0.000291909	0.0231619	0.00352829	0.987374	0.998105
	ENSG00000161298	ZNF382	-0.145555	0.000298636	0.0235859	-0.00234305	0.988693	0.998105
	ENSG00000196235	SUPT5H	-0.032349	0.000301053	0.0236104	-0.00178021	0.973124	0.998105
	ENSG00000103485	QPRT	-0.147668	0.00030228	0.0236104	-0.277517	0.146108	0.987649
	ENSG00000166123	GPT2	0.0681566	0.000303097	0.0236104	0.172059	0.076583	0.987649
	ENSG00000115234	SNX17	-0.0320747	0.000304574	0.0236176	-0.0058705	0.860033	0.99679
	ENSG00000185046	ANKS1B	-0.119261	0.000307092	0.0236302	0.042833	0.766899	0.99679
	ENSG00000124279	FASTKD3	0.0462017	0.000307507	0.0236302	0.00384893	0.93188	0.99679
	ENSG00000255443	CD44-AS1	0.183094	0.0003116	0.0238373	0.295498	0.208528	0.987649
	ENSG00000127481	UBR4	-0.0401451	0.000317429	0.0241748	-0.0797229	0.0585448	0.987649
	ENSG00000145431	PDGFC	-0.0668507	0.000322063	0.0244187	-0.0631381	0.538161	0.987649
	ENSG00000134490	TMEM241	-0.0784185	0.000327934	0.0247016	-0.0677401	0.491132	0.987649
	ENSG00000169189	NSMCE1	-0.0441219	0.000328689	0.0247016	-0.0378325	0.442663	0.987649
	ENSG00000178814	OPLAH	0.0795635	0.000336479	0.0251761	0.0872221	0.346675	0.987649
	ENSG00000179218	CALR	-0.0524526	0.000343665	0.0256015	-0.0373027	0.593984	0.987649
	ENSG00000168621	GDNF	0.300591	0.000352976	0.0261808	-0.0549451	0.877419	0.99679
	ENSG00000253123	ENSG00000253123	0.253115	0.000355198	0.0262316	0.311623	0.346589	0.987649
	ENSG00000174599	TRAM1L1	-0.114069	0.000360063	0.0264762	-0.130543	0.331112	0.987649
	ENSG00000125266	EFNB2	-0.108188	0.000373669	0.0273588	0.10395	0.364654	0.987649
	ENSG00000083857	FAT1	-0.0796937	0.000381714	0.027795	-0.145512	0.129134	0.987649
	ENSG00000112394	SLC16A10	-0.142046	0.000382885	0.027795	0.162852	0.41394	0.987649
	ENSG00000198400	NTRK1	0.347564	0.000387461	0.027999	0.21446	0.553896	0.987649
	ENSG00000183684	ALYREF	-0.0374434	0.000389931	0.027999	0.0751355	0.0798292	0.987649
	ENSG00000166797	CIAO2A	0.0416187	0.000390619	0.027999	0.0515076	0.287382	0.987649
	ENSG00000271969	ENSG00000271969	0.142039	0.000393427	0.0280823	0.0830455	0.5758	0.987649
	ENSG00000205795	CYS1	-0.156186	0.000413283	0.0293499	-0.353029	0.055535	0.987649
	ENSG00000171101	SIGLEC17P	0.349867	0.000416718	0.0293499	-0.15935	0.613515	0.987649
	ENSG00000161638	ITGA5	0.0873835	0.000417351	0.0293499	-0.00712518	0.956231	0.996968
	ENSG00000132507	EIF5A	-0.0349326	0.000418069	0.0293499	0.00630728	0.889854	0.99679
	ENSG00000147475	ERLIN2	-0.0312428	0.000420537	0.0294022	-0.0490787	0.274645	0.987649
	ENSG00000242071	RPL7AP6	-0.129345	0.000430165	0.0299526	-0.0114502	0.930025	0.99679
	ENSG00000087008	ACOX3	0.0664458	0.000445834	0.0309174	-0.0187257	0.791145	0.99679
	ENSG00000058668	ATP2B4	-0.0401828	0.000448793	0.0309966	0.0331557	0.533242	0.987649
	ENSG00000205084	TMEM231	-0.0544139	0.000453256	0.0310687	0.0633718	0.285655	0.987649
	ENSG00000255571	MIR9-3HG	0.190678	0.000453479	0.0310687	0.200471	0.408945	0.987649
	ENSG00000109805	NCAPG	0.128266	0.000457958	0.0311206	0.122092	0.354039	0.987649
	ENSG00000205707	ETFRF1	0.0549743	0.000459345	0.0311206	-0.0140068	0.828533	0.99679
	ENSG00000089737	DDX24	-0.0392269	0.000462983	0.0311206	-0.00288409	0.954816	0.996968
	ENSG00000178999	AURKB	0.161787	0.000463524	0.0311206	0.0263726	0.862982	0.99679
	ENSG00000110880	CORO1C	0.0460424	0.000464292	0.0311206	0.0216551	0.685552	0.989988
	ENSG00000180438	TPRXL	0.104809	0.000465182	0.0311206	0.0851635	0.541708	0.987649
	ENSG00000162444	RBP7	0.156863	0.00046934	0.0312761	0.409484	0.00671345	0.897251
	ENSG00000103381	CPPED1	0.0612748	0.000473368	0.0313987	-0.0343421	0.625064	0.987649
	ENSG00000096384	HSP90AB1	-0.0477055	0.00047486	0.0313987	-0.0515392	0.4569	0.987649
	ENSG00000111667	USP5	-0.0319465	0.000479003	0.0314379	0.0384475	0.365704	0.987649
	ENSG00000101336	HCK	0.0822193	0.00047914	0.0314379	0.00672744	0.964657	0.998103
	ENSG00000131771	PPP1R1B	-0.197528	0.000499131	0.0326242	-0.178264	0.421091	0.987649
	ENSG00000147155	EBP	-0.0626245	0.000504585	0.0328206	0.0407278	0.619683	0.987649
	ENSG00000144034	TPRKB	0.0506738	0.000505985	0.0328206	0.102441	0.0379552	0.987649
	ENSG00000176148	TCP11L1	0.0582981	0.000514816	0.033267	-0.00434874	0.944253	0.996968
	ENSG00000107242	PIP5K1B	-0.0699723	0.000519444	0.0333166	-0.00958352	0.900869	0.99679
	ENSG00000069869	NEDD4	0.0573831	0.00052003	0.0333166	0.0590307	0.458354	0.987649
	ENSG00000122643	NT5C3A	0.0497973	0.000521442	0.0333166	0.0234702	0.714939	0.992121
	ENSG00000113361	CDH6	-0.349714	0.000526409	0.0335084	-0.61842	0.114144	0.987649
	ENSG00000089597	GANAB	-0.0295915	0.000529861	0.0336028	-0.0241979	0.64897	0.987649
	ENSG00000101132	PFDN4	0.0892946	0.000532239	0.0336286	0.135973	0.131339	0.987649
	ENSG00000189091	SF3B3	-0.027481	0.000538713	0.033912	0.00572265	0.886956	0.99679
	ENSG00000138002	IFT172	-0.0358295	0.000544243	0.0341342	-0.03856	0.523996	0.987649
	ENSG00000105383	CD33	0.149969	0.000548247	0.0342593	-0.253272	0.138086	0.987649
	ENSG00000180616	SSTR2	0.284631	0.000551121	0.0343133	0.489666	0.0968857	0.987649
	ENSG00000166482	MFAP4	-0.245378	0.000555136	0.0344375	-0.223944	0.360351	0.987649
	ENSG00000065057	NTHL1	-0.0602545	0.000559528	0.034461	-0.0371596	0.633836	0.987649
	ENSG00000168542	COL3A1	-0.319988	0.000559555	0.034461	0.262491	0.505065	0.987649
	ENSG00000271367	ENSG00000271367	0.151679	0.000563387	0.0345722	0.133014	0.418704	0.987649
	ENSG00000126012	KDM5C	-0.0231402	0.000580138	0.0354726	-0.00275722	0.934985	0.99679
	ENSG00000127507	ADGRE2	0.107641	0.000587789	0.035812	-0.196139	0.215888	0.987649
	ENSG00000114547	ROPN1B	0.108388	0.000598243	0.0362247	-0.071399	0.579284	0.987649
	ENSG00000198574	SH2D1B	0.192331	0.000598809	0.0362247	0.140788	0.605835	0.987649
	ENSG00000238266	LINC00707	-0.259489	0.000601234	0.0362428	0.00267317	0.993442	0.998714
	ENSG00000124802	EEF1E1	0.0578451	0.000603779	0.0362681	0.0193586	0.802584	0.99679
	ENSG00000189056	RELN	-0.275078	0.000608544	0.0363232	-0.32217	0.233945	0.987649
	ENSG00000250820	ENSG00000250820	0.288968	0.000608955	0.0363232	0.0508824	0.818778	0.99679
	ENSG00000121671	CRY2	-0.0433833	0.000616761	0.0366607	0.0576711	0.229396	0.987649
	ENSG00000233680	HNRNPA1P27	-0.152219	0.000627874	0.0371916	-0.199683	0.251402	0.987649
	ENSG00000133216	EPHB2	-0.106588	0.000634908	0.0374781	-0.0609772	0.644578	0.987649
	ENSG00000172817	CYP7B1	-0.110183	0.000639412	0.0376138	-0.112015	0.406164	0.987649
	ENSG00000136895	GARNL3	-0.067211	0.000644864	0.0378043	-0.102564	0.213015	0.987649
	ENSG00000118495	PLAGL1	-0.0713898	0.000653454	0.0381766	-0.104639	0.179394	0.987649
	ENSG00000261419	ENSG00000261419	-0.337506	0.000658248	0.0382028	-0.155825	0.664852	0.987649
	ENSG00000167985	SDHAF2	-0.0429761	0.000658382	0.0382028	-0.0145958	0.770817	0.99679
	ENSG00000178295	GEN1	0.0535001	0.000666668	0.0384661	0.0389682	0.536631	0.987649
	ENSG00000145012	LPP	-0.0434176	0.000667428	0.0384661	-0.0816077	0.169498	0.987649
	ENSG00000139644	TMBIM6	-0.0325259	0.000674542	0.0387452	0.00190765	0.963143	0.998103
	ENSG00000254087	LYN	-0.0467375	0.000683142	0.0390133	-0.0451287	0.510413	0.987649
	ENSG00000187498	COL4A1	-0.236778	0.000683783	0.0390133	0.140307	0.579792	0.987649
	ENSG00000130844	ZNF331	-0.0515084	0.000690191	0.0391172	0.0204117	0.75121	0.99679
	ENSG00000160014	CALM3	-0.0476813	0.000690191	0.0391172	-0.027496	0.624576	0.987649
	ENSG00000101413	RPRD1B	-0.034305	0.000694531	0.0392329	-0.0858527	0.0163283	0.987649
	ENSG00000092820	EZR	-0.0445138	0.000697055	0.0392455	-0.0655077	0.290224	0.987649
	ENSG00000103642	LACTB	0.0468334	0.000704674	0.0395439	0.0773185	0.211982	0.987649
	ENSG00000105205	CLC	0.502122	0.000707755	0.0395866	0.442633	0.450655	0.987649
	ENSG00000167747	C19orf48	-0.0478819	0.000712977	0.0397484	0.00835713	0.913567	0.99679
	ENSG00000106415	GLCCI1	0.0577136	0.000718548	0.0399285	-0.102146	0.163845	0.987649
	ENSG00000133110	POSTN	0.250221	0.000725606	0.0401898	0.104687	0.765594	0.99679
	ENSG00000184845	DRD1	0.456944	0.000729952	0.0402997	0.404487	0.383571	0.987649
	ENSG00000143819	EPHX1	-0.0540559	0.000739383	0.0405512	-0.0427898	0.572745	0.987649
	ENSG00000084234	APLP2	-0.0399814	0.000739465	0.0405512	-0.0511026	0.377382	0.987649
	ENSG00000101825	MXRA5	-0.130382	0.00074333	0.0405512	0.152338	0.397694	0.987649
	ENSG00000136425	CIB2	-0.120464	0.000748204	0.0405512	-0.0943733	0.450627	0.987649
	ENSG00000198300	PEG3	-0.424545	0.000749355	0.0405512	-0.0454942	0.890631	0.99679
	ENSG00000167371	PRRT2	0.114606	0.000751026	0.0405512	-0.128216	0.312963	0.987649
	ENSG00000150471	ADGRL3	-0.233076	0.00075267	0.0405512	-0.495863	0.114562	0.987649
	ENSG00000104723	TUSC3	-0.052643	0.000754589	0.0405512	0.0504674	0.415385	0.987649
	ENSG00000136731	UGGT1	-0.0336944	0.000755903	0.0405512	-0.0622069	0.207844	0.987649
	ENSG00000139211	AMIGO2	-0.0907667	0.000760844	0.0406884	0.0136592	0.912022	0.99679
	ENSG00000197520	FAM177B	0.167333	0.00078342	0.0417648	-0.0629373	0.744699	0.99679
	ENSG00000148773	MKI67	0.126454	0.00079095	0.0420348	-0.0695655	0.665327	0.987649
	ENSG00000155660	PDIA4	-0.0439398	0.000804394	0.04236	-0.0565345	0.338367	0.987649
	ENSG00000136379	ABHD17C	0.0515985	0.0008059	0.04236	-0.00296033	0.962097	0.998103
	ENSG00000198846	TOX	-0.18365	0.000806808	0.04236	0.0724514	0.686482	0.989988
	ENSG00000109193	SULT1E1	0.176399	0.000811322	0.04236	0.266211	0.254537	0.987649
	ENSG00000084674	APOB	0.273707	0.000814272	0.04236	0.0434391	0.883731	0.99679
	ENSG00000158158	CNNM4	-0.0403223	0.000816731	0.04236	-0.00651615	0.91441	0.99679
	ENSG00000066336	SPI1	0.0678747	0.000817833	0.04236	0.0309934	0.812714	0.99679
	ENSG00000051341	POLQ	-0.0648804	0.000817947	0.04236	-0.0810462	0.347413	0.987649
	ENSG00000182809	CRIP2	-0.0610697	0.000819416	0.04236	0.0154661	0.822395	0.99679
	ENSG00000123643	SLC36A1	0.0544793	0.000835915	0.0430424	0.0228297	0.708631	0.992121
	ENSG00000091137	SLC26A4	0.252501	0.000837662	0.0430424	0.431891	0.295787	0.987649
	ENSG00000169245	CXCL10	0.307705	0.000841088	0.0430886	0.361657	0.524606	0.987649
	ENSG00000155099	PIP4P2	0.0804448	0.000849541	0.0433913	-0.119433	0.242795	0.987649
	ENSG00000135218	CD36	0.198529	0.000856164	0.0435991	-0.00541993	0.983836	0.998105
	ENSG00000263753	LINC00667	0.0561968	0.000863388	0.0438361	-0.122271	0.095515	0.987649
	ENSG00000016490	CLCA1	0.724166	0.000867574	0.0439078	0.509634	0.419687	0.987649
	ENSG00000153485	TMEM251	0.0486003	0.000871338	0.0439078	0.030586	0.663436	0.987649
	ENSG00000145390	USP53	0.0547369	0.000872521	0.0439078	-0.0786123	0.159288	0.987649
	ENSG00000109861	CTSC	0.0689559	0.000876217	0.0439641	0.0513331	0.588741	0.987649
	ENSG00000162733	DDR2	-0.12931	0.000881308	0.0440022	0.205336	0.233241	0.987649
	ENSG00000155307	SAMSN1	0.119611	0.000882135	0.0440022	0.142448	0.429008	0.987649
	ENSG00000145555	MYO10	0.0599156	0.000884982	0.0440155	0.0580513	0.454167	0.987649
	ENSG00000123485	HJURP	0.143589	0.000896863	0.0444768	0.0361171	0.826547	0.99679
	ENSG00000174197	MGA	-0.0332007	0.000904841	0.0446254	-0.0431679	0.341128	0.987649
	ENSG00000066279	ASPM	0.113658	0.000905093	0.0446254	-0.0937182	0.463323	0.987649
	ENSG00000155760	FZD7	-0.129201	0.000911566	0.044815	0.0073811	0.957301	0.996968
	ENSG00000064309	CDON	-0.0654802	0.000915928	0.0449001	0.0160192	0.867687	0.99679
	ENSG00000146205	ANO7	0.154419	0.000924149	0.0451115	-0.284622	0.0527506	0.987649
	ENSG00000282961	PRNCR1	-0.106047	0.000925528	0.0451115	0.0277106	0.845098	0.99679
	ENSG00000154589	LY96	0.121342	0.000930006	0.0452005	0.115806	0.46531	0.987649
	ENSG00000165996	HACD1	0.187459	0.000935774	0.045241	0.26214	0.299521	0.987649
	ENSG00000154917	RAB6B	-0.0944504	0.000936143	0.045241	-0.216958	0.107569	0.987649
	ENSG00000143515	ATP8B2	-0.0648019	0.000938861	0.0452442	-0.00309684	0.972337	0.998105
	ENSG00000258412	ENSG00000258412	0.21364	0.000944667	0.0453958	-0.16059	0.519607	0.987649
	ENSG00000185825	BCAP31	-0.0283214	0.000953323	0.0454669	0.00390033	0.92893	0.99679
	ENSG00000230479	ENSG00000230479	0.247282	0.000956831	0.0454669	0.083448	0.769764	0.99679
	ENSG00000275126	H4C13	0.121239	0.00095872	0.0454669	0.0184063	0.905009	0.99679
	ENSG00000073849	ST6GAL1	0.0791561	0.00095956	0.0454669	-0.132892	0.169919	0.987649
	ENSG00000066629	EML1	-0.0460309	0.000960753	0.0454669	-0.0481335	0.445288	0.987649
	ENSG00000125991	ERGIC3	-0.0391882	0.000962137	0.0454669	-0.035044	0.459966	0.987649
	ENSG00000230001	ENSG00000230001	0.154555	0.000969015	0.0455641	0.224956	0.257076	0.987649
	ENSG00000121064	SCPEP1	-0.13295	0.000969537	0.0455641	-0.0196374	0.92009	0.99679
	ENSG00000010327	STAB1	0.14323	0.000988725	0.0462367	-0.0164122	0.919652	0.99679
	ENSG00000082482	KCNK2	0.220032	0.000990321	0.0462367	-0.13482	0.597886	0.987649
	ENSG00000128886	ELL3	0.0754918	0.000992502	0.0462367	0.0827834	0.368389	0.987649
	ENSG00000236833	ENSG00000236833	-0.674581	0.000994689	0.0462367	-0.869669	0.226657	0.987649
	ENSG00000226479	TMEM185B	-0.0381963	0.00100122	0.0463481	-0.000892036	0.987774	0.998105
	ENSG00000198589	LRBA	-0.0322269	0.00100682	0.0463481	-0.0823597	0.13785	0.987649
	ENSG00000147121	KRBOX4	0.0529979	0.0010069	0.0463481	0.0710038	0.332389	0.987649
	ENSG00000119048	UBE2B	0.0458098	0.00100795	0.0463481	0.00122215	0.985869	0.998105
	ENSG00000015532	XYLT2	-0.0509774	0.00101575	0.046581	0.0204412	0.751839	0.99679
	ENSG00000148488	ST8SIA6	0.186376	0.00101915	0.0466116	0.0192535	0.920887	0.99679
	ENSG00000120217	CD274	0.12614	0.00102265	0.0466468	0.117053	0.602045	0.987649
	ENSG00000109736	MFSD10	-0.0493909	0.00103613	0.0470028	-0.0290019	0.613238	0.987649
	ENSG00000164683	HEY1	-0.0820206	0.00103724	0.0470028	-0.128849	0.246376	0.987649
	ENSG00000064225	ST3GAL6	0.0714639	0.00103872	0.0470028	0.133368	0.182415	0.987649
	ENSG00000135272	MDFIC	-0.0608178	0.00105079	0.047423	-0.0411903	0.590482	0.987649
	ENSG00000151651	ADAM8	0.070411	0.00105934	0.0476829	-0.0576846	0.602418	0.987649
	ENSG00000011465	DCN	-0.302373	0.00106291	0.0477174	0.126711	0.718271	0.992121
	ENSG00000182718	ANXA2	-0.0342652	0.00107004	0.0479116	-0.0218133	0.662709	0.987649
	ENSG00000198838	RYR3	-0.425822	0.00107553	0.0480315	0.931371	0.0402696	0.987649
	ENSG00000000419	DPM1	0.0341282	0.00108697	0.0483536	0.0685419	0.133056	0.987649
	ENSG00000124486	USP9X	-0.0258233	0.00108841	0.0483536	-0.0588647	0.115207	0.987649
	ENSG00000100625	SIX4	0.0375303	0.00109451	0.0484982	-0.0435743	0.502987	0.987649
	ENSG00000115705	TPO	0.209941	0.00109991	0.0486109	0.0670624	0.741441	0.99679
	ENSG00000124613	ZNF391	0.0602406	0.00113025	0.0498228	-0.0454441	0.520046	0.987649
	ENSG00000173517	PEAK1	-0.0338884	0.00113949	0.0499959	-0.0829028	0.144295	0.987649
	ENSG00000287684	ENSG00000287684	0.247851	0.00114004	0.0499959	-0.231289	0.404714	0.987649
	ENSG00000037757	MRI1	0.0914402	0.00114311	0.0500021	0.00554583	0.957839	0.996968
	ENSG00000196159	FAT4	-0.100332	0.00116904	0.0510054	0.134579	0.300513	0.987649
	ENSG00000197557	TTC30A	0.0862869	0.00117646	0.0511985	-0.0050853	0.959375	0.996968
	ENSG00000050165	DKK3	-0.129571	0.00118741	0.0515433	-0.0319924	0.877068	0.99679
	ENSG00000197353	LYPD2	-0.117504	0.00120498	0.0521735	-0.137256	0.442613	0.987649
	ENSG00000081014	AP4E1	0.0333265	0.00121698	0.0525594	0.0580649	0.207953	0.987649
	ENSG00000111186	WNT5B	-0.126454	0.00122756	0.0528827	0.107172	0.447751	0.987649
	ENSG00000173585	CCR9	-0.183903	0.00123141	0.0529147	-0.287775	0.162963	0.987649
	ENSG00000138757	G3BP2	-0.0249174	0.00124359	0.0533042	-0.0305357	0.326758	0.987649
	ENSG00000142627	EPHA2	-0.0764281	0.00125805	0.0533785	-0.0132413	0.89639	0.99679
	ENSG00000178662	CSRNP3	-0.0944639	0.0012587	0.0533785	0.0481356	0.67295	0.987649
	ENSG00000148358	GPR107	-0.0276092	0.00125929	0.0533785	0.00328304	0.944104	0.996968
	ENSG00000110092	CCND1	-0.0701035	0.00125962	0.0533785	-0.128846	0.216139	0.987649
	ENSG00000049449	RCN1	-0.0614057	0.00126097	0.0533785	0.108187	0.226227	0.987649
	ENSG00000187554	TLR5	-0.0656043	0.00126773	0.0535315	-0.139926	0.0772784	0.987649
	ENSG00000115590	IL1R2	0.166684	0.0012859	0.0540841	-0.066111	0.817613	0.99679
	ENSG00000168539	CHRM1	0.276038	0.00128715	0.0540841	-0.211455	0.466184	0.987649
	ENSG00000129450	SIGLEC9	0.135814	0.00129378	0.0542254	-0.141319	0.413309	0.987649
	ENSG00000110195	FOLR1	-0.159057	0.00129687	0.0542254	-0.0838495	0.651374	0.987649
	ENSG00000076043	REXO2	0.0420226	0.00130774	0.0545463	-0.014292	0.705761	0.992121
	ENSG00000250802	ZBED3-AS1	-0.0963348	0.0013111	0.0545529	0.0063838	0.954719	0.996968
	ENSG00000108953	YWHAE	-0.0366941	0.00131846	0.054698	0.038844	0.256896	0.987649
	ENSG00000237523	LINC00857	0.1132	0.001321	0.054698	-0.0142669	0.897572	0.99679
	ENSG00000227885	ENSG00000227885	0.0662792	0.00133477	0.0548942	-0.0524589	0.537393	0.987649
	ENSG00000117868	ESYT2	-0.0328835	0.00133525	0.0548942	-0.0592908	0.141917	0.987649
	ENSG00000101276	SLC52A3	-0.11041	0.00133539	0.0548942	-0.283476	0.0318412	0.987649
	ENSG00000197253	TPSB2	0.463433	0.00134039	0.0549671	-0.360245	0.4841	0.987649
	ENSG00000142949	PTPRF	-0.0323412	0.00134589	0.0550605	-0.0515732	0.385991	0.987649
	ENSG00000144935	TRPC1	-0.102637	0.00135039	0.0551122	-0.446257	0.0115032	0.897251
	ENSG00000156599	ZDHHC5	-0.0221185	0.0013609	0.0554088	-0.0449967	0.316962	0.987649
	ENSG00000161653	NAGS	0.114903	0.00136924	0.0556153	-0.138782	0.336478	0.987649
	ENSG00000164919	COX6C	0.045492	0.00137443	0.0556938	0.0682694	0.276087	0.987649
	ENSG00000127125	PPCS	0.029442	0.0013804	0.0558032	-0.00514716	0.893884	0.99679
	ENSG00000225791	TRAM2-AS1	0.0460963	0.00138835	0.0559909	-0.0476453	0.44319	0.987649
	ENSG00000273162	ENSG00000273162	0.151873	0.00139161	0.0559909	-0.145463	0.419858	0.987649
	ENSG00000051128	HOMER3	0.0742496	0.00141208	0.0563599	-0.0139233	0.888707	0.99679
	ENSG00000266019	MIR3609	0.107156	0.00141474	0.0563599	0.0102512	0.927054	0.99679
	ENSG00000116260	QSOX1	-0.0605253	0.00141549	0.0563599	-0.0836373	0.294811	0.987649
	ENSG00000111424	VDR	0.0719053	0.00141707	0.0563599	0.243708	0.00314346	0.897251
	ENSG00000111879	FAM184A	0.0684762	0.0014173	0.0563599	-0.0251706	0.750721	0.99679
	ENSG00000058091	CDK14	-0.0639919	0.00142475	0.0565243	-0.131914	0.242944	0.987649
	ENSG00000254968	LINC02763	0.233215	0.00143632	0.0568511	0.275064	0.310847	0.987649
	ENSG00000177674	AGTRAP	-0.0433358	0.00144077	0.0568954	0.0708504	0.186241	0.987649
	ENSG00000148942	SLC5A12	0.204798	0.00144883	0.0570814	0.148403	0.518263	0.987649
	ENSG00000173801	JUP	-0.0345462	0.0014666	0.0576095	-0.0328575	0.546922	0.987649
	ENSG00000158292	GPR153	0.114465	0.00146944	0.0576095	-0.0980859	0.474393	0.987649
	ENSG00000184731	FAM110C	0.074262	0.00147527	0.0576095	-0.0646153	0.486551	0.987649
	ENSG00000132692	BCAN	0.19531	0.00147845	0.0576095	0.233982	0.53285	0.987649
	ENSG00000177830	CHID1	-0.0368898	0.00147912	0.0576095	-0.0350964	0.383055	0.987649
	ENSG00000106689	LHX2	0.285353	0.00149203	0.05798	-0.314204	0.433225	0.987649
	ENSG00000277775	H3C7	0.115445	0.00149697	0.0580398	-0.0121215	0.937707	0.99679
	ENSG00000184347	SLIT3	-0.254951	0.00150764	0.0580957	0.0971371	0.782981	0.99679
	ENSG00000174125	TLR1	0.0541386	0.00151077	0.0580957	-0.0743109	0.28089	0.987649
	ENSG00000121440	PDZRN3	-0.223133	0.00151198	0.0580957	0.207316	0.500211	0.987649
	ENSG00000119705	SLIRP	0.0450574	0.00151203	0.0580957	0.147545	0.00909544	0.897251
	ENSG00000135862	LAMC1	-0.0400734	0.00151567	0.0581046	0.000321857	0.994595	0.999116
	ENSG00000163618	CADPS	0.343882	0.00152619	0.0583765	-0.490951	0.324219	0.987649
	ENSG00000118705	RPN2	-0.0318961	0.00155727	0.0594322	0.00181342	0.970191	0.998105
	ENSG00000166260	COX11	0.0389178	0.00156471	0.0595828	0.024422	0.630288	0.987649
	ENSG00000184898	RBM43	0.0500404	0.00157919	0.0598283	-0.07006	0.375894	0.987649
	ENSG00000130508	PXDN	0.180191	0.00158156	0.0598283	0.0977701	0.704709	0.992121
	ENSG00000134716	CYP2J2	-0.0776422	0.00158168	0.0598283	-0.148802	0.217356	0.987649
	ENSG00000056972	TRAF3IP2	-0.0335239	0.00159814	0.0599593	-0.0543094	0.326521	0.987649
	ENSG00000159640	ACE	-0.0958757	0.00159885	0.0599593	0.059904	0.667903	0.987649
	ENSG00000112078	KCTD20	0.0294941	0.0016018	0.0599593	-0.000974738	0.979762	0.998105
	ENSG00000203952	CCDC160	0.0516545	0.00160221	0.0599593	0.0841347	0.259688	0.987649
	ENSG00000198077	CYP2A7	0.272174	0.00160271	0.0599593	-0.541242	0.209162	0.987649
	ENSG00000233452	STXBP5-AS1	0.0988711	0.00161467	0.0602744	-0.369171	0.00133494	0.885063
	ENSG00000006555	TTC22	-0.0436734	0.00162437	0.060504	-0.0642623	0.250319	0.987649
	ENSG00000144908	ALDH1L1	0.0814518	0.00164141	0.0606657	-0.0188452	0.883291	0.99679
	ENSG00000138036	DYNC2LI1	0.0326045	0.00164214	0.0606657	0.077329	0.133099	0.987649
	ENSG00000123124	WWP1	0.0362371	0.0016423	0.0606657	-0.0325117	0.54417	0.987649
	ENSG00000140400	MAN2C1	-0.0373064	0.00164293	0.0606657	-0.0223187	0.578577	0.987649
	ENSG00000047648	ARHGAP6	0.109529	0.00167574	0.0617136	0.272813	0.0214143	0.987649
	ENSG00000108405	P2RX1	0.216314	0.00168363	0.0617136	-0.178636	0.478458	0.987649
	ENSG00000126432	PRDX5	-0.0428515	0.00169045	0.0617136	-0.0435534	0.443432	0.987649
	ENSG00000147140	NONO	-0.0212574	0.00169108	0.0617136	-0.0438405	0.19051	0.987649
	ENSG00000000003	TSPAN6	-0.0518482	0.00169214	0.0617136	-0.0657126	0.358263	0.987649
	ENSG00000207165	SNORA70	0.102105	0.00169302	0.0617136	-0.0893179	0.551323	0.987649
	ENSG00000013275	PSMC4	-0.0291696	0.00170337	0.0619218	0.0246955	0.469276	0.987649
	ENSG00000163110	PDLIM5	-0.04091	0.00170599	0.0619218	-0.162881	0.00480324	0.897251
	ENSG00000100380	ST13	-0.0289603	0.00172948	0.0624157	0.0364582	0.386196	0.987649
	ENSG00000254186	ENSG00000254186	-0.126883	0.00172999	0.0624157	-0.090488	0.60504	0.987649
	ENSG00000280798	LINC00294	0.0689487	0.00173845	0.0624157	-0.0476555	0.51167	0.987649
	ENSG00000249502	ENSG00000249502	0.117414	0.00174127	0.0624157	-0.0552636	0.734268	0.99679
	ENSG00000109089	CDR2L	-0.125585	0.00174472	0.0624157	-0.256292	0.171533	0.987649
	ENSG00000152413	HOMER1	0.0670237	0.00174761	0.0624157	-0.130057	0.106378	0.987649
	ENSG00000196090	PTPRT	-0.116609	0.00174914	0.0624157	0.323913	0.0189782	0.987649
	ENSG00000166960	CCDC178	-0.0950926	0.00175601	0.0624157	0.0273358	0.829421	0.99679
	ENSG00000204178	MACO1	-0.0319706	0.00175874	0.0624157	0.00473247	0.909137	0.99679
	ENSG00000147669	POLR2K	0.0395588	0.00176498	0.0624157	0.0368588	0.412521	0.987649
	ENSG00000213676	ATF6B	-0.0480562	0.00176845	0.0624157	-0.170743	0.0096396	0.897251
	ENSG00000122674	CCZ1	0.139841	0.00177165	0.0624157	0.136474	0.292417	0.987649
	ENSG00000260219	CD2BP2-DT	-0.0749865	0.00177243	0.0624157	-0.0755597	0.463407	0.987649
	ENSG00000101384	JAG1	-0.0500687	0.0017745	0.0624157	-0.0242039	0.745159	0.99679
	ENSG00000174038	C9orf131	-0.108473	0.00177761	0.0624157	-0.0798772	0.497448	0.987649
	ENSG00000026751	SLAMF7	-0.102284	0.00177814	0.0624157	-0.0562288	0.718426	0.992121
	ENSG00000198959	TGM2	-0.101995	0.00178744	0.0626135	-4.64416e-05	0.999809	0.999809
	ENSG00000154447	SH3RF1	-0.0360284	0.00180168	0.0629828	-0.0867385	0.166591	0.987649
	ENSG00000185070	FLRT2	-0.28287	0.00181329	0.063259	0.348405	0.343572	0.987649
	ENSG00000179409	GEMIN4	-0.0340715	0.00182126	0.0634077	-0.0515404	0.292581	0.987649
	ENSG00000138834	MAPK8IP3	0.0416646	0.00183651	0.0638082	-0.0965059	0.141308	0.987649
	ENSG00000179698	WDR97	0.187217	0.00184791	0.0640738	-0.0974646	0.695565	0.992121
	ENSG00000127954	STEAP4	-0.0951114	0.00185179	0.0640783	0.0605482	0.656831	0.987649
	ENSG00000287825	ENSG00000287825	-0.105817	0.0018587	0.0641872	-0.107222	0.396452	0.987649
	ENSG00000248114	ENSG00000248114	0.183164	0.00188971	0.0649669	0.152171	0.444678	0.987649
	ENSG00000134775	FHOD3	-0.139134	0.001894	0.0649669	0.224246	0.197099	0.987649
	ENSG00000217930	PAM16	-0.128729	0.00189906	0.0649669	-0.0523303	0.70901	0.992121
	ENSG00000113657	DPYSL3	-0.129606	0.00189989	0.0649669	-0.276604	0.101566	0.987649
	ENSG00000148459	PDSS1	0.0571001	0.00190081	0.0649669	0.00991953	0.906364	0.99679
	ENSG00000188868	ZNF563	0.0493593	0.00190413	0.0649669	0.0312228	0.613769	0.987649
	ENSG00000269293	ZSCAN16-AS1	-0.0646964	0.00191381	0.0651073	0.0123523	0.885804	0.99679
	ENSG00000085832	EPS15	-0.0262728	0.00191588	0.0651073	-0.0181928	0.624396	0.987649
	ENSG00000176092	CRYBG2	-0.0910142	0.00196036	0.0664865	-0.154036	0.364521	0.987649
	ENSG00000117475	BLZF1	0.0323843	0.00197507	0.0668525	0.0316654	0.437439	0.987649
	ENSG00000170873	MTSS1	0.0549182	0.00199468	0.0673824	0.0258178	0.75311	0.99679
	ENSG00000105750	ZNF85	0.0667383	0.00202645	0.0683204	-0.00275566	0.977849	0.998105
	ENSG00000103855	CD276	-0.0387985	0.00204296	0.0685383	-0.0234501	0.66206	0.987649
	ENSG00000154096	THY1	-0.13423	0.00204362	0.0685383	-0.0859481	0.640369	0.987649
	ENSG00000254162	ENSG00000254162	-0.107588	0.00204496	0.0685383	-0.100803	0.468608	0.987649
	ENSG00000081870	HSPB11	0.046016	0.00205652	0.0687904	0.0889587	0.174129	0.987649
	ENSG00000103994	ZNF106	-0.031516	0.00207791	0.0692787	-0.0150814	0.765538	0.99679
	ENSG00000174231	PRPF8	-0.0400657	0.00207924	0.0692787	-0.0501947	0.391839	0.987649
	ENSG00000288044	ENSG00000288044	-0.110096	0.00208706	0.0694038	0.157803	0.297328	0.987649
	ENSG00000279491	ENSG00000279491	0.141874	0.00211183	0.0700434	0.0465541	0.775413	0.99679
	ENSG00000233622	CYP2T1P	0.121683	0.00211451	0.0700434	0.138955	0.523307	0.987649
	ENSG00000099284	MACROH2A2	-0.0505646	0.00212383	0.0700656	0.0301449	0.66957	0.987649
	ENSG00000214391	TUBAP2	-0.0935902	0.00212395	0.0700656	-0.0141541	0.910097	0.99679
	ENSG00000168876	ANKRD49	0.0350654	0.00213019	0.0700656	-0.00327775	0.949524	0.996968
	ENSG00000061656	SPAG4	-0.0714402	0.00213573	0.0700656	-0.126239	0.145952	0.987649
	ENSG00000116266	STXBP3	0.0321841	0.00213911	0.0700656	-0.0517617	0.216324	0.987649
	ENSG00000207501	RNVU1-14	0.245426	0.00213982	0.0700656	0.195741	0.407456	0.987649
	ENSG00000163918	RFC4	0.0432872	0.00215465	0.070416	0.0960876	0.121797	0.987649
	ENSG00000162961	DPY30	0.0338868	0.00216245	0.0705358	0.0838738	0.122241	0.987649
	ENSG00000173706	HEG1	-0.0852478	0.00217795	0.0706651	0.1439	0.242814	0.987649
	ENSG00000225614	ZNF469	-0.0811933	0.00217923	0.0706651	0.074339	0.466143	0.987649
	ENSG00000176953	NFATC2IP	0.0282718	0.00218144	0.0706651	0.031049	0.401978	0.987649
	ENSG00000225138	SLC9A3-AS1	0.129355	0.00218298	0.0706651	0.148434	0.335834	0.987649
	ENSG00000163607	GTPBP8	0.0359127	0.00219946	0.0709663	0.0420485	0.418078	0.987649
	ENSG00000245571	FAM111A-DT	-0.0538713	0.00220434	0.0709663	-0.0287672	0.672629	0.987649
	ENSG00000124155	PIGT	-0.0357954	0.00220477	0.0709663	-0.021955	0.650101	0.987649
	ENSG00000134569	LRP4	-0.112854	0.00221041	0.070969	0.00869815	0.944056	0.996968
	ENSG00000285938	ENSG00000285938	0.105996	0.00221317	0.070969	0.118143	0.449874	0.987649
	ENSG00000048471	SNX29	-0.0429841	0.00223333	0.0714809	-0.111936	0.0545378	0.987649
	ENSG00000169035	KLK7	0.323879	0.00223836	0.0715078	-0.37947	0.508904	0.987649
	ENSG00000116133	DHCR24	-0.0548998	0.00225374	0.0717913	0.0222237	0.773633	0.99679
	ENSG00000143514	TP53BP2	-0.0242475	0.00225565	0.0717913	-0.0539367	0.135384	0.987649
	ENSG00000120656	TAF12	0.0402752	0.00227043	0.0721273	-0.0077459	0.878607	0.99679
	ENSG00000171617	ENC1	-0.0569196	0.00229627	0.0725507	0.175337	0.0219268	0.987649
	ENSG00000092199	HNRNPC	-0.0260532	0.00229664	0.0725507	-0.00351532	0.920019	0.99679
	ENSG00000267554	ENSG00000267554	-0.135535	0.00229883	0.0725507	-0.0932549	0.635606	0.987649
	ENSG00000262461	SPDYE9	-0.313462	0.00230077	0.0725507	-0.0614349	0.875173	0.99679
	ENSG00000221886	ZBED8	0.0533087	0.00230586	0.0725771	0.0565227	0.584792	0.987649
	ENSG00000164176	EDIL3	-0.148294	0.00232273	0.0728364	-0.173705	0.358197	0.987649
	ENSG00000106366	SERPINE1	0.186397	0.00232306	0.0728364	0.470895	0.0869915	0.987649
	ENSG00000167074	TEF	-0.0709257	0.00232691	0.0728364	-0.0266403	0.761613	0.99679
	ENSG00000128609	NDUFA5	0.0295625	0.00233649	0.0729644	0.0209444	0.631282	0.987649
	ENSG00000108669	CYTH1	0.0289566	0.00233955	0.0729644	-0.0545305	0.161028	0.987649
	ENSG00000181544	FANCB	0.0764326	0.00234755	0.0730803	-0.0173352	0.84287	0.99679
	ENSG00000143368	SF3B4	-0.0279831	0.00235564	0.0731984	-0.0213216	0.584694	0.987649
	ENSG00000005156	LIG3	-0.0374338	0.00236045	0.0732146	0.00076173	0.988586	0.998105
	ENSG00000157978	LDLRAP1	0.0419532	0.00236896	0.0732651	0.0615391	0.291437	0.987649
	ENSG00000198911	SREBF2	-0.0458829	0.0023759	0.0732651	-0.016103	0.823596	0.99679
	ENSG00000241794	SPRR2A	-0.208598	0.00237777	0.0732651	-0.865105	0.029854	0.987649
	ENSG00000187054	TMPRSS11A	-0.31742	0.00237984	0.0732651	-0.31077	0.449259	0.987649
	ENSG00000183484	GPR132	-0.0948775	0.00238355	0.0732651	0.0565639	0.694116	0.992121
	ENSG00000092621	PHGDH	-0.0738138	0.00239961	0.0733205	-0.0257937	0.804641	0.99679
	ENSG00000050438	SLC4A8	-0.0766949	0.00240054	0.0733205	0.0569563	0.54234	0.987649
	ENSG00000131263	RLIM	-0.0221596	0.00240198	0.0733205	-0.039012	0.312301	0.987649
	ENSG00000007062	PROM1	-0.0692586	0.00240255	0.0733205	-0.164635	0.0867469	0.987649
	ENSG00000113580	NR3C1	-0.0308938	0.00241182	0.0734721	-0.0254777	0.613758	0.987649
	ENSG00000264727	ENSG00000264727	0.192927	0.00242388	0.0736466	0.273192	0.338594	0.987649
	ENSG00000168646	AXIN2	-0.055918	0.00242619	0.0736466	-0.105511	0.236304	0.987649
	ENSG00000237765	FAM200B	0.0367632	0.00243411	0.07372	-0.0272567	0.606575	0.987649
	ENSG00000011566	MAP4K3	0.027322	0.00243725	0.07372	0.0138649	0.707183	0.992121
	ENSG00000134375	TIMM17A	0.0323632	0.0024785	0.0747655	0.0340831	0.421128	0.987649
	ENSG00000247679	ENSG00000247679	0.0550489	0.00248058	0.0747655	-0.0276114	0.713976	0.992121
	ENSG00000119681	LTBP2	-0.0850514	0.00251212	0.0755828	0.0578093	0.52767	0.987649
	ENSG00000145879	SPINK7	0.271068	0.00252129	0.0756075	-0.195955	0.652695	0.987649
	ENSG00000175505	CLCF1	-0.0810728	0.00252477	0.0756075	0.07223	0.417173	0.987649
	ENSG00000176903	PNMA1	-0.0478444	0.0025351	0.0756075	0.0138972	0.823915	0.99679
	ENSG00000237596	ENSG00000237596	-0.103187	0.00254009	0.0756075	0.357773	0.0249506	0.987649
	ENSG00000169105	CHST14	-0.0494039	0.00254773	0.0756075	0.04515	0.540708	0.987649
	ENSG00000124102	PI3	-0.111555	0.00255232	0.0756075	0.103307	0.612879	0.987649
	ENSG00000204381	LAYN	0.0834204	0.00255262	0.0756075	-0.141678	0.241456	0.987649
	ENSG00000151414	NEK7	0.0386425	0.00255373	0.0756075	0.0763856	0.165315	0.987649
	ENSG00000102316	MAGED2	-0.0401094	0.00255789	0.0756075	-0.0653915	0.225801	0.987649
	ENSG00000119686	FLVCR2	0.0906764	0.00256229	0.0756075	0.0209408	0.860104	0.99679
	ENSG00000131174	COX7B	0.041689	0.0025632	0.0756075	0.123121	0.0525112	0.987649
	ENSG00000287003	ENSG00000287003	-0.576906	0.00256613	0.0756075	0.36185	0.500522	0.987649
	ENSG00000006125	AP2B1	-0.0529605	0.00257951	0.0757486	-0.0899618	0.234848	0.987649
	ENSG00000105388	CEACAM5	0.105291	0.0025798	0.0757486	-0.0265037	0.852195	0.99679
	ENSG00000184005	ST6GALNAC3	-0.216511	0.00258968	0.075775	-0.0759773	0.830494	0.99679
	ENSG00000116750	UCHL5	0.0300531	0.00259007	0.075775	0.0250221	0.637711	0.987649
	ENSG00000102243	VGLL1	-0.136652	0.00259459	0.075775	-0.305432	0.201894	0.987649
	ENSG00000287080	H3C3	0.115267	0.00259846	0.075775	-0.113652	0.509878	0.987649
	ENSG00000080986	NDC80	0.093664	0.00260851	0.0757875	0.0971566	0.471778	0.987649
	ENSG00000242366	UGT1A8	-0.167563	0.00261331	0.0757875	-0.258864	0.322887	0.987649
	ENSG00000198205	ZXDA	-0.0386728	0.00261355	0.0757875	-0.0355604	0.541496	0.987649
	ENSG00000099954	CECR2	0.413774	0.00261666	0.0757875	1.04386	0.212165	0.987649
	ENSG00000130558	OLFM1	-0.23495	0.00262658	0.0759459	-0.0897448	0.778359	0.99679
	ENSG00000157404	KIT	0.106078	0.00264152	0.0761543	0.139856	0.346712	0.987649
	ENSG00000198743	SLC5A3	0.063536	0.00264591	0.0761543	-0.0788978	0.351761	0.987649
	ENSG00000253161	LINC01605	-0.163668	0.00264718	0.0761543	-0.0128249	0.947154	0.996968
	ENSG00000105852	PON3	0.177295	0.00267563	0.0767438	-0.194396	0.240693	0.987649
	ENSG00000168077	SCARA3	-0.076092	0.00267667	0.0767438	-0.167799	0.103666	0.987649
	ENSG00000174175	SELP	-0.19006	0.00269343	0.0770289	-0.233796	0.29258	0.987649
	ENSG00000148219	ASTN2	-0.0784058	0.00269797	0.0770289	-0.101573	0.293658	0.987649
	ENSG00000135002	RFK	0.0477328	0.00270016	0.0770289	0.0612943	0.356568	0.987649
	ENSG00000286522	H3C2	0.116996	0.00271178	0.0772312	0.0188497	0.917406	0.99679
	ENSG00000209582	SNORA48	0.0899053	0.00272889	0.077589	0.0195878	0.86562	0.99679
	ENSG00000095951	HIVEP1	-0.0444996	0.002751	0.0780875	0.0346212	0.555942	0.987649
	ENSG00000234420	ZNF37BP	0.0496468	0.00279102	0.0787127	-0.122178	0.105756	0.987649
	ENSG00000270504	ENSG00000270504	0.0734807	0.00280072	0.0787127	-0.0220797	0.845558	0.99679
	ENSG00000135124	P2RX4	0.0542899	0.00280118	0.0787127	0.0237805	0.720827	0.992121
	ENSG00000141968	VAV1	-0.0542733	0.0028043	0.0787127	-0.0316099	0.630664	0.987649
	ENSG00000106628	POLD2	-0.0347864	0.00281551	0.0787127	-0.00652282	0.891822	0.99679
	ENSG00000181191	PJA1	-0.0376383	0.00281639	0.0787127	-0.00241703	0.967784	0.998103
	ENSG00000100888	CHD8	-0.0199983	0.00281713	0.0787127	-0.0439969	0.238072	0.987649
	ENSG00000139835	GRTP1	0.0610997	0.00282116	0.0787127	0.00110365	0.990041	0.998323
	ENSG00000134028	ADAMDEC1	0.14519	0.0028231	0.0787127	0.213672	0.233827	0.987649
	ENSG00000108001	EBF3	0.149649	0.0028231	0.0787127	-0.579625	0.0787554	0.987649
	ENSG00000080503	SMARCA2	-0.0262509	0.00282378	0.0787127	-0.0539675	0.263003	0.987649
	ENSG00000140450	ARRDC4	0.0853102	0.00283166	0.0787637	-0.0180867	0.873177	0.99679
	ENSG00000205730	ITPRIPL2	0.0401444	0.00283635	0.0787637	0.0592782	0.316055	0.987649
	ENSG00000078747	ITCH	-0.0203306	0.00285796	0.0787637	-0.0224058	0.50554	0.987649
	ENSG00000236397	DDX11L2	-0.338001	0.0028637	0.0787637	0.0349961	0.932395	0.99679
	ENSG00000006453	BAIAP2L1	-0.0369532	0.00287016	0.0787637	-0.0231161	0.600692	0.987649
	ENSG00000011007	ELOA	-0.0246083	0.00287183	0.0787637	0.000801834	0.98629	0.998105
	ENSG00000263050	ENSG00000263050	0.126997	0.00287329	0.0787637	0.0224762	0.885452	0.99679
	ENSG00000248898	ENSG00000248898	-0.201795	0.00287489	0.0787637	-0.276377	0.368032	0.987649
	ENSG00000108244	KRT23	0.109758	0.00287734	0.0787637	0.0922694	0.522879	0.987649
	ENSG00000167701	GPT	-0.10102	0.00287795	0.0787637	0.205852	0.12001	0.987649
	ENSG00000169562	GJB1	-0.0908102	0.00287796	0.0787637	-0.138685	0.283289	0.987649
	ENSG00000241479	MECOM-AS1	0.129611	0.00288409	0.0787637	0.201218	0.110203	0.987649
	ENSG00000134107	BHLHE40	-0.0632819	0.00288897	0.0787637	0.0420767	0.645349	0.987649
	ENSG00000149806	FAU	-0.0301261	0.00289025	0.0787637	-0.0268046	0.594117	0.987649
	ENSG00000187240	DYNC2H1	-0.0446439	0.00290851	0.0791198	-0.106145	0.139555	0.987649
	ENSG00000072682	P4HA2	-0.0483981	0.00291442	0.0791198	-0.0144138	0.805705	0.99679
	ENSG00000277632	CCL3	-0.253183	0.00291723	0.0791198	0.349873	0.276095	0.987649
	ENSG00000113194	FAF2	-0.0237787	0.00293215	0.0793254	-0.0338691	0.396909	0.987649
	ENSG00000115875	SRSF7	-0.0389363	0.00293685	0.0793254	-0.0319633	0.583698	0.987649
	ENSG00000265666	RARA-AS1	0.0691465	0.00293876	0.0793254	0.122399	0.219085	0.987649
	ENSG00000185873	TMPRSS11B	0.343804	0.00295161	0.0794929	-0.155143	0.783865	0.99679
	ENSG00000158125	XDH	-0.0914779	0.00295428	0.0794929	-0.0672274	0.567087	0.987649
	ENSG00000124145	SDC4	-0.0370052	0.00296417	0.079549	-0.086974	0.140188	0.987649
	ENSG00000198488	B3GNT6	0.222465	0.00296841	0.079549	0.521277	0.121064	0.987649
	ENSG00000250950	ENSG00000250950	-0.11604	0.00297036	0.079549	-0.296497	0.0510848	0.987649
	ENSG00000113593	PPWD1	0.0288231	0.00297934	0.0796473	-0.00444721	0.926861	0.99679
	ENSG00000160799	CCDC12	-0.0340501	0.00298727	0.0796473	-0.00493317	0.917746	0.99679
	ENSG00000202444	RNU5E-6P	0.180084	0.00298869	0.0796473	0.0359246	0.888649	0.99679
	ENSG00000241635	UGT1A1	0.113198	0.0029927	0.0796473	0.0147487	0.908786	0.99679
	ENSG00000143157	POGK	-0.0269176	0.00299941	0.0797013	0.00372796	0.920777	0.99679
	ENSG00000035499	DEPDC1B	0.140063	0.00301603	0.0800184	-0.111856	0.54965	0.987649
	ENSG00000134852	CLOCK	0.03021	0.00303131	0.0802146	-0.00580001	0.894927	0.99679
	ENSG00000057019	DCBLD2	0.0626731	0.00303283	0.0802146	0.0393934	0.610008	0.987649
	ENSG00000145386	CCNA2	0.0992879	0.00304293	0.0803573	-0.0627288	0.682824	0.989988
	ENSG00000104979	C19orf53	-0.0322705	0.00305538	0.0805611	-0.0112358	0.797891	0.99679
	ENSG00000100099	HPS4	-0.0263807	0.00307609	0.0809297	-0.0336459	0.384015	0.987649
	ENSG00000244055	ENSG00000244055	-0.06501	0.00307884	0.0809297	0.0967874	0.361876	0.987649
	ENSG00000155816	FMN2	-0.177725	0.00308522	0.0809726	0.307213	0.282089	0.987649
	ENSG00000110328	GALNT18	0.0564391	0.00309337	0.0809947	0.0288125	0.730776	0.99679
	ENSG00000155868	MED7	0.0352227	0.00309556	0.0809947	0.0235199	0.666651	0.987649
	ENSG00000227039	ITGB2-AS1	-0.191968	0.00310963	0.0812384	-0.277119	0.357339	0.987649
	ENSG00000141574	SECTM1	0.09919	0.00312993	0.0816436	0.0481066	0.799632	0.99679
	ENSG00000128641	MYO1B	-0.077339	0.00314358	0.0818592	0.0187997	0.859296	0.99679
	ENSG00000218676	BRD7P4	-0.158736	0.00315238	0.0818592	-0.0460489	0.823647	0.99679
	ENSG00000258837	ENSG00000258837	-0.191783	0.00315259	0.0818592	0.103458	0.680911	0.989988
	ENSG00000138778	CENPE	0.0837374	0.00316706	0.0818695	-0.0611154	0.571323	0.987649
	ENSG00000153707	PTPRD	-0.199344	0.0031688	0.0818695	-0.335815	0.235221	0.987649
	ENSG00000125834	STK35	-0.0343342	0.00317001	0.0818695	-0.0802498	0.118519	0.987649
	ENSG00000121552	CSTA	0.105525	0.00317218	0.0818695	-0.148597	0.286393	0.987649
	ENSG00000138750	NUP54	0.0222013	0.00318009	0.0819496	0.0117312	0.715117	0.992121
	ENSG00000232406	ENSG00000232406	0.0677048	0.00319027	0.082088	-0.110936	0.167381	0.987649
	ENSG00000119977	TCTN3	-0.0294166	0.00320931	0.0824157	0.00343778	0.934515	0.99679
	ENSG00000114054	PCCB	-0.0337359	0.00321783	0.0824157	0.0379598	0.529989	0.987649
	ENSG00000271503	CCL5	-0.121708	0.003218	0.0824157	0.00237917	0.990966	0.998431
	ENSG00000134460	IL2RA	0.177485	0.00322233	0.0824157	0.115494	0.684829	0.989988
	ENSG00000057657	PRDM1	-0.0682089	0.00324375	0.0827273	-0.0268188	0.800092	0.99679
	ENSG00000039068	CDH1	-0.0355791	0.00325034	0.0827273	-0.0366975	0.509741	0.987649
	ENSG00000120725	SIL1	-0.0313916	0.0032516	0.0827273	0.0289494	0.608769	0.987649
	ENSG00000116668	SWT1	0.0357048	0.00325391	0.0827273	-0.00987214	0.869248	0.99679
	ENSG00000137872	SEMA6D	0.141762	0.00329641	0.0836831	-0.0256199	0.89901	0.99679
	ENSG00000215853	RPTN	0.279942	0.00330472	0.0837416	-0.454492	0.401247	0.987649
	ENSG00000278463	H2AC4	0.119332	0.00331117	0.0837416	-0.0136414	0.93759	0.99679
	ENSG00000115598	IL1RL2	0.0886633	0.00331477	0.0837416	-0.0821213	0.460055	0.987649
	ENSG00000115163	CENPA	0.183267	0.00331994	0.0837416	0.166148	0.455473	0.987649
	ENSG00000167165	UGT1A6	0.101557	0.00333102	0.0837416	-0.026304	0.825138	0.99679
	ENSG00000151322	NPAS3	-0.148776	0.00333128	0.0837416	-0.132802	0.534418	0.987649
	ENSG00000180096	SEPTIN1	-0.0643171	0.00333596	0.0837416	-0.0419026	0.658918	0.987649
	ENSG00000020922	MRE11	0.0300935	0.00333799	0.0837416	-0.0534527	0.245356	0.987649
	ENSG00000135269	TES	-0.0367661	0.00334541	0.0838045	-0.0153246	0.70701	0.992121
	ENSG00000157992	KRTCAP3	-0.0496355	0.00335885	0.0838256	-0.083277	0.118784	0.987649
	ENSG00000235863	B3GALT4	-0.0410311	0.00336277	0.0838256	0.0437937	0.459491	0.987649
	ENSG00000172260	NEGR1	-0.138944	0.00336547	0.0838256	0.0914737	0.593496	0.987649
	ENSG00000243650	RN7SL834P	0.107736	0.00336657	0.0838256	0.0159553	0.908005	0.99679
	ENSG00000083750	RRAGB	-0.043728	0.00337082	0.0838256	-0.0323804	0.583488	0.987649
	ENSG00000119013	NDUFB3	0.0357936	0.00338565	0.0840717	0.093433	0.0819419	0.987649
	ENSG00000287887	ENSG00000287887	0.103545	0.00339358	0.0841353	-0.260447	0.0881083	0.987649
	ENSG00000140795	MYLK3	0.150662	0.00339807	0.0841353	-0.0191048	0.916917	0.99679
	ENSG00000141349	G6PC3	-0.0327735	0.00341429	0.0843202	0.0284374	0.607708	0.987649
	ENSG00000232860	SMG7-AS1	-0.0652388	0.00342258	0.0843202	-0.0303784	0.673958	0.987649
	ENSG00000219507	FTH1P8	-0.0955907	0.00342576	0.0843202	-0.0283583	0.784725	0.99679
	ENSG00000144028	SNRNP200	-0.0298444	0.00343106	0.0843202	-0.00440843	0.93494	0.99679
	ENSG00000111962	UST	0.0507865	0.00343502	0.0843202	-0.0463258	0.504968	0.987649
	ENSG00000031698	SARS1	-0.0233495	0.00343519	0.0843202	0.0296394	0.442116	0.987649
	ENSG00000015133	CCDC88C	-0.0327835	0.00344662	0.0844791	-0.0702163	0.150939	0.987649
	ENSG00000124942	AHNAK	-0.0493981	0.00346059	0.0845623	-0.164101	0.0238022	0.987649
	ENSG00000176731	RBIS	0.0440183	0.00346141	0.0845623	0.0570965	0.404995	0.987649
	ENSG00000105568	PPP2R1A	-0.023372	0.00346488	0.0845623	-0.00946409	0.799138	0.99679
	ENSG00000157168	NRG1	-0.118917	0.00347398	0.0846631	-0.0617789	0.736112	0.99679
	ENSG00000264112	ENSG00000264112	-0.0515975	0.00349482	0.0850496	0.0170062	0.848292	0.99679
	ENSG00000089685	BIRC5	0.114941	0.00350068	0.0850708	0.00415193	0.980443	0.998105
	ENSG00000233527	ZNF529-AS1	-0.0613469	0.00350609	0.0850812	-0.138056	0.133535	0.987649
	ENSG00000135387	CAPRIN1	-0.0195153	0.00351783	0.0852447	-0.0180394	0.571739	0.987649
	ENSG00000112149	CD83	-0.122926	0.00353033	0.0852996	0.352977	0.04765	0.987649
	ENSG00000241186	TDGF1	-0.219272	0.00353049	0.0852996	0.470983	0.0920661	0.987649
	ENSG00000110042	DTX4	-0.0510679	0.00353788	0.0852996	-0.0617614	0.386702	0.987649
	ENSG00000186501	TMEM222	-0.0318744	0.00354394	0.0852996	-0.0338006	0.495186	0.987649
	ENSG00000183579	ZNRF3	-0.0547093	0.00354721	0.0852996	-0.00676384	0.920636	0.99679
	ENSG00000181524	RPL24P4	-0.0407615	0.00355402	0.0852996	0.023314	0.662499	0.987649
	ENSG00000084754	HADHA	-0.0246536	0.00355509	0.0852996	0.0253493	0.528924	0.987649
	ENSG00000237525	ENSG00000237525	-0.264238	0.00356135	0.0853295	0.23385	0.396306	0.987649
	ENSG00000237705	ENSG00000237705	0.143193	0.00357417	0.0855166	0.130299	0.411889	0.987649
	ENSG00000139438	FAM222A	0.0705396	0.0035907	0.0856748	0.0648579	0.579026	0.987649
	ENSG00000140563	MCTP2	0.0423314	0.00359211	0.0856748	-0.0114331	0.831263	0.99679
	ENSG00000131165	CHMP1A	-0.0284781	0.00359855	0.0856748	0.0215951	0.642795	0.987649
	ENSG00000168734	PKIG	-0.0299976	0.00360161	0.0856748	0.01238	0.797342	0.99679
	ENSG00000165323	FAT3	-0.165686	0.00360589	0.0856748	-0.108543	0.566824	0.987649
	ENSG00000143924	EML4	-0.0274331	0.00364149	0.0864004	-0.0391021	0.343747	0.987649
	ENSG00000159763	PIP	0.183385	0.00367882	0.0871648	0.132468	0.614067	0.987649
	ENSG00000187079	TEAD1	-0.0385331	0.00368649	0.0872253	-0.136099	0.0122448	0.902036
	ENSG00000260273	ENSG00000260273	-0.109987	0.00369656	0.0872423	-0.131871	0.348085	0.987649
	ENSG00000152894	PTPRK	-0.0347842	0.0036986	0.0872423	-0.0474602	0.405743	0.987649
	ENSG00000151690	MFSD6	-0.0258424	0.00370581	0.0872423	0.00559515	0.915129	0.99679
	ENSG00000104490	NCALD	-0.0458925	0.00371221	0.0872423	0.00536666	0.924783	0.99679
	ENSG00000138382	METTL5	0.0357793	0.00371277	0.0872423	0.0879178	0.109109	0.987649
	ENSG00000187555	USP7	-0.0207864	0.00372025	0.0872814	-0.0583009	0.137876	0.987649
	ENSG00000177697	CD151	-0.0665983	0.00373293	0.0872814	-0.0244456	0.766802	0.99679
	ENSG00000140479	PCSK6	0.105947	0.00373366	0.0872814	0.246164	0.0769577	0.987649
	ENSG00000089057	SLC23A2	-0.0623096	0.00373833	0.0872814	-0.0445171	0.581286	0.987649
	ENSG00000180155	LYNX1	-0.101247	0.00374002	0.0872814	-0.136799	0.335086	0.987649
	ENSG00000136875	PRPF4	-0.0285931	0.00375211	0.087444	0.0191781	0.667205	0.987649
	ENSG00000183742	MACC1	0.0772009	0.00378732	0.087791	-0.113136	0.336236	0.987649
	ENSG00000101347	SAMHD1	-0.0409227	0.00378816	0.087791	0.0577483	0.421745	0.987649
	ENSG00000160445	ZER1	-0.0223687	0.00379773	0.087791	0.0150217	0.718082	0.992121
	ENSG00000231621	ANKRD44-AS1	-0.0600572	0.00379867	0.087791	-8.20405e-05	0.999271	0.999809
	ENSG00000285976	ENSG00000285976	0.118301	0.00379913	0.087791	-0.223617	0.112274	0.987649
	ENSG00000079263	SP140	-0.0687863	0.00380081	0.087791	0.0981036	0.311276	0.987649
	ENSG00000141736	ERBB2	-0.0313743	0.00380863	0.087791	-0.107113	0.0750816	0.987649
	ENSG00000134574	DDB2	0.0328095	0.00382913	0.087791	0.00960726	0.846906	0.99679
	ENSG00000047457	CP	-0.0832574	0.00383017	0.087791	-0.0746027	0.590103	0.987649
	ENSG00000253729	PRKDC	-0.0298494	0.00383363	0.087791	-0.088375	0.0628241	0.987649
	ENSG00000005469	CROT	0.042254	0.0038417	0.087791	0.000745004	0.988745	0.998105
	ENSG00000101187	SLCO4A1	0.152681	0.00384458	0.087791	0.391636	0.147533	0.987649
	ENSG00000246022	ALDH1L1-AS2	0.156209	0.00384468	0.087791	-0.10627	0.661401	0.987649
	ENSG00000260816	ENSG00000260816	0.0963748	0.00384994	0.087791	0.14996	0.314602	0.987649
	ENSG00000251095	ENSG00000251095	0.246648	0.0038503	0.087791	0.618071	0.0795065	0.987649
	ENSG00000090013	BLVRB	0.0398248	0.00385247	0.087791	0.0124762	0.814827	0.99679
	ENSG00000101888	NXT2	0.0333811	0.00385786	0.087791	0.0302787	0.540533	0.987649
	ENSG00000172572	PDE3A	0.229829	0.00386115	0.087791	-0.0867124	0.820281	0.99679
	ENSG00000263766	KPNB1-DT	-0.129228	0.00386478	0.087791	-0.0303878	0.880118	0.99679
	ENSG00000116815	CD58	0.0472182	0.00387236	0.0878463	0.0854349	0.184778	0.987649
	ENSG00000211592	IGKC	0.171546	0.00390145	0.0883887	-0.132727	0.794387	0.99679
	ENSG00000253558	ENSG00000253558	0.1521	0.00392044	0.088701	0.194674	0.336554	0.987649
	ENSG00000233968	ENSG00000233968	0.297612	0.00394109	0.0890501	0.0893675	0.805994	0.99679
	ENSG00000146574	CCZ1B	-0.116408	0.00397926	0.0897938	-0.0756807	0.547453	0.987649
	ENSG00000170577	SIX2	0.0457041	0.00398696	0.0898487	0.0466839	0.538445	0.987649
	ENSG00000088451	TGDS	0.032267	0.00401938	0.0904596	-0.0276874	0.604744	0.987649
	ENSG00000197603	CPLANE1	-0.0383628	0.00403055	0.0905915	-0.107751	0.0587547	0.987649
	ENSG00000169989	TIGD4	0.0497565	0.00406284	0.0911972	0.0693599	0.322384	0.987649
	ENSG00000187123	LYPD6	-0.0782109	0.00407525	0.0913556	0.0236387	0.830765	0.99679
	ENSG00000117016	RIMS3	0.104174	0.00409606	0.0916244	-0.21344	0.39147	0.987649
	ENSG00000166396	SERPINB7	-0.223345	0.00409799	0.0916244	0.398451	0.219086	0.987649
	ENSG00000107223	EDF1	-0.0302791	0.00411149	0.0918061	-0.00821019	0.887368	0.99679
	ENSG00000286457	ENSG00000286457	-0.195314	0.00412674	0.0920261	0.11628	0.547876	0.987649
	ENSG00000146521	LINC01558	-0.267676	0.00413947	0.0921894	-0.0289258	0.938887	0.99679
	ENSG00000179085	DPM3	-0.0503398	0.0041576	0.0924725	0.00470471	0.953552	0.996968
	ENSG00000138193	PLCE1	-0.0363205	0.00416538	0.0925248	-0.0603915	0.290762	0.987649
	ENSG00000125871	MGME1	0.0442055	0.00419547	0.093072	0.0683048	0.279984	0.987649
	ENSG00000149636	DSN1	0.0400757	0.00420947	0.0931744	0.163918	0.00409829	0.897251
	ENSG00000025434	NR1H3	0.0568485	0.0042167	0.0931744	0.142059	0.0740596	0.987649
	ENSG00000276903	H2AC16	0.0975379	0.00422208	0.0931744	-0.0454661	0.742682	0.99679
	ENSG00000121417	ZNF211	0.0501134	0.00422478	0.0931744	0.0777259	0.283904	0.987649
	ENSG00000211689	TRGC1	-0.205223	0.00422739	0.0931744	0.125121	0.720134	0.992121
	ENSG00000141002	TCF25	-0.0252587	0.00424883	0.0934248	0.0226954	0.587882	0.987649
	ENSG00000132670	PTPRA	-0.0249615	0.0042497	0.0934248	-0.0415623	0.328814	0.987649
	ENSG00000086991	NOX4	-0.150038	0.00427399	0.0938378	0.250969	0.206938	0.987649
	ENSG00000126003	PLAGL2	-0.0411925	0.00428376	0.0939314	-0.0484115	0.481325	0.987649
	ENSG00000262966	ENSG00000262966	0.0628735	0.00430319	0.0942364	-0.0569575	0.464488	0.987649
	ENSG00000145649	GZMA	0.114314	0.00431435	0.0943122	-0.0141173	0.943379	0.996968
	ENSG00000135587	SMPD2	-0.0465077	0.00431787	0.0943122	0.100419	0.153892	0.987649
	ENSG00000215908	CROCCP2	0.129354	0.00432324	0.0943122	-0.309427	0.0652924	0.987649
	ENSG00000152056	AP1S3	-0.0542217	0.00434182	0.0943839	0.0205443	0.798761	0.99679
	ENSG00000114391	RPL24	-0.029141	0.00434187	0.0943839	-0.0354104	0.535082	0.987649
	ENSG00000167930	FAM234A	-0.0307028	0.00434567	0.0943839	0.0146748	0.79212	0.99679
	ENSG00000174547	MRPL11	-0.0305764	0.00434866	0.0943839	-0.0141505	0.753869	0.99679
	ENSG00000272288	ILRUN-AS1	-0.0621423	0.00435905	0.0944892	0.0912946	0.233856	0.987649
	ENSG00000135829	DHX9	-0.0220677	0.00436481	0.0944941	-0.00386216	0.926096	0.99679
	ENSG00000067596	DHX8	-0.0263128	0.00437049	0.0944971	-0.0259549	0.548506	0.987649
	ENSG00000146054	TRIM7	0.0922612	0.00438938	0.0945809	0.205146	0.103701	0.987649
	ENSG00000283787	PRR33	-0.0976654	0.00439041	0.0945809	0.191164	0.212117	0.987649
	ENSG00000280660	ENSG00000280660	0.212776	0.00439641	0.0945809	-0.124939	0.757619	0.99679
	ENSG00000070526	ST6GALNAC1	-0.0583074	0.00439901	0.0945809	-0.0276661	0.750391	0.99679
	ENSG00000112981	NME5	0.0378926	0.00440209	0.0945809	0.0851293	0.177465	0.987649
	ENSG00000123562	MORF4L2	-0.0213921	0.00440781	0.0945847	0.0267546	0.44983	0.987649
	ENSG00000143314	MRPL24	-0.0347534	0.00441469	0.0946133	0.00522444	0.923395	0.99679
	ENSG00000145375	SPATA5	0.0423302	0.00444711	0.0950327	-0.0304254	0.587695	0.987649
	ENSG00000225950	NTF4	0.101069	0.00445007	0.0950327	-0.11296	0.504676	0.987649
	ENSG00000115758	ODC1	-0.0477104	0.00445097	0.0950327	0.116525	0.118488	0.987649
	ENSG00000118412	CASP8AP2	0.0276516	0.00446968	0.0953129	0.0360458	0.382252	0.987649
	ENSG00000157837	SPPL3	-0.027525	0.00447864	0.0953847	-0.0317449	0.591065	0.987649
	ENSG00000132436	FIGNL1	0.0390959	0.00449592	0.0956334	-0.00701788	0.903854	0.99679
	ENSG00000135503	ACVR1B	-0.0260665	0.00450752	0.0957607	-0.0284004	0.57145	0.987649
	ENSG00000120457	KCNJ5	-0.149272	0.00452116	0.0959311	0.0574415	0.785833	0.99679
	ENSG00000120837	NFYB	0.0358041	0.00452715	0.0959388	0.0348158	0.50432	0.987649
	ENSG00000176024	ZNF613	0.0417912	0.00454386	0.0961735	-0.0462298	0.380807	0.987649
	ENSG00000115129	TP53I3	0.0608263	0.00455792	0.0963516	0.142776	0.26048	0.987649
	ENSG00000180938	ZNF572	0.0572425	0.00458606	0.0966491	0.0515355	0.642651	0.987649
	ENSG00000154144	TBRG1	0.0287596	0.00459004	0.0966491	0.0294263	0.552157	0.987649
	ENSG00000203879	GDI1	-0.0282624	0.00459109	0.0966491	-0.0215371	0.573117	0.987649
	ENSG00000238837	LINC02031	-0.0868506	0.00459466	0.0966491	-0.119003	0.38751	0.987649
	ENSG00000086758	HUWE1	-0.0261248	0.00461879	0.097037	-0.0786993	0.0887357	0.987649
	ENSG00000286313	ENSG00000286313	-0.104829	0.00462648	0.0970791	0.134189	0.326637	0.987649
	ENSG00000173273	TNKS	-0.02189	0.00464205	0.0972861	-0.0607929	0.141155	0.987649
	ENSG00000075213	SEMA3A	-0.0617075	0.00466476	0.0976421	-0.0137385	0.887859	0.99679
	ENSG00000183853	KIRREL1	-0.0801051	0.00472777	0.0987124	-0.00917649	0.949354	0.996968
	ENSG00000142892	PIGK	-0.0395237	0.0047327	0.0987124	0.0012669	0.984673	0.998105
	ENSG00000204463	BAG6	-0.028216	0.00474761	0.0987124	-0.0630371	0.180861	0.987649
	ENSG00000107551	RASSF4	0.0922956	0.00476077	0.0987124	0.0768644	0.596257	0.987649
	ENSG00000075568	TMEM131	-0.0332749	0.00476308	0.0987124	-0.052327	0.266442	0.987649
	ENSG00000131475	VPS25	-0.0271297	0.00476566	0.0987124	0.0349614	0.337719	0.987649
	ENSG00000151233	GXYLT1	0.0395319	0.00476649	0.0987124	-0.0673056	0.349824	0.987649
	ENSG00000163534	FCRL1	-0.244832	0.00477108	0.0987124	0.257802	0.532747	0.987649
	ENSG00000069966	GNB5	-0.0533246	0.0047766	0.0987124	0.133166	0.0489848	0.987649
	ENSG00000279838	ENSG00000279838	0.0739247	0.00478169	0.0987124	0.0985397	0.450581	0.987649
	ENSG00000259964	THSD4-AS1	0.219998	0.00479153	0.0987124	-0.0195542	0.958013	0.996968
	ENSG00000227373	RABGAP1L-DT	-0.157343	0.00479433	0.0987124	-0.0631192	0.777622	0.99679
	ENSG00000205710	C17orf107	0.0750724	0.00479514	0.0987124	-0.124251	0.317466	0.987649
	ENSG00000158683	PKD1L1	-0.124856	0.0047969	0.0987124	-0.0270994	0.879014	0.99679
	ENSG00000175745	NR2F1	-0.293834	0.00480773	0.098816	0.784523	0.0851125	0.987649
	ENSG00000183963	SMTN	0.0721436	0.0048405	0.0993699	-0.0116451	0.899226	0.99679
	ENSG00000140396	NCOA2	-0.0227367	0.00485704	0.0995895	-0.0607074	0.209604	0.987649
	ENSG00000102738	MRPS31	0.0422439	0.00487225	0.0997816	0.102663	0.0815549	0.987649
	ENSG00000135916	ITM2C	-0.0553647	0.00489319	0.100028	-0.0386805	0.618495	0.987649
	ENSG00000279476	ENSG00000279476	0.0699347	0.00489928	0.100028	-0.0737693	0.415312	0.987649
	ENSG00000129235	TXNDC17	0.0338525	0.00490187	0.100028	0.0331483	0.579248	0.987649
	ENSG00000235078	ENSG00000235078	0.13509	0.00492324	0.100344	-0.00998358	0.956893	0.996968
	ENSG00000177548	RABEP2	0.0387433	0.00493518	0.100376	0.0287824	0.650468	0.987649
	ENSG00000106278	PTPRZ1	-0.0607625	0.00493659	0.100376	-0.140585	0.18262	0.987649
	ENSG00000085063	CD59	-0.034569	0.00494721	0.100472	-0.00451217	0.926252	0.99679
	ENSG00000101266	CSNK2A1	-0.0181729	0.00496371	0.100688	-0.0643127	0.0380391	0.987649
	ENSG00000170315	UBB	-0.0347247	0.00503535	0.102019	0.0140223	0.78782	0.99679
	ENSG00000231697	NANOGP5	0.162547	0.00505871	0.10222	0.0809114	0.682788	0.989988
	ENSG00000137500	CCDC90B	0.0299084	0.00506105	0.10222	-0.0233037	0.573221	0.987649
	ENSG00000146540	C7orf50	-0.0359667	0.00506325	0.10222	-0.0307084	0.536341	0.987649
	ENSG00000164576	SAP30L	0.0280614	0.00507928	0.102423	0.0071598	0.854991	0.99679
	ENSG00000166428	PLD4	-0.0814322	0.0051316	0.103323	0.0500623	0.722633	0.992965
	ENSG00000186104	CYP2R1	0.0461458	0.00514513	0.103323	0.0964386	0.194148	0.987649
	ENSG00000137207	YIPF3	-0.027076	0.00514733	0.103323	-0.0277716	0.528748	0.987649
	ENSG00000185697	MYBL1	-0.0997401	0.00514814	0.103323	-0.0630465	0.655753	0.987649
	ENSG00000272338	ENSG00000272338	0.130262	0.0052041	0.104323	-0.269228	0.160489	0.987649
	ENSG00000145912	NHP2	-0.0319373	0.00524302	0.10498	-0.0594537	0.224427	0.987649
	ENSG00000001630	CYP51A1	-0.0854829	0.00526041	0.105205	0.00690447	0.956153	0.996968
	ENSG00000011376	LARS2	-0.0400051	0.00527898	0.105371	-0.00972984	0.877873	0.99679
	ENSG00000168538	TRAPPC11	-0.0219221	0.00529318	0.105371	0.00411759	0.883564	0.99679
	ENSG00000124143	ARHGAP40	0.207007	0.00529372	0.105371	-0.0315531	0.887963	0.99679
	ENSG00000109794	FAM149A	-0.0525665	0.00529777	0.105371	0.0961387	0.155021	0.987649
	ENSG00000012211	PRICKLE3	0.0429224	0.00529959	0.105371	0.0974041	0.0647648	0.987649
	ENSG00000260265	LINC02562	0.128685	0.00531522	0.105558	-0.0284061	0.876097	0.99679
	ENSG00000145439	CBR4	0.0343948	0.00533118	0.105752	-0.0398751	0.444943	0.987649
	ENSG00000081803	CADPS2	0.0469273	0.00534045	0.105813	0.0966782	0.122173	0.987649
	ENSG00000132471	WBP2	-0.0314922	0.00535912	0.105983	-0.0333415	0.443356	0.987649
	ENSG00000254561	ENSG00000254561	-0.1027	0.00536449	0.105983	-0.0969971	0.458095	0.987649
	ENSG00000114737	CISH	0.108185	0.00537308	0.105983	0.050629	0.769367	0.99679
	ENSG00000082805	ERC1	-0.0474368	0.00537387	0.105983	-0.0945442	0.209805	0.987649
	ENSG00000129467	ADCY4	0.0928938	0.00539937	0.106363	-0.0867227	0.532212	0.987649
	ENSG00000205937	RNPS1	-0.0233367	0.00540876	0.106425	0.00273198	0.949209	0.996968
	ENSG00000145113	MUC4	-0.10219	0.00541839	0.106492	-0.332027	0.0214365	0.987649
	ENSG00000116729	WLS	-0.0412896	0.0054336	0.106668	-0.00489693	0.942599	0.996968
	ENSG00000183508	TENT5C	-0.0753167	0.00546794	0.107219	-0.108016	0.319922	0.987649
	ENSG00000055147	FAM114A2	0.0307308	0.00548887	0.107505	-0.000630769	0.98858	0.998105
	ENSG00000090432	MUL1	-0.030845	0.0055017	0.107633	0.0123892	0.789511	0.99679
	ENSG00000182923	CEP63	0.0308717	0.00551523	0.107696	-0.0590552	0.249166	0.987649
	ENSG00000122641	INHBA	-0.265989	0.00552027	0.107696	0.270114	0.489906	0.987649
	ENSG00000171121	KCNMB3	0.078687	0.00552386	0.107696	-0.160493	0.231037	0.987649
	ENSG00000173915	ATP5MK	0.0318696	0.00553457	0.107782	0.119707	0.0197675	0.987649
	ENSG00000259479	SORD2P	0.220861	0.00554916	0.107943	0.220438	0.417435	0.987649
	ENSG00000163082	SGPP2	-0.0429799	0.00556778	0.108135	0.0646913	0.382563	0.987649
	ENSG00000081479	LRP2	-0.19579	0.00557173	0.108135	-0.0917507	0.718272	0.992121
	ENSG00000284966	ENSG00000284966	-0.125625	0.00558199	0.108211	-0.0574713	0.724937	0.9951
	ENSG00000124107	SLPI	-0.0855287	0.00561535	0.108629	0.0285365	0.802151	0.99679
	ENSG00000258553	ENSG00000258553	-0.155366	0.00561629	0.108629	-0.165882	0.359705	0.987649
	ENSG00000198176	TFDP1	-0.0249586	0.00563364	0.108758	0.0186121	0.618377	0.987649
	ENSG00000100034	PPM1F	0.0376969	0.00563573	0.108758	-0.0506464	0.489785	0.987649
	ENSG00000121039	RDH10	0.0640197	0.00567355	0.109365	0.101475	0.271861	0.987649
	ENSG00000063587	ZNF275	-0.0425567	0.00567996	0.109365	-0.0628902	0.338574	0.987649
	ENSG00000221869	CEBPD	0.0614129	0.00569118	0.109457	0.054829	0.600742	0.987649
	ENSG00000007216	SLC13A2	-0.128505	0.00570454	0.109548	-0.0942711	0.634489	0.987649
	ENSG00000154727	GABPA	0.0308075	0.00571187	0.109548	-0.024458	0.639934	0.987649
	ENSG00000181847	TIGIT	-0.109548	0.00571518	0.109548	-0.223905	0.21982	0.987649
	ENSG00000185565	LSAMP	-0.084291	0.00575235	0.110137	0.243441	0.0569146	0.987649
	ENSG00000171659	GPR34	0.0916374	0.00576024	0.110164	0.175421	0.225897	0.987649
	ENSG00000185774	KCNIP4	0.107191	0.0057818	0.110453	0.00887117	0.956947	0.996968
	ENSG00000136826	KLF4	0.0559091	0.00579087	0.110502	0.0184726	0.836763	0.99679
	ENSG00000092853	CLSPN	0.0944035	0.00579999	0.110553	0.0353801	0.826983	0.99679
	ENSG00000187527	ATP13A5	0.132937	0.00583208	0.110642	0.301762	0.213881	0.987649
	ENSG00000171105	INSR	-0.043453	0.00583239	0.110642	-0.0923337	0.259982	0.987649
	ENSG00000197479	PCDHB11	0.155978	0.00583322	0.110642	-0.190189	0.361198	0.987649
	ENSG00000203635	ENSG00000203635	0.194781	0.0058428	0.110642	-0.062939	0.80871	0.99679
	ENSG00000112039	FANCE	0.0476602	0.0058444	0.110642	0.149916	0.0609204	0.987649
	ENSG00000101474	APMAP	-0.0274776	0.00584588	0.110642	0.0112335	0.784902	0.99679
	ENSG00000044090	CUL7	-0.0405851	0.0058501	0.110642	-0.0720757	0.135477	0.987649
	ENSG00000167699	GLOD4	-0.0238121	0.00588485	0.111106	-0.059622	0.07371	0.987649
	ENSG00000102144	PGK1	-0.0260391	0.00588763	0.111106	0.00885266	0.816645	0.99679
	ENSG00000013810	TACC3	0.0544889	0.00593902	0.111571	-0.04197	0.649378	0.987649
	ENSG00000250303	LINC02762	0.0883805	0.00594348	0.111571	0.0530794	0.668577	0.987649
	ENSG00000111796	KLRB1	-0.135472	0.00594465	0.111571	-0.0969463	0.70137	0.992121
	ENSG00000179094	PER1	-0.114172	0.00594498	0.111571	-0.0341242	0.857562	0.99679
	ENSG00000100413	POLR3H	-0.0320743	0.00594526	0.111571	0.0119235	0.78402	0.99679
	ENSG00000139304	PTPRQ	0.209162	0.00595467	0.111571	-0.143064	0.645024	0.987649
	ENSG00000198626	RYR2	-0.187649	0.00596376	0.111571	0.397355	0.184898	0.987649
	ENSG00000130762	ARHGEF16	0.0492209	0.00596461	0.111571	0.0193605	0.761326	0.99679
	ENSG00000251602	ENSG00000251602	-0.083008	0.00597421	0.111629	0.0655375	0.526184	0.987649
	ENSG00000183077	AFMID	-0.0573127	0.00598153	0.111643	-0.101222	0.266819	0.987649
	ENSG00000064652	SNX24	0.0332962	0.00600155	0.111832	-0.029489	0.566922	0.987649
	ENSG00000182287	AP1S2	0.0623808	0.00600477	0.111832	0.0337422	0.767016	0.99679
	ENSG00000151239	TWF1	0.0248101	0.00601395	0.111881	0.0421879	0.327495	0.987649
	ENSG00000176834	VSIG10	0.0449239	0.00603484	0.112147	-0.0736026	0.38605	0.987649
	ENSG00000227640	SOX21-AS1	0.0373294	0.00605032	0.112313	-0.0785398	0.26338	0.987649
	ENSG00000135426	TESPA1	0.122379	0.00606361	0.112383	0.0862457	0.647939	0.987649
	ENSG00000244383	FAM3D-AS1	0.104681	0.0060673	0.112383	-0.141869	0.317876	0.987649
	ENSG00000215217	C5orf49	-0.0400827	0.00607543	0.112412	0.0395092	0.495122	0.987649
	ENSG00000257122	RRN3P3	0.060873	0.00609204	0.112514	-0.0131945	0.877836	0.99679
	ENSG00000196550	FAM72A	0.125962	0.00609437	0.112514	-0.115992	0.54711	0.987649
	ENSG00000122218	COPA	-0.0230823	0.00611524	0.112514	-0.0052707	0.889616	0.99679
	ENSG00000135506	OS9	-0.0293695	0.00611653	0.112514	-0.0219446	0.6971	0.992121
	ENSG00000129009	ISLR	-0.108703	0.00613069	0.112514	0.149379	0.371104	0.987649
	ENSG00000211698	TRGV4	-0.31525	0.00613728	0.112514	-0.282752	0.527278	0.987649
	ENSG00000009307	CSDE1	-0.0177377	0.00614149	0.112514	-0.0467254	0.208649	0.987649
	ENSG00000163518	FCRL4	-0.311741	0.00614204	0.112514	0.209169	0.708491	0.992121
	ENSG00000259602	ENSG00000259602	0.139962	0.00614673	0.112514	-0.0496296	0.813244	0.99679
	ENSG00000196747	H2AC13	0.0924959	0.00614693	0.112514	-0.0809679	0.604345	0.987649
	ENSG00000162630	B3GALT2	-0.0930753	0.00616291	0.112686	-0.256656	0.0751484	0.987649
	ENSG00000153201	RANBP2	-0.0224064	0.00617334	0.112756	-0.0434493	0.279098	0.987649
	ENSG00000109099	PMP22	0.093974	0.00620765	0.113261	0.196668	0.244351	0.987649
	ENSG00000183255	PTTG1IP	-0.0337195	0.00622566	0.113468	0.000947206	0.985895	0.998105
	ENSG00000134049	IER3IP1	0.0315193	0.00624186	0.113642	0.0177818	0.732817	0.99679
	ENSG00000105397	TYK2	0.0251274	0.0062716	0.11395	-0.0129013	0.71821	0.992121
	ENSG00000121753	ADGRB2	-0.106047	0.00627215	0.11395	0.0121963	0.912578	0.99679
	ENSG00000100124	ANKRD54	-0.0310767	0.00628555	0.114073	0.0737948	0.13084	0.987649
	ENSG00000115540	MOB4	0.0302302	0.00629652	0.11413	-0.0280717	0.652573	0.987649
	ENSG00000287232	ENSG00000287232	0.0921339	0.00630209	0.11413	0.0218174	0.859203	0.99679
	ENSG00000196787	H2AC11	0.0843828	0.00632045	0.11428	0.0356917	0.795435	0.99679
	ENSG00000242265	PEG10	-0.200467	0.00632757	0.11428	0.000241538	0.999245	0.999809
	ENSG00000138449	SLC40A1	-0.0610157	0.00633219	0.11428	-0.0487444	0.665251	0.987649
	ENSG00000145907	G3BP1	-0.0200098	0.00634861	0.11428	-0.0255346	0.510193	0.987649
	ENSG00000196453	ZNF777	-0.0360104	0.00634943	0.11428	0.0207756	0.743312	0.99679
	ENSG00000198691	ABCA4	-0.063786	0.00635056	0.11428	-0.147201	0.0679799	0.987649
	ENSG00000147650	LRP12	-0.0764139	0.00637743	0.114642	-0.0855664	0.451945	0.987649
	ENSG00000172171	TEFM	0.0328975	0.00638737	0.1147	0.0299595	0.559901	0.987649
	ENSG00000121742	GJB6	-0.179936	0.00644845	0.11513	0.126876	0.611019	0.987649
	ENSG00000235217	TSPY26P	-0.0456608	0.00645056	0.11513	-0.0616954	0.431575	0.987649
	ENSG00000198960	ARMCX6	-0.045113	0.00645276	0.11513	-0.0871603	0.240959	0.987649
	ENSG00000093009	CDC45	0.100375	0.00645701	0.11513	0.00332789	0.984624	0.998105
	ENSG00000121957	GPSM2	0.0556239	0.00646458	0.11513	0.0444451	0.520977	0.987649
	ENSG00000101337	TM9SF4	-0.0247814	0.00646811	0.11513	-0.0767967	0.141542	0.987649
	ENSG00000233264	ENSG00000233264	0.0979108	0.00646985	0.11513	0.0947448	0.416144	0.987649
	ENSG00000140451	PIF1	0.137616	0.00647321	0.11513	0.319879	0.101505	0.987649
	ENSG00000177359	ENSG00000177359	0.221202	0.00647362	0.11513	0.00494827	0.986351	0.998105
	ENSG00000135315	CEP162	0.0354215	0.00647881	0.11513	0.0602567	0.280183	0.987649
	ENSG00000133958	UNC79	-0.1009	0.00649636	0.115205	-0.339183	0.0387455	0.987649
	ENSG00000094916	CBX5	-0.0299463	0.00650037	0.115205	-0.0400472	0.440032	0.987649
	ENSG00000135451	TROAP	0.112552	0.00650327	0.115205	0.10748	0.464988	0.987649
	ENSG00000185467	KPNA7	0.0952581	0.00655782	0.115939	0.171691	0.204871	0.987649
	ENSG00000105639	JAK3	0.0639699	0.00656109	0.115939	-0.0880721	0.427487	0.987649
	ENSG00000179241	LDLRAD3	0.124506	0.00656509	0.115939	-0.0930716	0.612889	0.987649
	ENSG00000057663	ATG5	0.0219895	0.00658716	0.116208	-0.0322277	0.386957	0.987649
	ENSG00000166133	RPUSD2	-0.0346589	0.0065984	0.116286	0.0131214	0.819587	0.99679
	ENSG00000178177	LCORL	0.027747	0.00661621	0.116394	0.0303764	0.574331	0.987649
	ENSG00000143669	LYST	0.0343316	0.00661816	0.116394	-0.0182926	0.767561	0.99679
	ENSG00000221491	SNORA2C	0.103606	0.0066396	0.116651	0.0184449	0.903009	0.99679
	ENSG00000287868	ENSG00000287868	-0.164043	0.00665636	0.116825	-0.190991	0.352861	0.987649
	ENSG00000158050	DUSP2	-0.105519	0.00667316	0.116919	-0.00613965	0.967628	0.998103
	ENSG00000149179	C11orf49	-0.0277404	0.00668366	0.116919	-0.0464563	0.337177	0.987649
	ENSG00000187531	SIRT7	-0.0287707	0.00669628	0.116919	-0.0347172	0.477198	0.987649
	ENSG00000287024	ENSG00000287024	0.111731	0.00669665	0.116919	-0.177098	0.24382	0.987649
	ENSG00000175841	FAM172BP	0.193257	0.00670231	0.116919	0.117932	0.683905	0.989988
	ENSG00000188846	RPL14	-0.0372415	0.0067221	0.116919	-0.0890688	0.220195	0.987649
	ENSG00000125503	PPP1R12C	0.0307406	0.00672681	0.116919	-0.0177131	0.735615	0.99679
	ENSG00000233251	ENSG00000233251	0.169929	0.00672854	0.116919	0.0249287	0.931773	0.99679
	ENSG00000110719	TCIRG1	0.0366803	0.00672961	0.116919	0.0276422	0.576133	0.987649
	ENSG00000185013	NT5C1B	0.0604349	0.00673026	0.116919	-0.0820068	0.360645	0.987649
	ENSG00000171116	HSFX1	0.441218	0.00673882	0.116949	-0.188487	0.737854	0.99679
	ENSG00000114646	CSPG5	-0.144601	0.00676211	0.117181	-0.148148	0.465891	0.987649
	ENSG00000110427	KIAA1549L	-0.148255	0.00676753	0.117181	-0.238485	0.283284	0.987649
	ENSG00000111206	FOXM1	0.0661093	0.00677278	0.117181	-0.0647243	0.519306	0.987649
	ENSG00000145569	OTULINL	-0.0576112	0.00678839	0.11722	-0.030461	0.753828	0.99679
	ENSG00000222808	RNU4-47P	0.117575	0.00678882	0.11722	0.20431	0.242423	0.987649
	ENSG00000154188	ANGPT1	0.134907	0.00681715	0.117425	0.133967	0.484192	0.987649
	ENSG00000116748	AMPD1	-0.100197	0.00682	0.117425	-0.066053	0.716699	0.992121
	ENSG00000144834	TAGLN3	-0.179555	0.0068213	0.117425	-0.181004	0.477845	0.987649
	ENSG00000170653	ATF7	0.0390701	0.0068292	0.117442	-0.0540664	0.422672	0.987649
	ENSG00000197446	CYP2F1	-0.122981	0.00684703	0.11763	0.00781607	0.967973	0.998103
	ENSG00000124334	IL9R	0.187775	0.00687862	0.118054	-0.262606	0.316857	0.987649
	ENSG00000274618	H4C6	0.0813957	0.00689826	0.118241	-0.0397065	0.690467	0.992121
	ENSG00000244165	P2RY11	-0.0690619	0.0069034	0.118241	0.0855237	0.451809	0.987649
	ENSG00000228672	PROB1	0.0657197	0.00691625	0.118343	-0.0682005	0.508705	0.987649
	ENSG00000119321	FKBP15	-0.0197403	0.00694563	0.118726	-0.0158129	0.673702	0.987649
	ENSG00000228598	MACC1-AS1	0.154024	0.00695264	0.118727	0.123211	0.546096	0.987649
	ENSG00000115602	IL1RL1	0.283289	0.00696105	0.118752	0.452243	0.115281	0.987649
	ENSG00000101349	PAK5	-0.153011	0.00698264	0.119001	-0.169906	0.55858	0.987649
	ENSG00000169933	FRMPD4	-0.166573	0.00699517	0.119096	-0.404156	0.131284	0.987649
	ENSG00000157259	GATAD1	0.0292459	0.00700954	0.119221	-0.0383537	0.505961	0.987649
	ENSG00000183580	FBXL7	0.060162	0.00702688	0.119397	0.0147586	0.850531	0.99679
	ENSG00000187094	CCK	0.231427	0.00703773	0.119463	0.089044	0.813302	0.99679
	ENSG00000186260	MRTFB	-0.034971	0.00706293	0.119771	0.00544	0.937897	0.99679
	ENSG00000186185	KIF18B	0.11895	0.00707067	0.119783	0.00795075	0.962042	0.998103
	ENSG00000047578	KATNIP	-0.0294022	0.00711	0.12033	-0.0373968	0.470341	0.987649
	ENSG00000119559	C19orf25	0.0359013	0.00712753	0.120507	0.0451406	0.465319	0.987649
	ENSG00000110108	TMEM109	-0.0315679	0.00714422	0.12067	0.0113442	0.861825	0.99679
	ENSG00000143882	ATP6V1C2	0.0917406	0.00715259	0.120692	0.0468043	0.79	0.99679
	ENSG00000198825	INPP5F	0.0309323	0.00718682	0.12103	0.0268308	0.570628	0.987649
	ENSG00000108797	CNTNAP1	-0.0797068	0.00718682	0.12103	-0.195768	0.0871999	0.987649
	ENSG00000143797	MBOAT2	-0.0539231	0.00719397	0.121031	-0.123169	0.204203	0.987649
	ENSG00000117592	PRDX6	-0.0272684	0.00720592	0.121112	0.017341	0.653612	0.987649
	ENSG00000022567	SLC45A4	0.045871	0.007229	0.121381	-0.138244	0.038752	0.987649
	ENSG00000140382	HMG20A	-0.0300801	0.00727361	0.12201	-0.00455915	0.923298	0.99679
	ENSG00000183682	BMP8A	0.106074	0.00728979	0.122158	-0.187135	0.26355	0.987649
	ENSG00000146416	AIG1	-0.0316247	0.00729675	0.122158	-0.03591	0.446858	0.987649
	ENSG00000133065	SLC41A1	-0.0408345	0.00731401	0.122227	0.11009	0.112059	0.987649
	ENSG00000196588	MRTFA	-0.0324974	0.00731523	0.122227	-0.00403586	0.930911	0.99679
	ENSG00000260604	ENSG00000260604	0.100628	0.00732539	0.122277	0.0195799	0.887299	0.99679
	ENSG00000166794	PPIB	-0.0312504	0.00734375	0.122464	0.0130284	0.819339	0.99679
	ENSG00000114248	LRRC31	0.184036	0.00739359	0.123174	0.20845	0.431152	0.987649
	ENSG00000127418	FGFRL1	-0.0521587	0.00741856	0.123358	-0.0494813	0.541384	0.987649
	ENSG00000110079	MS4A4A	0.122766	0.00743903	0.123358	-0.066145	0.719274	0.992121
	ENSG00000007402	CACNA2D2	-0.0988171	0.00744482	0.123358	0.0130379	0.919661	0.99679
	ENSG00000163584	RPL22L1	0.0540233	0.00744954	0.123358	0.0874242	0.3153	0.987649
	ENSG00000136144	RCBTB1	-0.0565913	0.00745296	0.123358	-0.151673	0.140969	0.987649
	ENSG00000123349	PFDN5	-0.0444229	0.00745315	0.123358	0.0273925	0.735378	0.99679
	ENSG00000077235	GTF3C1	-0.0272866	0.00745525	0.123358	0.000746141	0.989072	0.998105
	ENSG00000069702	TGFBR3	-0.0709523	0.007472	0.123516	0.0451361	0.711338	0.992121
	ENSG00000169509	CRCT1	0.316652	0.00748054	0.123537	-0.891948	0.175893	0.987649
	ENSG00000164291	ARSK	0.0724117	0.00749204	0.123557	0.184469	0.118894	0.987649
	ENSG00000244482	LILRA6	0.18969	0.00749623	0.123557	-0.345403	0.207735	0.987649
	ENSG00000100170	SLC5A1	-0.154161	0.00750344	0.123557	0.17794	0.339665	0.987649
	ENSG00000122406	RPL5	-0.0289523	0.00751854	0.123686	-0.076905	0.216075	0.987649
	ENSG00000227705	ENSG00000227705	0.141837	0.00756145	0.124173	-0.110209	0.61344	0.987649
	ENSG00000055813	CCDC85A	0.18552	0.00756686	0.124173	0.0154055	0.952496	0.996968
	ENSG00000235436	DPY19L2P4	0.105949	0.00756999	0.124173	-0.0622722	0.679769	0.989524
	ENSG00000116667	C1orf21	-0.0436458	0.00757789	0.124183	0.0561562	0.359628	0.987649
	ENSG00000228956	SATB1-AS1	-0.0785178	0.00760543	0.124515	-0.0749868	0.522817	0.987649
	ENSG00000237094	ENSG00000237094	-0.0940166	0.00761903	0.124547	0.0154869	0.911836	0.99679
	ENSG00000116678	LEPR	-0.166929	0.00762198	0.124547	-0.197237	0.565532	0.987649
	ENSG00000236064	ENSG00000236064	0.1298	0.00763455	0.124633	0.0881592	0.677137	0.988859
	ENSG00000143190	POU2F1	-0.0323063	0.00764738	0.124719	-0.0684335	0.324395	0.987649
	ENSG00000185736	ADARB2	0.166599	0.00765443	0.124719	0.15397	0.434952	0.987649
	ENSG00000286067	ENSG00000286067	0.0699132	0.00766503	0.124772	0.0388963	0.712982	0.992121
	ENSG00000186019	ENSG00000186019	-0.115141	0.00769468	0.125135	-0.0736311	0.675527	0.988686
	ENSG00000133794	ARNTL	0.0685698	0.00770651	0.125208	0.0300603	0.789523	0.99679
	ENSG00000104894	CD37	-0.0748237	0.00772621	0.125325	0.177764	0.149782	0.987649
	ENSG00000270157	ENSG00000270157	0.0725416	0.0077376	0.125325	-0.0527949	0.631796	0.987649
	ENSG00000238286	SLC35E1P1	0.11984	0.00774007	0.125325	-0.265508	0.145373	0.987649
	ENSG00000101670	LIPG	-0.218369	0.00775001	0.125325	0.528883	0.233916	0.987649
	ENSG00000152944	MED21	0.0298239	0.00775616	0.125325	-0.0159933	0.693107	0.992121
	ENSG00000110104	CCDC86	-0.0476937	0.00775777	0.125325	-0.072592	0.309586	0.987649
	ENSG00000229196	ENSG00000229196	-0.172122	0.00778009	0.125499	-0.334666	0.285677	0.987649
	ENSG00000126778	SIX1	0.0258264	0.00778964	0.125499	-0.0284817	0.561943	0.987649
	ENSG00000170348	TMED10	-0.0210218	0.00779061	0.125499	0.00207129	0.956924	0.996968
	ENSG00000105270	CLIP3	0.133625	0.00780955	0.125686	0.0458181	0.815281	0.99679
	ENSG00000145632	PLK2	-0.0784087	0.00782034	0.125741	0.101699	0.404078	0.987649
	ENSG00000247626	MARS2	-0.0403724	0.00784463	0.125909	0.0493382	0.497162	0.987649
	ENSG00000164941	INTS8	0.0287741	0.00784685	0.125909	0.00997969	0.835472	0.99679
	ENSG00000259562	ENSG00000259562	0.123796	0.00785294	0.125909	0.0174287	0.926787	0.99679
	ENSG00000100982	PCIF1	-0.0301243	0.00786084	0.125917	0.012258	0.821035	0.99679
	ENSG00000114867	EIF4G1	-0.0214717	0.00787501	0.12597	-0.0258663	0.616312	0.987649
	ENSG00000280190	ENSG00000280190	0.10885	0.00787893	0.12597	0.11378	0.518076	0.987649
	ENSG00000131791	PRKAB2	0.0417515	0.00789921	0.126176	0.0162095	0.810992	0.99679
	ENSG00000133961	NUMB	-0.0283316	0.00791302	0.126279	-0.0359774	0.502238	0.987649
	ENSG00000189046	ALKBH2	-0.0566571	0.0079329	0.126364	-0.0853077	0.371259	0.987649
	ENSG00000141556	TBCD	-0.0334751	0.0079332	0.126364	-0.0357305	0.438432	0.987649
	ENSG00000164684	ZNF704	-0.0526189	0.00795132	0.126535	-0.207759	0.00838814	0.897251
	ENSG00000078018	MAP2	-0.171493	0.00798615	0.12697	-0.383938	0.103538	0.987649
	ENSG00000082781	ITGB5	-0.0382513	0.00807252	0.128157	0.0569944	0.333295	0.987649
	ENSG00000189221	MAOA	0.0536538	0.00807577	0.128157	-0.00860513	0.916032	0.99679
	ENSG00000152332	UHMK1	0.0231043	0.00809713	0.128337	0.0454197	0.280951	0.987649
	ENSG00000288096	ENSG00000288096	-0.128745	0.0081022	0.128337	-0.0906004	0.628031	0.987649
	ENSG00000058085	LAMC2	-0.0384723	0.00813013	0.128388	-0.00950275	0.874409	0.99679
	ENSG00000014257	ACP3	0.0622727	0.00813618	0.128388	-0.257459	0.0101551	0.897251
	ENSG00000174444	RPL4	-0.0303119	0.00813675	0.128388	-0.016072	0.794409	0.99679
	ENSG00000236384	LINC00479	0.0987351	0.00813766	0.128388	-0.183793	0.17044	0.987649
	ENSG00000132330	SCLY	-0.0591873	0.00815088	0.128388	-0.0284289	0.736063	0.99679
	ENSG00000177733	HNRNPA0	-0.0329229	0.00816171	0.128388	-0.0638597	0.254437	0.987649
	ENSG00000186193	SAPCD2	0.0772139	0.00816205	0.128388	0.102299	0.35067	0.987649
	ENSG00000136504	KAT7	-0.0207173	0.0082018	0.128388	-0.051145	0.290683	0.987649
	ENSG00000182551	ADI1	0.0523001	0.008206	0.128388	0.0789842	0.378889	0.987649
	ENSG00000254701	ENSG00000254701	-0.161821	0.00820612	0.128388	-0.453334	0.0341873	0.987649
	ENSG00000071127	WDR1	-0.0295785	0.0082091	0.128388	-0.0685347	0.179977	0.987649
	ENSG00000180867	PDIA3P1	-0.0370332	0.00820971	0.128388	0.0310781	0.589176	0.987649
	ENSG00000108932	SLC16A6	-0.102499	0.00821023	0.128388	-0.0888167	0.641747	0.987649
	ENSG00000250237	ENSG00000250237	0.11069	0.00821079	0.128388	0.113512	0.501394	0.987649
	ENSG00000182179	UBA7	-0.0480441	0.00822215	0.128436	-0.0647442	0.342696	0.987649
	ENSG00000229544	NKX1-2	0.145433	0.0082289	0.128436	0.290746	0.239448	0.987649
	ENSG00000233476	EEF1A1P6	-0.0819947	0.00824044	0.12848	-0.0641289	0.581457	0.987649
	ENSG00000188266	HYKK	0.0527389	0.00824679	0.12848	0.0678073	0.412503	0.987649
	ENSG00000113749	HRH2	0.105097	0.00830965	0.129341	-0.226001	0.231232	0.987649
	ENSG00000005102	MEOX1	-0.154053	0.00835187	0.129575	0.0383437	0.898071	0.99679
	ENSG00000161055	SCGB3A1	-0.236961	0.00836535	0.129575	-0.30494	0.331097	0.987649
	ENSG00000276048	ENSG00000276048	0.10179	0.00836691	0.129575	0.0284787	0.824353	0.99679
	ENSG00000226067	LINC00623	-0.0782129	0.00837588	0.129575	0.180406	0.201075	0.987649
	ENSG00000258584	FAM181A-AS1	-0.104816	0.00837805	0.129575	0.0204246	0.903798	0.99679
	ENSG00000258289	CHURC1	0.0719895	0.00838294	0.129575	0.0728652	0.509662	0.987649
	ENSG00000274997	H2AC12	0.0865545	0.00838444	0.129575	-0.0233448	0.88419	0.99679
	ENSG00000164111	ANXA5	-0.0432595	0.00838544	0.129575	-0.0514131	0.379817	0.987649
	ENSG00000128656	CHN1	-0.14766	0.00841277	0.12984	0.173521	0.405799	0.987649
	ENSG00000276071	ENSG00000276071	0.130399	0.00842511	0.12984	-0.0333989	0.865063	0.99679
	ENSG00000124215	CDH26	0.0810885	0.00843145	0.12984	0.0895828	0.522685	0.987649
	ENSG00000236700	LINC01010	0.161581	0.00843301	0.12984	-0.0445748	0.86865	0.99679
	ENSG00000253921	ENSG00000253921	-0.114784	0.00845575	0.130073	-0.364043	0.0270339	0.987649
	ENSG00000169057	MECP2	-0.0234552	0.0084656	0.130107	-0.0748818	0.082422	0.987649
	ENSG00000227877	MRLN	0.0840134	0.00850033	0.130223	0.201916	0.0611643	0.987649
	ENSG00000144848	ATG3	0.0264568	0.00850045	0.130223	0.0417264	0.309107	0.987649
	ENSG00000145214	DGKQ	0.0423179	0.00850879	0.130223	0.0127477	0.826826	0.99679
	ENSG00000018280	SLC11A1	0.094927	0.00850967	0.130223	0.208871	0.259289	0.987649
	ENSG00000178695	KCTD12	-0.072923	0.00851217	0.130223	0.0902404	0.509564	0.987649
	ENSG00000280294	ENSG00000280294	-0.14693	0.0085255	0.130223	-0.0263229	0.924137	0.99679
	ENSG00000181754	AMIGO1	-0.0609486	0.00853489	0.130223	-0.13656	0.299902	0.987649
	ENSG00000172139	SLC9C1	-0.078684	0.00855193	0.130223	-0.062202	0.624366	0.987649
	ENSG00000160862	AZGP1	0.121625	0.00856671	0.130223	0.264082	0.194281	0.987649
	ENSG00000255031	ENSG00000255031	0.0872928	0.00856679	0.130223	0.058679	0.676521	0.988859
	ENSG00000165280	VCP	-0.0210564	0.00857226	0.130223	-0.00692634	0.879249	0.99679
	ENSG00000159921	GNE	0.0482664	0.00858078	0.130223	0.0500752	0.49327	0.987649
	ENSG00000101916	TLR8	0.115106	0.00858357	0.130223	-0.192735	0.3748	0.987649
	ENSG00000166670	MMP10	-0.179833	0.00858843	0.130223	-0.0545036	0.864697	0.99679
	ENSG00000149923	PPP4C	-0.023532	0.00859462	0.130223	0.0132836	0.721271	0.992121
	ENSG00000134755	DSC2	-0.0866101	0.00859532	0.130223	-0.120359	0.359251	0.987649
	ENSG00000280063	ENSG00000280063	-0.0752742	0.0086196	0.130416	0.0560629	0.634681	0.987649
	ENSG00000146826	TRAPPC14	0.0332727	0.00862335	0.130416	0.0341686	0.522876	0.987649
	ENSG00000111012	CYP27B1	0.110862	0.00863988	0.130493	0.269353	0.105455	0.987649
	ENSG00000165264	NDUFB6	0.0342704	0.00864646	0.130493	0.0946614	0.0778136	0.987649
	ENSG00000215114	UBXN2B	0.0323546	0.00865903	0.130493	-0.0562	0.342312	0.987649
	ENSG00000130590	SAMD10	0.0470427	0.00866628	0.130493	-0.161143	0.0207839	0.987649
	ENSG00000185479	KRT6B	-0.145244	0.00866664	0.130493	0.0545409	0.781917	0.99679
	ENSG00000178567	EPM2AIP1	-0.0306757	0.00871544	0.131045	-0.0678808	0.237952	0.987649
	ENSG00000272173	ENSG00000272173	0.0865844	0.00872258	0.131045	-0.166168	0.202169	0.987649
	ENSG00000103313	MEFV	0.100701	0.00872637	0.131045	-0.0836306	0.692211	0.992121
	ENSG00000261141	ENSG00000261141	-0.0875996	0.0087372	0.131092	-0.0143472	0.899027	0.99679
	ENSG00000154359	LONRF1	-0.0449658	0.00876335	0.131369	0.0495136	0.511283	0.987649
	ENSG00000167981	ZNF597	-0.0377428	0.00877112	0.13137	-0.0448318	0.476583	0.987649
	ENSG00000284738	ENSG00000284738	-0.0952348	0.00878361	0.131442	-0.00562609	0.968173	0.998103
	ENSG00000171316	CHD7	-0.0273375	0.0087977	0.131537	-0.0267139	0.641989	0.987649
	ENSG00000255428	ENSG00000255428	0.08561	0.00881715	0.131713	-0.137681	0.252283	0.987649
	ENSG00000286071	ENSG00000286071	0.0816184	0.00884643	0.131931	0.0847372	0.451625	0.987649
	ENSG00000162896	PIGR	-0.0444134	0.00884725	0.131931	-0.0815747	0.418376	0.987649
	ENSG00000123609	NMI	0.0390706	0.00887929	0.132293	0.0363379	0.612083	0.987649
	ENSG00000166598	HSP90B1	-0.0334287	0.00891667	0.132734	-0.0106281	0.866073	0.99679
	ENSG00000214078	CPNE1	-0.0629282	0.00893335	0.132867	0.0402237	0.679831	0.989524
	ENSG00000250790	ENSG00000250790	-0.1139	0.00895218	0.133031	0.119793	0.510079	0.987649
	ENSG00000137817	PARP6	0.0344108	0.00896304	0.133076	-0.0221013	0.699393	0.992121
	ENSG00000166860	ZBTB39	-0.0298603	0.008977	0.133168	-0.0779133	0.123435	0.987649
	ENSG00000198183	BPIFA1	0.5454	0.00898804	0.133216	-0.0819277	0.931503	0.99679
	ENSG00000239899	RN7SL674P	-0.131501	0.00900833	0.133351	0.121493	0.531276	0.987649
	ENSG00000280424	ENSG00000280424	0.125383	0.00902455	0.133351	-0.0833463	0.685926	0.989988
	ENSG00000090512	FETUB	0.393805	0.00903207	0.133351	0.779807	0.192449	0.987649
	ENSG00000136870	ZNF189	0.0334308	0.00903554	0.133351	0.00455511	0.935744	0.99679
	ENSG00000211455	STK38L	0.0294251	0.00903629	0.133351	-0.0367096	0.468444	0.987649
	ENSG00000248027	ARHGAP42-AS1	0.102952	0.00906425	0.133576	-0.251624	0.0958861	0.987649
	ENSG00000185305	ARL15	0.0440287	0.00907758	0.133576	-0.0507735	0.458743	0.987649
	ENSG00000169248	CXCL11	0.275188	0.00908512	0.133576	0.371756	0.551865	0.987649
	ENSG00000007306	CEACAM7	-0.159466	0.00909235	0.133576	0.14889	0.585891	0.987649
	ENSG00000105146	AURKC	-0.147245	0.00910272	0.133576	-0.0457173	0.828924	0.99679
	ENSG00000163071	SPATA18	-0.0309222	0.00910375	0.133576	0.0333095	0.469502	0.987649
	ENSG00000229089	ANKRD20A8P	-0.197603	0.00910629	0.133576	0.104909	0.714155	0.992121
	ENSG00000168062	BATF2	0.0777952	0.0091192	0.13365	0.105474	0.538216	0.987649
	ENSG00000164509	IL31RA	0.209992	0.00913116	0.13365	0.0771444	0.803998	0.99679
	ENSG00000104805	NUCB1	-0.0328456	0.00913489	0.13365	-0.0405419	0.49705	0.987649
	ENSG00000126602	TRAP1	-0.0338027	0.00916578	0.133987	-0.0796359	0.149261	0.987649
	ENSG00000054219	LY75	-0.0422004	0.00919343	0.134277	0.00737426	0.906708	0.99679
	ENSG00000278662	GOLGA6L10	0.145766	0.00921378	0.134459	-0.156231	0.418963	0.987649
	ENSG00000274585	RNU2-1	-0.544748	0.00924388	0.134631	0.000208669	0.999717	0.999809
	ENSG00000140320	BAHD1	-0.026566	0.00924824	0.134631	-0.0218432	0.620668	0.987649
	ENSG00000126368	NR1D1	-0.1192	0.00924929	0.134631	-0.218452	0.325705	0.987649
	ENSG00000100842	EFS	0.0472647	0.00927327	0.134865	0.0391006	0.610633	0.987649
	ENSG00000255882	ENSG00000255882	0.127846	0.00928999	0.134949	0.0334338	0.853682	0.99679
	ENSG00000101928	MOSPD1	0.028313	0.00929485	0.134949	0.131283	0.00608081	0.897251
	ENSG00000214376	VSTM5	-0.144944	0.00930306	0.134953	-0.344816	0.0980467	0.987649
	ENSG00000086065	CHMP5	0.0281119	0.00931444	0.135004	0.0501611	0.320185	0.987649
	ENSG00000243927	MRPS6	0.0427147	0.00932647	0.135063	-0.0493117	0.419237	0.987649
	ENSG00000161980	POLR3K	-0.0595724	0.00933802	0.135116	0.169679	0.0620771	0.987649
	ENSG00000168246	UBTD2	0.0289945	0.00937529	0.135463	-0.0140187	0.777759	0.99679
	ENSG00000145284	SCD5	-0.0444652	0.00937792	0.135463	-0.102769	0.108479	0.987649
	ENSG00000175063	UBE2C	0.100779	0.00941074	0.135822	0.103679	0.534946	0.987649
	ENSG00000151835	SACS	-0.0556229	0.00944145	0.13615	-0.0545564	0.547026	0.987649
	ENSG00000156042	CFAP70	-0.0548786	0.00946119	0.13632	-0.0369788	0.652739	0.987649
	ENSG00000250878	METTL21EP	-0.160535	0.00949666	0.136716	0.324033	0.122344	0.987649
	ENSG00000152818	UTRN	-0.0273306	0.00951224	0.136824	-0.0315517	0.586016	0.987649
	ENSG00000099337	KCNK6	0.0498991	0.0095302	0.136967	-0.0397567	0.613012	0.987649
	ENSG00000168887	C2orf68	0.0232931	0.00955582	0.137119	-0.0672054	0.0700564	0.987649
	ENSG00000171049	FPR2	0.148829	0.00956232	0.137119	0.00864251	0.977871	0.998105
	ENSG00000205436	EXOC3L4	-0.161277	0.00956706	0.137119	-0.117854	0.598077	0.987649
	ENSG00000256746	MADD-AS1	0.130697	0.00957472	0.137119	-0.250892	0.302171	0.987649
	ENSG00000129810	SGO1	0.0739473	0.00960684	0.137119	0.0518486	0.65968	0.987649
	ENSG00000149557	FEZ1	-0.113124	0.0096072	0.137119	0.0183576	0.929114	0.99679
	ENSG00000168904	LRRC28	0.0305502	0.0096118	0.137119	-0.0440737	0.365687	0.987649
	ENSG00000125999	BPIFB1	0.121739	0.00961502	0.137119	-0.257884	0.207629	0.987649
	ENSG00000258940	ENSG00000258940	0.0631239	0.00962616	0.137119	-0.139621	0.177406	0.987649
	ENSG00000165553	NGB	0.317616	0.00962735	0.137119	-0.0301289	0.936689	0.99679
	ENSG00000260927	ENSG00000260927	-0.119787	0.00962915	0.137119	-0.137441	0.442926	0.987649
	ENSG00000006530	AGK	0.0250544	0.00964641	0.13725	0.0371454	0.412792	0.987649
	ENSG00000225177	ENSG00000225177	-0.087359	0.00968648	0.137705	0.0848086	0.498583	0.987649
	ENSG00000274641	H2BC17	0.0983847	0.00972081	0.13785	0.0915028	0.620798	0.987649
	ENSG00000255446	ENSG00000255446	-0.241995	0.00972621	0.13785	0.0367423	0.921114	0.99679
	ENSG00000091640	SPAG7	-0.0304216	0.00972773	0.13785	0.0278797	0.626921	0.987649
	ENSG00000132749	TESMIN	-0.0577319	0.00972899	0.13785	0.0783631	0.330873	0.987649
	ENSG00000224752	VN1R21P	0.116986	0.00974009	0.137893	0.0231455	0.910669	0.99679
	ENSG00000165698	SPACA9	-0.0405873	0.00976527	0.137906	-0.0680382	0.312801	0.987649
	ENSG00000260266	PPIAP46	-0.144755	0.00976895	0.137906	0.197381	0.317143	0.987649
	ENSG00000198242	RPL23A	-0.0287129	0.00978937	0.137906	-0.0258405	0.616641	0.987649
	ENSG00000109519	GRPEL1	-0.0252677	0.00978948	0.137906	0.083031	0.0803869	0.987649
	ENSG00000197872	CYRIA	-0.0687572	0.00979332	0.137906	-0.00645167	0.957244	0.996968
	ENSG00000173369	C1QB	0.09782	0.00979858	0.137906	0.161148	0.211478	0.987649
	ENSG00000023697	DERA	0.0290517	0.00979895	0.137906	-0.0429047	0.468377	0.987649
	ENSG00000101544	ADNP2	-0.0264501	0.0098114	0.137906	-0.0953774	0.107204	0.987649
	ENSG00000204564	C6orf136	-0.0421797	0.00981782	0.137906	-0.105838	0.12622	0.987649
	ENSG00000132321	IQCA1	-0.0715868	0.00982296	0.137906	-0.0236191	0.848555	0.99679
	ENSG00000159788	RGS12	0.0256153	0.00984554	0.137906	-0.00588069	0.896539	0.99679
	ENSG00000071073	MGAT4A	-0.0538356	0.00985004	0.137906	0.0119676	0.887144	0.99679
	ENSG00000251666	ZNF346-IT1	-0.132124	0.00986008	0.137906	-0.0438655	0.861253	0.99679
	ENSG00000254614	ENSG00000254614	0.159841	0.00986504	0.137906	-0.365646	0.0794247	0.987649
	ENSG00000166949	SMAD3	-0.0449465	0.00986927	0.137906	-0.161772	0.0320169	0.987649
	ENSG00000276368	H2AC14	0.101136	0.0098704	0.137906	0.114641	0.534476	0.987649
	ENSG00000174938	SEZ6L2	-0.0621587	0.00988949	0.137955	-0.150654	0.1696	0.987649
	ENSG00000100201	DDX17	-0.0320361	0.0098931	0.137955	-0.00306429	0.949643	0.996968
	ENSG00000154079	SDHAF4	-0.0469225	0.00990648	0.137955	-0.0208839	0.799804	0.99679
	ENSG00000124214	STAU1	-0.0300865	0.00991089	0.137955	0.0397478	0.502723	0.987649
	ENSG00000059573	ALDH18A1	-0.0278276	0.00991431	0.137955	-0.0469032	0.428175	0.987649
	ENSG00000185156	MFSD6L	-0.0814637	0.00993977	0.138177	0.231476	0.132191	0.987649
	ENSG00000185278	ZBTB37	-0.0254728	0.00994646	0.138177	-0.0733716	0.153807	0.987649
	ENSG00000171357	LURAP1	0.0862194	0.00998221	0.138561	0.0311051	0.832228	0.99679
	ENSG00000114455	HHLA2	-0.0966128	0.00999916	0.138683	-0.217791	0.20253	0.987649
	ENSG00000231683	ENSG00000231683	0.145538	0.0100356	0.139076	0.000724347	0.997827	0.999809
	ENSG00000074855	ANO8	0.0532602	0.0100718	0.1394	-0.2238	0.0223042	0.987649
	ENSG00000185758	CLDN24	-0.16324	0.0100766	0.1394	-0.0396139	0.873582	0.99679
	ENSG00000213799	ZNF845	0.0309308	0.0101066	0.1394	-0.0101848	0.814352	0.99679
	ENSG00000232810	TNF	-0.114836	0.0101068	0.1394	-0.179366	0.337146	0.987649
	ENSG00000166997	CNPY4	-0.0491405	0.0101079	0.1394	-0.0473125	0.59916	0.987649
	ENSG00000137161	CNPY3	-0.0325023	0.0101081	0.1394	-0.00105202	0.988201	0.998105
	ENSG00000137364	TPMT	0.0299401	0.010141	0.139658	0.0354306	0.461022	0.987649
	ENSG00000102935	ZNF423	-0.179175	0.0101431	0.139658	-0.0117587	0.968747	0.998103
	ENSG00000119599	DCAF4	-0.04159	0.0101574	0.139742	0.0348166	0.587023	0.987649
	ENSG00000159433	STARD9	-0.0453333	0.0101673	0.139765	0.0234466	0.768134	0.99679
	ENSG00000117362	APH1A	-0.0215876	0.0101958	0.139879	0.00648975	0.879657	0.99679
	ENSG00000285701	ENSG00000285701	0.119524	0.0101992	0.139879	-0.147463	0.45022	0.987649
	ENSG00000180879	SSR4	-0.029247	0.0102072	0.139879	-0.0597405	0.291851	0.987649
	ENSG00000143322	ABL2	-0.037661	0.0102092	0.139879	0.0329754	0.500222	0.987649
	ENSG00000170381	SEMA3E	-0.0946151	0.0102166	0.139879	-0.302302	0.0595311	0.987649
	ENSG00000005448	WDR54	-0.0347368	0.0102456	0.140097	0.0982132	0.0899481	0.987649
	ENSG00000166197	NOLC1	-0.0243247	0.0102556	0.140097	-0.0614467	0.216813	0.987649
	ENSG00000164038	SLC9B2	0.107031	0.0102571	0.140097	-0.222327	0.241057	0.987649
	ENSG00000284862	CCDC39	0.0383456	0.0102777	0.140266	0.0534174	0.424214	0.987649
	ENSG00000148154	UGCG	0.0381385	0.0103018	0.140478	0.118236	0.0258536	0.987649
	ENSG00000143228	NUF2	0.0708081	0.0103097	0.140478	-0.0346328	0.735522	0.99679
	ENSG00000146285	SCML4	-0.0865451	0.0103546	0.140926	-0.0638272	0.671859	0.987649
	ENSG00000091129	NRCAM	-0.13642	0.0103591	0.140926	0.0350273	0.856165	0.99679
	ENSG00000123159	GIPC1	-0.0293915	0.0103913	0.141251	-0.0377915	0.38743	0.987649
	ENSG00000246100	LINC00900	0.132441	0.0104009	0.141269	0.391969	0.061688	0.987649
	ENSG00000245532	NEAT1	0.0653014	0.0104602	0.141961	-0.108874	0.381843	0.987649
	ENSG00000166321	NUDT13	0.0567624	0.0105185	0.14258	-0.0342751	0.67837	0.989524
	ENSG00000043514	TRIT1	-0.0334106	0.0105229	0.14258	0.0102498	0.856415	0.99679
	ENSG00000181638	ZFP41	0.0451208	0.0105309	0.14258	0.00827689	0.891387	0.99679
	ENSG00000267787	ENSG00000267787	0.0593424	0.0105499	0.142685	0.130037	0.160004	0.987649
	ENSG00000127249	ATP13A4	-0.0628323	0.0105559	0.142685	-0.253807	0.00887448	0.897251
	ENSG00000109738	GLRB	-0.135256	0.0105637	0.142685	-0.737269	0.00713009	0.897251
	ENSG00000132938	MTUS2	-0.143167	0.0106042	0.142876	-0.15379	0.597879	0.987649
	ENSG00000071553	ATP6AP1	-0.0283196	0.010605	0.142876	-0.021372	0.662802	0.987649
	ENSG00000161542	PRPSAP1	-0.0404442	0.0106106	0.142876	0.0232111	0.709997	0.992121
	ENSG00000105516	DBP	-0.0694701	0.0106141	0.142876	-0.0829743	0.433988	0.987649
	ENSG00000120992	LYPLA1	0.0337662	0.0106197	0.142876	-0.0170124	0.76603	0.99679
	ENSG00000286865	ENSG00000286865	0.131459	0.0106562	0.143148	-0.0981797	0.63818	0.987649
	ENSG00000250274	ENSG00000250274	0.233042	0.0106567	0.143148	0.35914	0.395271	0.987649
	ENSG00000163964	PIGX	0.0365208	0.0106657	0.143156	0.00501003	0.924042	0.99679
	ENSG00000117479	SLC19A2	-0.0507088	0.0106742	0.143157	0.0874093	0.215619	0.987649
	ENSG00000197933	ZNF823	0.0384135	0.010695	0.143324	0.0908438	0.148273	0.987649
	ENSG00000225695	HNRNPA1P35	0.130287	0.010736	0.14361	0.0182459	0.928583	0.99679
	ENSG00000156966	B3GNT7	-0.0464617	0.0107379	0.14361	-0.0904505	0.113152	0.987649
	ENSG00000230730	ENSG00000230730	0.22857	0.0107416	0.14361	-0.099717	0.76928	0.99679
	ENSG00000169607	CKAP2L	0.0845322	0.0107601	0.143745	-0.00831569	0.944376	0.996968
	ENSG00000184154	LRTOMT	-0.0347875	0.0107698	0.143761	0.0168406	0.78378	0.99679
	ENSG00000167034	NKX3-1	-0.100971	0.0107934	0.143866	-0.195323	0.221627	0.987649
	ENSG00000128487	SPECC1	0.044842	0.0108138	0.143866	-0.103846	0.157606	0.987649
	ENSG00000261630	ENSG00000261630	0.160324	0.0108183	0.143866	0.0320617	0.869177	0.99679
	ENSG00000165995	CACNB2	0.058492	0.0108222	0.143866	0.036035	0.708168	0.992121
	ENSG00000150627	WDR17	-0.0845994	0.010839	0.143866	-0.104333	0.334863	0.987649
	ENSG00000109906	ZBTB16	0.194203	0.0108443	0.143866	0.191166	0.593135	0.987649
	ENSG00000151838	CCDC175	-0.0978873	0.0108469	0.143866	0.213677	0.209341	0.987649
	ENSG00000223865	HLA-DPB1	-0.17065	0.0108507	0.143866	0.198768	0.548337	0.987649
	ENSG00000269376	ENSG00000269376	0.155486	0.0108535	0.143866	-0.366101	0.0782631	0.987649
	ENSG00000169594	BNC1	0.0785956	0.0108877	0.144135	0.229993	0.174055	0.987649
	ENSG00000156463	SH3RF2	0.0447923	0.0108907	0.144135	-0.0864805	0.233867	0.987649
	ENSG00000112812	PRSS16	0.10353	0.0109039	0.144198	-0.170095	0.267007	0.987649
	ENSG00000253414	LINC01605	-0.132111	0.0109163	0.144249	-0.107409	0.53772	0.987649
	ENSG00000138821	SLC39A8	0.0612092	0.010951	0.144596	0.0826157	0.382745	0.987649
	ENSG00000080572	DNAAF6	0.0361527	0.011014	0.145315	0.139554	0.0660944	0.987649
	ENSG00000215386	MIR99AHG	-0.0464704	0.0110434	0.145591	-0.0476998	0.492897	0.987649
	ENSG00000167004	PDIA3	-0.0325961	0.0110658	0.145774	-0.00422641	0.938907	0.99679
	ENSG00000051180	RAD51	0.0718408	0.0110942	0.146035	0.129137	0.272132	0.987649
	ENSG00000225505	ENSG00000225505	-0.0960392	0.011172	0.146946	0.259844	0.103534	0.987649
	ENSG00000105976	MET	-0.0419469	0.0111815	0.146947	-0.0508092	0.459011	0.987649
	ENSG00000147138	GPR174	-0.0724541	0.0111893	0.146947	-0.115511	0.460789	0.987649
	ENSG00000104177	MYEF2	-0.0462464	0.0112094	0.147054	-0.0190114	0.785059	0.99679
	ENSG00000174567	GOLT1A	-0.0775194	0.0112147	0.147054	-0.0400874	0.707368	0.992121
	ENSG00000155886	SLC24A2	0.314786	0.0112303	0.147145	1.06821	0.0792397	0.987649
	ENSG00000132915	PDE6A	0.12011	0.0112454	0.147229	-0.0320101	0.861179	0.99679
	ENSG00000169692	AGPAT2	-0.0414239	0.0112639	0.147359	0.0624831	0.370021	0.987649
	ENSG00000163811	WDR43	-0.0239218	0.011281	0.147445	0.00667938	0.907733	0.99679
	ENSG00000114767	RRP9	-0.0329217	0.0112878	0.147445	0.0640096	0.279261	0.987649
	ENSG00000044574	HSPA5	-0.050802	0.0113174	0.147719	-0.137677	0.113492	0.987649
	ENSG00000167972	ABCA3	-0.0664409	0.0113328	0.147807	-0.0205177	0.826046	0.99679
	ENSG00000166770	ZNF667-AS1	-0.196082	0.0113432	0.14783	-0.135522	0.628784	0.987649
	ENSG00000083812	ZNF324	-0.0297255	0.0113583	0.147913	-0.104547	0.0428208	0.987649
	ENSG00000131473	ACLY	-0.0263984	0.0114166	0.14856	0.0191313	0.655901	0.987649
	ENSG00000135077	HAVCR2	0.0677648	0.0114338	0.148587	0.0337144	0.821115	0.99679
	ENSG00000170190	SLC16A5	-0.0505691	0.0114399	0.148587	-0.0974887	0.235684	0.987649
	ENSG00000227533	SLC2A1-AS1	0.116422	0.0114449	0.148587	0.106231	0.56156	0.987649
	ENSG00000144749	LRIG1	-0.0433289	0.0114671	0.148643	-0.0302075	0.68687	0.989988
	ENSG00000183576	SETD3	-0.0205688	0.0114738	0.148643	0.0223363	0.470584	0.987649
	ENSG00000180346	TIGD2	0.0354367	0.0114753	0.148643	0.0160379	0.794584	0.99679
	ENSG00000111262	KCNA1	-0.455392	0.011499	0.148751	0.560998	0.420403	0.987649
	ENSG00000148303	RPL7A	-0.0293907	0.0115028	0.148751	-0.0622194	0.282069	0.987649
	ENSG00000214517	PPME1	-0.0257991	0.0115098	0.148751	0.0585164	0.178264	0.987649
	ENSG00000223501	VPS52	-0.0305716	0.011556	0.149235	-0.158467	0.0080961	0.897251
	ENSG00000081087	OSTM1	0.0311905	0.0115709	0.149314	0.0615618	0.170793	0.987649
	ENSG00000121858	TNFSF10	0.0516902	0.0115819	0.149344	0.0178178	0.858309	0.99679
	ENSG00000139433	GLTP	0.0304159	0.0116219	0.149633	0.0381518	0.423067	0.987649
	ENSG00000198929	NOS1AP	0.0515866	0.0116219	0.149633	-0.115041	0.216706	0.987649
	ENSG00000149257	SERPINH1	-0.0370564	0.0116382	0.14973	-0.0805229	0.283918	0.987649

## Sheet: Supplementary Data 7
	Supplementary Data 7: Significant eQTM results for DEGs paired with CpGs within 5kb of the transcription start site (TSS) or linked to the gene by promoter-capture HiC experiments in bronchial epithelial cells. There are N=915 unique CpGs identified from the N=918 eQTMs that were moved forward to DMC analysis. Effect sizes (beta and log2 fold-change) and unadjusted p-values are from two-sided mul…
										eQTM full run (n=298)			DMC full run (n=331)			DEG full run (n=536)
	Chr	Gene	GeneID	Gene Pos	strand	CpG	CpG Pos	Criterion		beta	p-value		beta	p-value		log2FC	p-value	q-value
	6	FKBP5	ENSG00000096060	35573585-35728583	-	cg23416081	35725795	5kb TSS		-0.745834	0.0103629		-0.264455	8.03e-09		0.265041	3.66e-07	0.00056787
	6	TREML2	ENSG00000112195	41189749-41201149	-	cg18297196	41201202	5kb TSS		-2.19648	0.0306804		-0.200838	1.88e-07		0.319271	1.59e-05	0.00502737
	6	FKBP5	ENSG00000096060	35573585-35728583	-	cg03546163	35686585	pcHiC		-0.834014	0.0034007		-0.294829	8.22e-07		0.265041	3.66e-07	0.00056787
	6	TREML2	ENSG00000112195	41189749-41201149	-	cg26928682	41201062	5kb TSS		-3.36379	0.00237653		-0.104903	9.3e-06		0.319271	1.59e-05	0.00502737
	8	TMEM71	ENSG00000165071	132685007-132760712	-	cg27159719	132760495	5kb TSS		-2.14709	0.0171003		-0.143748	2.58e-05		0.0982871	8.65e-05	0.0119981
	8	TMEM71	ENSG00000165071	132685007-132760712	-	cg05598678	132760852	5kb TSS		-1.04211	0.00491127		-0.205235	5.67e-05		0.0982871	8.65e-05	0.0119981
	11	MDK	ENSG00000110492	46380756-46383837	+	cg27245817	46513429	pcHiC		-0.866176	0.0042956		-0.212074	0.00020547		-0.0786986	0.00018448	0.0176712
	13	POSTN	ENSG00000133110	37562583-37598844	-	cg01868835	37599341	5kb TSS		-2.32913	8.41e-05		-0.208455	0.00023491		0.250221	0.00072561	0.0401898
	12	DCN	ENSG00000011465	91140484-91183217	-	cg04018214	91178421	5kb TSS		-5.59185	3.98e-05		0.117899	0.00029827		-0.302373	0.00106291	0.0477174
	3	ST6GAL1	ENSG00000073849	186930325-187078553	+	cg22898021	186861177	pcHiC		-0.478816	0.044481		-0.15248	0.00079533		0.0791561	0.00095956	0.0454669
	7	MDFIC	ENSG00000135272	114922359-115019202	+	cg02294028	114924317	5kb TSS		-0.925341	9.55e-06		0.11202	0.0008102		-0.0608178	0.00105079	0.047423
	8	TMEM71	ENSG00000165071	132685007-132760712	-	cg10054641	132760846	5kb TSS		-0.602265	0.0163309		-0.161252	0.00099653		0.0982871	8.65e-05	0.0119981
	2	GEN1	ENSG00000178295	17753858-17788946	+	cg01131890	17750107	5kb TSS		1.05912	9.69e-05		0.0767199	0.00099765		0.0535001	0.00066667	0.0384661
	10	ST8SIA6	ENSG00000148488	17315421-17454595	-	cg01816726	17454989	5kb TSS		-3.67797	7.53e-12		-0.126901	0.00105426		0.186376	0.00101915	0.0466116
	12	DCN	ENSG00000011465	91140484-91183217	-	cg00608965	91178413	5kb TSS		-7.87247	3.66e-06		0.0805453	0.00129651		-0.302373	0.00106291	0.0477174
	6	TREML2	ENSG00000112195	41189749-41201149	-	cg25473438	41201310	5kb TSS		-2.78942	0.013369		-0.178208	0.00131229		0.319271	1.59e-05	0.00502737
	3	CHDH	ENSG00000016391	53812335-53846419	-	cg27567495	53843408	5kb TSS		-1.79792	0.00182752		-0.0765586	0.00217057		0.118349	1.53e-06	0.00104384
	16	WASIR2	ENSG00000231439	22910-25123	+	cg03792876	23242	5kb TSS		-24.1423	7.32e-30		-0.144573	0.00236808		0.732974	0.00017294	0.0170276
	5	CEP72	ENSG00000112877	612340-667168	+	cg00049323	472448	pcHiC		0.607463	0.0352642		0.161053	0.00295321		0.116201	2.32e-05	0.00589075
	16	CPPED1	ENSG00000103381	12659799-12803887	-	cg09569691	12801871	5kb TSS		-1.23175	0.00069561		-0.137016	0.00317928		0.0612748	0.00047337	0.0313987
	9	NTRK2	ENSG00000148053	84668551-85027054	+	cg16964439	84672091	5kb TSS		-3.19692	2.18e-10		-0.317464	0.00327417		0.245316	1.34e-05	0.00476402
	11	USP28	ENSG00000048028	113797874-113875570	-	cg09229257	113873522	5kb TSS		-0.401825	0.00064991		-0.0930875	0.00338209		0.0595682	2.18e-05	0.00582101
	6	FNDC1	ENSG00000164694	159169400-159272108	+	cg03891048	159165111	5kb TSS		-2.71473	0.0205174		0.0534741	0.00367281		-0.291351	5.31e-05	0.00933429
	1	LINC02767	ENSG00000284237	207959292-207969329	+	cg27526649	207958658	5kb TSS		-3.19022	1.4e-11		-0.105301	0.00387704		0.208212	1.25e-06	0.00097113
	16	CDH11	ENSG00000140937	64943753-65126112	-	cg03481393	65124466	5kb TSS		-1.75662	0.0254488		0.0993715	0.00429275		-0.230612	6.35e-07	0.0007053
	8	LY96	ENSG00000154589	73991392-74029079	+	cg12012404	73991679	5kb TSS		-2.43261	2.71e-09		-0.111964	0.00463592		0.121342	0.00093001	0.0452005
	3	CHDH	ENSG00000016391	53812335-53846419	-	cg17626378	53845481	5kb TSS		-2.51278	0.00105626		-0.0351426	0.00485487		0.118349	1.53e-06	0.00104384
	9	NTRK2	ENSG00000148053	84668551-85027054	+	cg15733849	84672078	5kb TSS		-3.35578	5.03e-15		-0.205498	0.00537217		0.245316	1.34e-05	0.00476402
	18	DSEL	ENSG00000171451	67506587-67516720	-	cg06627151	67515418	5kb TSS		-2.6742	9.4e-16		0.131987	0.0055303		-0.113266	0.00024739	0.0212078
	18	DSEL	ENSG00000171451	67506587-67516720	-	cg25677027	67514517	5kb TSS		-1.97095	0.0163337		0.100208	0.00617362		-0.113266	0.00024739	0.0212078
	2	SPTBN1	ENSG00000115306	54456317-54671446	+	cg06299644	54459065	5kb TSS		-0.454868	0.0334172		0.0695626	0.00619972		-0.0638405	5.91e-08	0.000112
	6	PLAGL1	ENSG00000118495	143940300-144064599	-	cg15892521	144596504	pcHiC		2.06425	0.00323306		0.132506	0.00641937		-0.0713898	0.00065345	0.0381766
	9	SPTAN1	ENSG00000197694	128552558-128633662	+	cg04370758	128551463	5kb TSS		-0.569429	0.00032804		0.0550637	0.00647312		-0.0531926	4.9e-07	0.00069729
	5	FASTKD3	ENSG00000124279	7859159-7869037	-	cg13982763	7869072	5kb TSS		1.63462	0.00211961		0.0502907	0.00690646		0.0462017	0.00030751	0.0236302
	9	ABO	ENSG00000175164	133233278-133276024	-	cg22535403	133274615	5kb TSS		-2.57642	0.00014863		-0.0839225	0.00700764		0.193222	3.6e-05	0.00722029
	3	ST3GAL6	ENSG00000064225	98732236-98821201	+	cg07390647	98734241	5kb TSS		-1.61767	3.86e-06		-0.126463	0.00714285		0.0714639	0.00103872	0.0470028
	3	ST3GAL6-AS1	ENSG00000239445	98706236-98732757	-	cg07390647	98734241	5kb TSS		-3.40199	0.00091372		-0.126463	0.00714285		0.302701	5.36e-07	0.00070358
	6	FKBP5	ENSG00000096060	35573585-35728583	-	cg25563198	35728948	5kb TSS		-2.55202	0.0002085		-0.0625782	0.00741388		0.265041	3.66e-07	0.00056787
	12	ETFRF1	ENSG00000205707	25195216-25209645	+	cg22240533	25195713	5kb TSS		1.54913	4.14e-05		0.146822	0.0079839		0.0549743	0.00045934	0.0311206
	1	CRABP2	ENSG00000143320	156699606-156705816	-	cg16679651	156709176	5kb TSS		-3.754	0.00299148		0.070254	0.00799005		-0.383295	9.05e-07	0.00085738
	9	ABO	ENSG00000175164	133233278-133276024	-	cg11879188	133274491	5kb TSS		-2.54559	2.18e-05		-0.0829369	0.0102812		0.193222	3.6e-05	0.00722029
	X	BCAP31	ENSG00000185825	153700492-153724565	-	cg07761358	153726191	5kb TSS		-0.298611	0.00162475		0.0851381	0.0102931		-0.0283214	0.00095332	0.0454669
	8	ENSG00000253123	ENSG00000253123	37326575-37331991	-	cg17528453	37332147	5kb TSS		-5.18995	0.027871		-0.0871751	0.0105124		0.253115	0.0003552	0.0262316
	8	EXT1	ENSG00000182197	117794490-118111826	-	cg16286281	118107812	5kb TSS		-0.749961	0.00629639		0.0987646	0.0106956		-0.0471579	0.00016449	0.0166442
	6	FKBP5	ENSG00000096060	35573585-35728583	-	cg13719443	35732604	5kb TSS		-1.41793	0.0497411		-0.0641241	0.010719		0.265041	3.66e-07	0.00056787
	1	LINC02767	ENSG00000284237	207959292-207969329	+	cg15770106	207959770	5kb TSS		2.42332	0.0315611		-0.0310318	0.0109781		0.208212	1.25e-06	0.00097113
	10	VWA2	ENSG00000165816	114239254-114294489	+	cg11531947	114235501	5kb TSS		-1.10048	0.0137417		0.0645034	0.0111683		-0.0839531	0.00021562	0.0198833
	1	CRABP2	ENSG00000143320	156699606-156705816	-	cg02363950	156707000	5kb TSS		-3.23093	0.0408418		-0.0931876	0.011191		-0.383295	9.05e-07	0.00085738
	12	USP5	ENSG00000111667	6852148-6866632	+	cg09137453	7129484	pcHiC		0.639248	7.17e-05		-0.0294834	0.0115531		-0.0319465	0.000479	0.0314379
	5	FASTKD3	ENSG00000124279	7859159-7869037	-	cg10833825	7868899	5kb TSS		1.27216	0.0282219		0.0487976	0.0120854		0.0462017	0.00030751	0.0236302
	12	C12orf54	ENSG00000177627	48482498-48496524	+	cg18568284	48485749	5kb TSS		-2.24202	0.00162951		0.0754181	0.0133573		0.194025	0.00013154	0.0148609
	15	CIB2	ENSG00000136425	78104606-78131535	-	cg22724325	78129088	5kb TSS		-2.60563	0.00031122		0.0444221	0.0137856		-0.120464	0.0007482	0.0405512
	17	ALOX15B	ENSG00000179593	8039034-8049134	+	cg04943887	8037679	5kb TSS		5.33271	0.0287566		0.0336545	0.0146516		0.409074	2.2e-06	0.00133983
	3	ST3GAL6-AS1	ENSG00000239445	98706236-98732757	-	cg20521702	98733967	5kb TSS		-5.70291	0.00634016		-0.155305	0.0148798		0.302701	5.36e-07	0.00070358
	3	ST3GAL6	ENSG00000064225	98732236-98821201	+	cg20521702	98733967	5kb TSS		-1.49815	0.0385528		-0.155305	0.0148798		0.0714639	0.00103872	0.0470028
	19	PRKCSH	ENSG00000130175	11435284-11450968	+	cg01799998	11435653	5kb TSS		2.7174	0.0359111		-0.636585	0.0155351		-0.0458229	0.00010246	0.0131091
	12	LMBR1L	ENSG00000139636	49097136-49110900	-	cg11395372	49247274	pcHiC		-1.00552	0.00375216		0.0480846	0.0156161		-0.049983	0.00012754	0.0146433
	11	FLRT1	ENSG00000126500	64035931-64119173	+	cg17153794	64032512	5kb TSS		-3.20066	0.0233398		0.0387594	0.0158908		0.163042	0.0001495	0.0158807
	9	ABO	ENSG00000175164	133233278-133276024	-	cg21160290	133274524	5kb TSS		-2.06213	3.11e-05		-0.0955552	0.0164356		0.193222	3.6e-05	0.00722029
	1	LINC02767	ENSG00000284237	207959292-207969329	+	cg00688321	207962998	5kb TSS		-7.35313	1.89e-21		-0.0884512	0.0164427		0.208212	1.25e-06	0.00097113
	1	B4GALT3	ENSG00000158850	161171310-161177968	-	cg11676409	161180705	5kb TSS		0.549469	0.010979		0.045295	0.0168266		-0.0437166	0.00011599	0.0139349
	11	SDHAF2	ENSG00000167985	61430042-61446733	+	cg25406518	61334692	pcHiC		0.465467	0.0271277		0.0297308	0.0175409		-0.0429761	0.00065838	0.0382028
	11	SPI1	ENSG00000066336	47354860-47378547	-	cg16799223	47378647	5kb TSS		0.763005	0.0270317		-0.0403469	0.0177847		0.0678747	0.00081783	0.04236
	19	CALM3	ENSG00000160014	46601074-46610782	+	cg22258388	47142838	pcHiC		0.282029	0.0203132		-0.0596025	0.0179691		-0.0476813	0.00069019	0.0391172
	16	CDH11	ENSG00000140937	64943753-65126112	-	cg18856386	65124544	5kb TSS		-1.48376	0.0306683		0.0806962	0.0185023		-0.230612	6.35e-07	0.0007053
	X	BCAP31	ENSG00000185825	153700492-153724565	-	cg02579620	153723202	5kb TSS		-0.42747	0.00256087		0.0639784	0.0185372		-0.0283214	0.00095332	0.0454669
	20	POFUT1	ENSG00000101346	32207880-32238658	+	cg10237088	32206807	5kb TSS		-0.725629	0.0019822		0.0542981	0.0194512		-0.0576689	9.97e-06	0.00416429
	17	MFAP4	ENSG00000166482	19383442-19387190	-	cg00192882	19387806	5kb TSS		-3.37559	0.00901847		0.0380589	0.0200014		-0.245378	0.00055514	0.0344375
	5	GDNF	ENSG00000168621	37812677-37840041	-	cg15368455	37835855	5kb TSS		-2.96482	0.0190683		-0.0338472	0.021008		0.300591	0.00035298	0.0261808
	X	BCAP31	ENSG00000185825	153700492-153724565	-	cg18244029	153723425	5kb TSS		-0.290196	0.0255216		0.0803836	0.0212052		-0.0283214	0.00095332	0.0454669
	16	C16orf89	ENSG00000153446	5044122-5066110	-	cg27063540	5066140	5kb TSS		-8.02053	9.51e-08		0.0450955	0.0212354		-0.209976	0.00023761	0.020801
	12	ITGA5	ENSG00000161638	54395261-54419266	-	cg09938049	54353421	pcHiC		-1.57611	0.0219798		0.0289267	0.0215226		0.0873835	0.00041735	0.0293499
	16	C16orf89	ENSG00000153446	5044122-5066110	-	cg27078206	5065624	5kb TSS		-4.55975	2.2e-05		0.0279494	0.0218567		-0.209976	0.00023761	0.020801
	6	ADTRP	ENSG00000111863	11712054-11807046	-	cg07782113	12012330	pcHiC		2.94459	0.0376781		-0.0739683	0.0219504		-0.169279	1.01e-05	0.00416429
	8	HEY1	ENSG00000164683	79762371-79767857	-	cg23956966	79765108	5kb TSS		1.99291	0.0286787		-0.341861	0.0224454		-0.0820206	0.00103724	0.0470028
	X	MAOB	ENSG00000069535	43766610-43882450	-	cg13223227	43882063	5kb TSS		-2.19978	0.0136594		0.040072	0.0247521		-0.163122	1.22e-06	0.00097113
	2	APOB	ENSG00000084674	21001429-21044073	-	cg08731950	21006450	pcHiC		6.39326	0.0451307		0.0824825	0.0258766		0.273707	0.00081427	0.04236
	12	DCN	ENSG00000011465	91140484-91183217	-	cg12762596	91183261	5kb TSS		-6.94602	2.73e-09		0.0763902	0.0288517		-0.302373	0.00106291	0.0477174
	16	TPSAB1	ENSG00000172236	1240379-1242554	+	cg04661002	1240193	5kb TSS		7.94474	0.0120507		0.0632685	0.0293601		0.545805	4.09e-05	0.00772763
	12	DCN	ENSG00000011465	91140484-91183217	-	cg26985711	91178498	5kb TSS		-5.59026	0.00243299		0.0602141	0.0301268		-0.302373	0.00106291	0.0477174
	12	C12orf54	ENSG00000177627	48482498-48496524	+	cg11208719	48961656	pcHiC		1.85892	0.0383624		-0.0348838	0.0313307		0.194025	0.00013154	0.0148609
	11	USP28	ENSG00000048028	113797874-113875570	-	cg04226002	114082739	pcHiC		0.247339	0.0404551		0.0325867	0.0317681		0.0595682	2.18e-05	0.00582101
	11	USP28	ENSG00000048028	113797874-113875570	-	cg17055736	113872597	5kb TSS		-0.926411	0.00106078		-0.0568711	0.0324388		0.0595682	2.18e-05	0.00582101
	11	SCGB2A1	ENSG00000124939	62208673-62213943	+	cg23206745	62209009	5kb TSS		-2.23575	0.00019983		-0.0408633	0.0329371		0.123524	2.5e-05	0.00592439
	22	SF3A1	ENSG00000099995	30331988-30356919	-	cg18190866	30355505	5kb TSS		0.449584	0.00358864		0.0252113	0.0329623		-0.0365459	4.4e-05	0.00790434
	2	PER2	ENSG00000132326	238244044-238290102	-	cg01480447	238285742	5kb TSS		-0.3976	0.042213		0.02783	0.0331492		-0.0699875	0.00014988	0.0158807
	20	POFUT1	ENSG00000101346	32207880-32238658	+	cg06019865	32208036	5kb TSS		-2.37084	0.00570701		0.0406082	0.033478		-0.0576689	9.97e-06	0.00416429
	12	DNAH10	ENSG00000197653	123762188-123935720	+	cg03151529	123764378	5kb TSS		-1.02084	0.0132439		0.0533012	0.0337724		-0.0654809	0.00018542	0.0176712
	9	NTRK2	ENSG00000148053	84668551-85027054	+	cg27267507	84670785	5kb TSS		-4.86719	8.53e-12		-0.0929042	0.0337986		0.245316	1.34e-05	0.00476402
	10	ST8SIA6	ENSG00000148488	17315421-17454595	-	cg17256364	17453134	5kb TSS		-3.73945	1.18e-06		-0.0644233	0.033917		0.186376	0.00101915	0.0466116
	14	CRIP2	ENSG00000182809	105472962-105480162	+	cg01759870	105470071	5kb TSS		-0.653841	0.00750176		-0.14418	0.0342478		-0.0610697	0.00081942	0.04236
	10	VWA2	ENSG00000165816	114239254-114294489	+	cg22447952	114243927	5kb TSS		-0.946485	0.0267368		0.0348267	0.0356242		-0.0839531	0.00021562	0.0198833
	6	FNDC1	ENSG00000164694	159169400-159272108	+	cg22171081	159168965	5kb TSS		5.62337	3.29e-06		-0.0501382	0.0356788		-0.291351	5.31e-05	0.00933429
	1	RBP7	ENSG00000162444	9997206-10016021	+	cg06396346	10015773	pcHiC		2.20775	0.00622258		-0.0489144	0.0368675		0.156863	0.00046934	0.0312761
	7	PPP1R9A	ENSG00000158528	94907202-95296415	+	cg15544721	94907378	5kb TSS		-1.84106	0.0260276		0.0494756	0.0370417		-0.256428	3.12e-08	7.6e-05
	6	EEF1E1	ENSG00000124802	8073360-8102559	-	cg25945321	8063682	pcHiC		-2.41915	0.0218769		0.0792688	0.0377817		0.0578451	0.00060378	0.0362681
	3	C3orf70	ENSG00000187068	185076838-185153060	-	cg14317554	185153159	5kb TSS		5.19287	0.0145316		0.0488717	0.0426993		0.245504	7.11e-05	0.0113353
	8	CLU	ENSG00000120885	27596917-27614700	-	cg21867571	27611316	5kb TSS		-3.49195	2.46e-12		0.0494095	0.0434924		-0.139071	0.00014702	0.0157743
	3	CHDH	ENSG00000016391	53812335-53846419	-	cg01265281	53847242	5kb TSS		1.24333	0.0274988		-0.0425571	0.0435189		0.118349	1.53e-06	0.00104384
	5	GDNF	ENSG00000168621	37812677-37840041	-	cg19622474	37835681	5kb TSS		-2.42315	0.0364104		-0.0368992	0.0440365		0.300591	0.00035298	0.0261808
	5	UBE2B	ENSG00000119048	134371469-134392108	+	cg06296021	134366896	5kb TSS		-1.45601	0.0499073		0.0424319	0.0446171		0.0458098	0.00100795	0.0463481
	1	SUSD4	ENSG00000143502	223220819-223364233	-	cg18020547	223365614	5kb TSS		0.998183	0.00993602		-0.0418	0.0449653		-0.147444	3.07e-10	1.31e-06
	7	FKBP14-AS1	ENSG00000227014	29988600-30027543	+	cg15424250	29990191	5kb TSS		-1.81795	0.0182321		-0.0686007	0.0452988		0.136292	3.36e-05	0.00716159
	6	FKBP5	ENSG00000096060	35573585-35728583	-	cg25114611	35729092	5kb TSS		-2.33735	0.00224146		-0.0396766	0.0454295		0.265041	3.66e-07	0.00056787
	3	CHDH	ENSG00000016391	53812335-53846419	-	cg00912852	53844746	5kb TSS		-1.56871	0.00401616		-0.0326879	0.0461793		0.118349	1.53e-06	0.00104384
	2	FZD7	ENSG00000155760	202033855-202038441	+	cg10634136	202036746	5kb TSS		2.18781	0.00036313		-0.0577383	0.0462315		-0.129201	0.00091157	0.0448151
	4	FAT1	ENSG00000083857	186587794-186726722	-	cg23888351	186728035	5kb TSS		-0.66512	0.00185391		0.0565316	0.0469248		-0.0796937	0.00038171	0.0277949
	7	SLC26A4	ENSG00000091137	107660828-107717809	+	cg07340580	107660842	5kb TSS		-5.67994	0.00831599		-0.0886492	0.047123		0.252501	0.00083766	0.0430424
	10	ST8SIA6	ENSG00000148488	17315421-17454595	-	cg27475522	17454930	5kb TSS		-2.00204	7.22e-06		-0.0825326	0.047361		0.186376	0.00101915	0.0466116
	12	ETFRF1	ENSG00000205707	25195216-25209645	+	cg12585028	25194760	5kb TSS		-0.951615	0.0133198		0.0811358	0.0476448		0.0549743	0.00045934	0.0311206
	2	FZD7	ENSG00000155760	202033855-202038441	+	cg17513592	202029711	5kb TSS		2.73463	0.00332759		0.0296306	0.0485883		-0.129201	0.00091157	0.0448151
	1	UBR4	ENSG00000127481	19074510-19210266	-	cg16491362	19338575	pcHiC		-0.435133	0.0135294		0.0247219	0.0491752		-0.0401451	0.00031743	0.0241748
	8	LY96	ENSG00000154589	73991392-74029079	+	cg01410472	74984739	pcHiC		-2.91135	0.0167378		0.0461195	0.0498146		0.121342	0.00093001	0.0452005
	2	FN1	ENSG00000115414	215360440-215436073	-	cg11309217	215434724	5kb TSS		-4.28565	6.71e-12		0.137003	0.0501798		-0.62468	1.91e-13	3.26e-09
	2	SNX17	ENSG00000115234	27370496-27377535	+	cg16844105	27371282	5kb TSS		0.985805	0.0281834		0.0404708	0.0506404		-0.0320747	0.00030457	0.0236176
	11	ASRGL1	ENSG00000162174	62337448-62393412	+	cg13209154	62339399	5kb TSS		-1.0902	0.00645571		-0.049303	0.051768		0.0889107	9.99e-05	0.0131091
	5	DNAH5	ENSG00000039139	13690328-14011818	-	cg23251640	14011306	5kb TSS		-4.8328	0.00409607		0.0557742	0.052041		-0.106525	1.33e-05	0.00476402
	1	HMGN2	ENSG00000198830	26472440-26476642	+	cg13184886	26827073	pcHiC		-0.940917	0.0137469		0.0673516	0.0550338		-0.0452275	0.00014388	0.0157341
	17	MFAP4	ENSG00000166482	19383442-19387190	-	cg13030582	19387394	5kb TSS		-4.39414	0.00221276		0.0270571	0.0551633		-0.245378	0.00055514	0.0344375
	16	HS3ST4	ENSG00000182601	25691959-26137685	+	cg01595325	25695079	5kb TSS		7.41792	0.0230813		0.0319367	0.056559		0.704055	2.48e-09	7.05e-06
	12	NAV3	ENSG00000067798	77324641-78213010	+	cg00709515	77325254	5kb TSS		-13.519	0.0242906		0.0641979	0.0574904		-0.326781	1.68e-06	0.0010611
	12	BICDL1	ENSG00000135127	119989869-120094494	+	cg11263296	119990508	5kb TSS		-0.812738	0.014406		-0.0560506	0.0575629		0.0974141	2.15e-05	0.00582101
	X	BCAP31	ENSG00000185825	153700492-153724565	-	cg04024675	153724439	5kb TSS		-0.241545	0.00123421		0.313232	0.0584945		-0.0283214	0.00095332	0.0454669
	11	BANF1	ENSG00000175334	66002228-66004149	+	cg17985854	66003515	5kb TSS		-0.838979	0.0003575		0.044435	0.0621936		-0.0639644	5.8e-05	0.00985535
	20	HCK	ENSG00000101336	32052197-32101856	+	cg23496571	32056924	5kb TSS		1.1347	0.0359724		0.0309618	0.0623283		0.0822193	0.00047914	0.0314379
	12	DCN	ENSG00000011465	91140484-91183217	-	cg21226087	91180230	5kb TSS		-6.28969	3.57e-09		0.108042	0.0625522		-0.302373	0.00106291	0.0477174
	6	FKBP5	ENSG00000096060	35573585-35728583	-	cg19226017	35729407	5kb TSS		-1.96272	0.00055055		-0.0449412	0.0639049		0.265041	3.66e-07	0.00056787
	2	FZD7	ENSG00000155760	202033855-202038441	+	cg02697649	202036321	5kb TSS		1.68561	0.00074525		-0.0720714	0.0662982		-0.129201	0.00091157	0.0448151
	13	POSTN	ENSG00000133110	37562583-37598844	-	cg23032612	37599202	5kb TSS		-1.84496	5.93e-05		-0.134782	0.0690872		0.250221	0.00072561	0.0401898
	3	DALRD3	ENSG00000178149	49015488-49022293	-	cg12983207	49018472	5kb TSS		-3.80301	0.033745		0.721653	0.069287		-0.0439195	0.00029184	0.0231619
	12	ATP2A2	ENSG00000174437	110280756-110351093	+	cg16979252	110283266	5kb TSS		0.207367	0.0444801		-0.045541	0.06948		-0.0402232	0.00017181	0.0170276
	1	HMGN2	ENSG00000198830	26472440-26476642	+	cg14424435	26473187	5kb TSS		-1.07283	0.00598508		0.426551	0.0707783		-0.0452275	0.00014388	0.0157341
	13	LRRC63	ENSG00000173988	46211940-46277366	+	cg07871500	46212039	5kb TSS		-9.3799	0.0328247		0.0328546	0.0714611		-0.326768	7.37e-05	0.0113907
	3	CHDH	ENSG00000016391	53812335-53846419	-	cg13346178	53845223	5kb TSS		-1.35292	0.0188124		-0.0394883	0.071654		0.118349	1.53e-06	0.00104384
	14	POMT2	ENSG00000009830	77274956-77320883	-	cg03738767	77319624	5kb TSS		-0.69575	0.0452534		0.0299054	0.0728386		0.0869061	5.76e-05	0.00985535
	5	OXCT1	ENSG00000083720	41730065-41870425	-	cg20010012	41870213	5kb TSS		-1.60824	0.00441102		0.0672485	0.0735755		-0.0684456	0.00019234	0.0180271
	12	IRAK4	ENSG00000198001	43758944-43789543	+	cg23299469	43762582	5kb TSS		-0.430623	0.00531286		-0.0483841	0.0755988		0.0430047	0.00024728	0.0212078
	X	BCAP31	ENSG00000185825	153700492-153724565	-	cg23718917	153724876	5kb TSS		-0.248708	0.00969353		0.0843951	0.0761025		-0.0283214	0.00095332	0.0454669
	9	PTGS1	ENSG00000095303	122370530-122395703	+	cg13974165	122370320	5kb TSS		-1.47244	0.0317393		0.0402589	0.0768543		0.144587	0.00010297	0.0131091
	2	FZD7	ENSG00000155760	202033855-202038441	+	cg03345454	202036704	5kb TSS		1.17771	0.00052575		-0.094069	0.0774995		-0.129201	0.00091157	0.0448151
	8	CLU	ENSG00000120885	27596917-27614700	-	cg16292768	27610265	5kb TSS		-1.04427	0.00841333		0.054583	0.079169		-0.139071	0.00014702	0.0157743
	3	DALRD3	ENSG00000178149	49015488-49022293	-	cg00076152	49018162	5kb TSS		1.83669	0.0115002		0.196972	0.0795844		-0.0439195	0.00029184	0.0231619
	5	IL7R	ENSG00000168685	35852695-35879603	+	cg04468813	35854446	5kb TSS		-1.40273	0.0478839		-0.052671	0.0797635		-0.171335	0.00012642	0.0146433
	2	SNTG2	ENSG00000172554	950849-1367613	+	cg03232443	954000	5kb TSS		-9.48311	1.94e-10		-0.0948067	0.0811936		0.442999	5.78e-08	0.000112
	2	CACNB4	ENSG00000182389	151832771-152099167	-	cg24608236	152100230	5kb TSS		-1.70443	0.00350747		0.0339362	0.0819972		0.106787	0.00014239	0.0157341
	10	PDLIM1	ENSG00000107438	95237572-95291012	-	cg20276630	95295681	5kb TSS		0.494017	0.00470286		-0.0793591	0.0825561		-0.0613305	0.00026254	0.0219544
	5	FAM169A	ENSG00000198780	74777574-74866966	-	cg12175862	74867046	5kb TSS		-0.877588	0.0172447		-0.0203002	0.0829858		-0.0708964	4.96e-06	0.00249144
	12	DCN	ENSG00000011465	91140484-91183217	-	cg06108576	91179566	5kb TSS		-8.29801	0.00025788		0.0512785	0.0832449		-0.302373	0.00106291	0.0477174
	18	LINC00667	ENSG00000263753	5237826-5290608	+	cg20757519	5238310	5kb TSS		-5.21446	0.00541668		0.0815399	0.084909		0.0561968	0.00086339	0.0438361
	15	TPM1	ENSG00000140416	63042632-63071915	+	cg17147440	63045152	5kb TSS		-1.08192	8.12e-06		-0.0594955	0.0862773		-0.0752453	7.18e-05	0.0113475
	17	SSTR2	ENSG00000180616	73165010-73176633	+	cg18943599	73164752	5kb TSS		-15.8216	0.00907162		0.0413285	0.0879203		0.284631	0.00055112	0.0343133
	5	GDNF	ENSG00000168621	37812677-37840041	-	cg11669284	37721679	pcHiC		-3.05905	0.0235955		0.0507833	0.0885471		0.300591	0.00035298	0.0261808
	5	IL7R	ENSG00000168685	35852695-35879603	+	cg07132423	35853501	5kb TSS		-4.31189	5.39e-06		-0.0433783	0.0887761		-0.171335	0.00012642	0.0146433
	12	ENSG00000271969	ENSG00000271969	6964949-6965382	+	cg03410269	6968805	5kb TSS		-2.93004	0.0216409		0.0320983	0.0910211		0.142039	0.00039343	0.0280822
	5	MYO10	ENSG00000145555	16661907-16936288	-	cg07253712	16933297	5kb TSS		-0.501595	0.00620699		-0.0728532	0.0927709		0.0599156	0.00088498	0.0440155
	1	LINC02767	ENSG00000284237	207959292-207969329	+	cg13298199	207959042	5kb TSS		-1.23004	0.00065636		-0.113448	0.0932325		0.208212	1.25e-06	0.00097113
	1	ATP8B2	ENSG00000143515	154325525-154351304	+	cg11195337	154329892	5kb TSS		-0.904516	0.02528		-0.0363075	0.0941477		-0.0648019	0.00093886	0.0452442
	17	ALYREF	ENSG00000183684	81887835-81891586	-	cg09668168	81888469	5kb TSS		-1.23111	0.0292854		0.09366	0.0949904		-0.0374434	0.00038993	0.027999
	8	ENSG00000280035	ENSG00000280035	141224288-141226947	-	cg17207736	141227207	5kb TSS		-0.929923	0.0475652		-0.0407382	0.0955941		0.157968	2.47e-05	0.00592439
	16	TSC2	ENSG00000103197	2047967-2089491	+	cg25446438	2048838	5kb TSS		-0.525662	0.0173641		0.0210196	0.0958452		-0.0434657	3.57e-05	0.00722029
	20	GNAS	ENSG00000087460	58839718-58911192	+	cg07434855	58838644	5kb TSS		-0.572293	0.0379347		0.0276049	0.0961586		-0.0479724	6.5e-07	0.0007053
	X	BCAP31	ENSG00000185825	153700492-153724565	-	cg09594760	153724136	5kb TSS		-0.230649	0.00457274		0.275314	0.096409		-0.0283214	0.00095332	0.0454669
	19	TMEM205	ENSG00000105518	11342776-11346518	-	cg04948974	11346388	5kb TSS		2.13412	0.0232621		0.52753	0.0978613		-0.0480738	0.00013131	0.0148609
	7	NT5C3A	ENSG00000122643	33014130-33062796	-	cg20946056	33062822	5kb TSS		-3.51568	0.0219046		-0.538147	0.0983597		0.0497973	0.00052144	0.0333166
	8	CLU	ENSG00000120885	27596917-27614700	-	cg22217144	27610648	5kb TSS		-2.45527	1.74e-05		0.0351078	0.098909		-0.139071	0.00014702	0.0157743
	4	ADGRL3	ENSG00000150471	61200326-62078335	+	cg24752756	61203509	5kb TSS		-5.25443	1.77e-05		0.0402497	0.100295		-0.233076	0.00075267	0.0405512
	3	C3orf70	ENSG00000187068	185076838-185153060	-	cg24332767	185153735	5kb TSS		-4.86574	0.00142189		-0.0326941	0.100987		0.245504	7.11e-05	0.0113353
	17	AURKB	ENSG00000178999	8204733-8210600	-	cg13678641	8210590	5kb TSS		6.15547	0.0134719		-0.32013	0.101066		0.161787	0.00046352	0.0311206
	20	GNAS	ENSG00000087460	58839718-58911192	+	cg17071192	58838642	5kb TSS		-0.569025	0.0243736		0.0435583	0.104593		-0.0479724	6.5e-07	0.0007053
	9	CD274	ENSG00000120217	5450503-5470566	+	cg04478497	5455063	5kb TSS		-0.755636	0.031021		-0.0541143	0.104859		0.12614	0.00102265	0.0466468
	1	ATP8B2	ENSG00000143515	154325525-154351304	+	cg12600901	154193963	pcHiC		-0.974012	0.0201721		0.0310265	0.105427		-0.0648019	0.00093886	0.0452442
	7	GLCCI1	ENSG00000106415	7968796-8094272	+	cg10120790	7970287	5kb TSS		2.56939	0.0445546		-0.0474673	0.105837		0.0577136	0.00071855	0.0399285
	15	MGA	ENSG00000174197	41621134-41773081	+	cg18548879	41622255	5kb TSS		-0.332289	0.0475292		0.0348164	0.106157		-0.0332007	0.00090484	0.0446254
	1	CLCA1	ENSG00000016490	86468368-86500259	+	cg19953485	86468752	5kb TSS		11.113	0.0166159		-0.0640616	0.106828		0.724166	0.00086757	0.0439078
	5	CDH6	ENSG00000113361	31193686-31329146	+	cg01814581	31193019	5kb TSS		5.15029	0.0365702		-0.0361096	0.107695		-0.349714	0.00052641	0.0335084
	6	PLAGL1	ENSG00000118495	143940300-144064599	-	cg01595870	144065278	5kb TSS		-0.859485	0.00980011		-0.0300581	0.10831		-0.0713898	0.00065345	0.0381766
	17	AURKB	ENSG00000178999	8204733-8210600	-	cg05617798	8210395	5kb TSS		3.68981	0.0253936		0.0345972	0.108483		0.161787	0.00046352	0.0311206
	10	MKI67	ENSG00000148773	128096659-128126423	-	cg17295447	128124420	5kb TSS		1.7973	0.0252364		-0.0435776	0.109699		0.126454	0.00079095	0.0420348
	12	PARPBP	ENSG00000185480	102120183-102197520	+	cg13015171	102121272	5kb TSS		-1.15126	0.00896686		0.0367617	0.110143		0.0988447	9.8e-06	0.00416429
	11	TCP11L1	ENSG00000176148	33039417-33105943	+	cg18495563	33040360	5kb TSS		-0.818105	0.038524		-0.0565651	0.110765		0.0582981	0.00051482	0.033267
	8	LY96	ENSG00000154589	73991392-74029079	+	cg13213009	73991525	5kb TSS		-2.77549	5.44e-07		-0.0830568	0.111484		0.121342	0.00093001	0.0452005
	16	C16orf89	ENSG00000153446	5044122-5066110	-	cg00550619	5065911	5kb TSS		-7.24187	1.32e-15		0.0321545	0.112296		-0.209976	0.00023761	0.020801
	19	SIGLEC10	ENSG00000142512	51410020-51417803	-	cg03597525	51417180	5kb TSS		-1.74406	0.0167962		0.0205834	0.112412		0.149694	1.9e-05	0.00550494
	15	FBN1	ENSG00000166147	48408313-48645721	-	cg25505106	48644010	5kb TSS		-3.05161	1.77e-05		0.026683	0.11384		-0.189414	3.07e-05	0.0066955
	12	ITGA5	ENSG00000161638	54395261-54419266	-	cg11674607	54188786	pcHiC		3.37447	0.0265564		0.101639	0.114612		0.0873835	0.00041735	0.0293499
	2	CNNM4	ENSG00000158158	96760902-96811874	+	cg00711916	96760536	5kb TSS		-1.65856	0.0447207		0.0360955	0.115333		-0.0403223	0.00081673	0.04236
	2	TMEM185B	ENSG00000226479	120217479-120223400	-	cg26228577	120867286	pcHiC		-0.602682	0.00325326		-0.0297887	0.117123		-0.0381963	0.00100122	0.0463481
	17	EIF5A	ENSG00000132507	7306999-7312463	+	cg12456884	7468688	pcHiC		0.77847	0.0265797		-0.0161465	0.119081		-0.0349326	0.00041807	0.0293499
	2	DQX1	ENSG00000144045	74518131-74526281	-	cg20904169	74523968	5kb TSS		4.50293	6.29e-05		0.0359553	0.120144		0.149208	0.00014673	0.0157743
	10	ENSG00000273599	ENSG00000273599	124996064-125001491	+	cg09559798	125000222	5kb TSS		-1.1769	0.0104392		0.0640954	0.122098		0.1074	1.23e-05	0.00457602
	17	MFAP4	ENSG00000166482	19383442-19387190	-	cg20431135	19387448	5kb TSS		-2.81369	0.0134829		0.0304017	0.123225		-0.245378	0.00055514	0.0344375
	11	APLP2	ENSG00000084234	130068147-130144811	+	cg01127737	130072233	5kb TSS		-0.244313	0.0220536		0.0647581	0.129126		-0.0399814	0.00073946	0.0405512
	9	FREM1	ENSG00000164946	14737152-14910995	-	cg00232500	14910690	5kb TSS		-2.81941	0.0305497		0.027705	0.129138		-0.204018	8.23e-05	0.0118583
	7	ZNF655	ENSG00000197343	99558406-99576453	+	cg21157961	99444791	pcHiC		0.446666	0.00081966		0.0209471	0.129771		0.032647	0.00023546	0.020801
	5	FAM169A	ENSG00000198780	74777574-74866966	-	cg03605420	74866983	5kb TSS		-0.724156	0.0163723		-0.0170904	0.132492		-0.0708964	4.96e-06	0.00249144
	11	BANF1	ENSG00000175334	66002228-66004149	+	cg02427764	66001838	5kb TSS		2.0535	0.021318		-0.0474873	0.134635		-0.0639644	5.8e-05	0.00985535
	18	DSEL	ENSG00000171451	67506587-67516720	-	cg07910813	67516507	5kb TSS		-4.02606	0.0290977		0.194723	0.135599		-0.113266	0.00024739	0.0212078
	19	NR2C2AP	ENSG00000184162	19201409-19203414	-	cg03449107	19203644	5kb TSS		-0.795124	0.0441245		-0.198139	0.137238		-0.056372	0.00010953	0.0137386
	1	SUSD4	ENSG00000143502	223220819-223364233	-	cg12625731	223372940	pcHiC		1.18447	0.0402385		-0.0344629	0.137396		-0.147444	3.07e-10	1.31e-06
	14	CRIP2	ENSG00000182809	105472962-105480162	+	cg11854217	105769346	pcHiC		0.801345	0.0370448		0.0384135	0.139311		-0.0610697	0.00081942	0.04236
	13	LRRC63	ENSG00000173988	46211940-46277366	+	cg00678236	46211287	5kb TSS		-10.25	0.00223759		0.0608304	0.141044		-0.326768	7.37e-05	0.0113907
	12	DCN	ENSG00000011465	91140484-91183217	-	cg21298703	91179971	5kb TSS		-4.42473	3.87e-05		0.0586756	0.142033		-0.302373	0.00106291	0.0477174
	7	CD36	ENSG00000135218	80369575-80679277	+	cg05191201	80368869	5kb TSS		5.30418	0.0238579		0.0422717	0.142703		0.198529	0.00085616	0.0435991
	19	SUPT5H	ENSG00000196235	39436156-39476670	+	cg13632595	39440419	5kb TSS		0.176008	4.74e-08		-0.243749	0.143481		-0.032349	0.00030105	0.0236104
	2	PER2	ENSG00000132326	238244044-238290102	-	cg11903188	238286960	5kb TSS		-0.420646	0.017757		0.0259572	0.144105		-0.0699875	0.00014988	0.0158807
	5	IL7R	ENSG00000168685	35852695-35879603	+	cg01804183	35856321	5kb TSS		-3.25969	0.0154698		-0.050952	0.144182		-0.171335	0.00012642	0.0146433
	1	CRABP2	ENSG00000143320	156699606-156705816	-	cg04118311	156747412	pcHiC		-11.1472	0.0229011		-0.0526826	0.144366		-0.383295	9.05e-07	0.00085738
	11	BANF1	ENSG00000175334	66002228-66004149	+	cg15981798	66003173	5kb TSS		-2.71779	0.0300153		0.031682	0.144552		-0.0639644	5.8e-05	0.00985535
	22	GTSE1	ENSG00000075218	46296870-46330810	+	cg10801903	46299414	5kb TSS		-2.71872	0.0165638		-0.0224357	0.144767		0.163	0.0002388	0.020801
	19	SIGLEC8	ENSG00000105366	51450847-51458456	-	cg22767164	51455193	5kb TSS		3.63952	0.0226277		-0.0378798	0.147943		0.337362	9.92e-05	0.0131091
	12	LGR5	ENSG00000139292	71439798-71586310	+	cg04538585	71441956	5kb TSS		-6.00812	5.45e-05		0.0476086	0.149627		-0.320445	2.45e-05	0.00592439
	X	KDM5C	ENSG00000126012	53191321-53225422	-	cg09554224	53224949	5kb TSS		-0.385778	0.029968		-0.0415173	0.151223		-0.0231402	0.00058014	0.0354726
	2	DQX1	ENSG00000144045	74518131-74526281	-	cg00588297	74526563	5kb TSS		-2.49532	6.46e-06		0.0333375	0.151709		0.149208	0.00014673	0.0157743
	17	SSTR2	ENSG00000180616	73165010-73176633	+	cg04621154	73164444	5kb TSS		-7.79453	0.00376519		-0.0315756	0.153989		0.284631	0.00055112	0.0343133
	5	PLPP1	ENSG00000067113	55424854-55534969	-	cg22586884	55536311	5kb TSS		1.01293	0.035724		0.0425151	0.154286		0.0769598	0.00023147	0.0207831
	2	COL3A1	ENSG00000168542	188974373-189012746	+	cg14113853	188973869	5kb TSS		-3.4785	0.00086049		0.232988	0.156348		-0.319988	0.00055956	0.0344611
	14	CRIP2	ENSG00000182809	105472962-105480162	+	cg20482280	105469962	5kb TSS		-0.653447	0.00406779		-0.052883	0.15802		-0.0610697	0.00081942	0.04236
	X	BCAP31	ENSG00000185825	153700492-153724565	-	cg11906884	153724446	5kb TSS		-0.189699	0.0158099		0.118805	0.158758		-0.0283214	0.00095332	0.0454669
	1	CRABP2	ENSG00000143320	156699606-156705816	-	cg13470735	156708755	5kb TSS		-5.71364	0.00834436		0.0219094	0.160007		-0.383295	9.05e-07	0.00085738
	2	C2orf72	ENSG00000204128	231037523-231049719	+	cg06241689	231041692	5kb TSS		1.70673	0.0195751		-0.0318478	0.160299		-0.176028	0.0001849	0.0176712
	16	NSMCE1	ENSG00000169189	27224994-27268772	-	cg15961772	27214434	pcHiC		0.329173	0.0345355		-0.0229737	0.161374		-0.0441219	0.00032869	0.0247016
	3	ENSG00000236833	ENSG00000236833	197660565-197665757	-	cg18058994	197665118	5kb TSS		76.8371	0.00122617		-0.406382	0.162615		-0.674581	0.00099469	0.0462367
	1	EFCAB7	ENSG00000203965	63523372-63572693	+	cg12254219	63522913	5kb TSS		-2.88584	0.0251317		-0.045405	0.164574		0.0683452	1.54e-05	0.00502737
	6	FNDC1	ENSG00000164694	159169400-159272108	+	cg08631819	159168450	5kb TSS		4.05736	0.0309964		-0.0321	0.164881		-0.291351	5.31e-05	0.00933429
	8	HEY1	ENSG00000164683	79762371-79767857	-	cg25910355	79766595	5kb TSS		-0.528212	0.00482049		0.0739895	0.165333		-0.0820206	0.00103724	0.0470028
	2	TTC30B	ENSG00000196659	177548998-177552796	-	cg03700679	177553273	5kb TSS		-0.499626	0.0281658		-0.0739419	0.169001		0.0626196	0.00028347	0.0231195
	19	SIGLEC10	ENSG00000142512	51410020-51417803	-	cg17215680	51417721	5kb TSS		-1.7786	0.00015306		0.0475386	0.169749		0.149694	1.9e-05	0.00550494
	1	RBP7	ENSG00000162444	9997206-10016021	+	cg15597109	10651637	pcHiC		2.79969	0.0144472		-0.0507348	0.170449		0.156863	0.00046934	0.0312761
	17	CLTC	ENSG00000141367	59619689-59696956	+	cg20151207	59619609	5kb TSS		0.616121	0.0148038		0.0852384	0.170725		-0.0296547	0.0001543	0.0160506
	15	NEDD4	ENSG00000069869	55826922-55993660	-	cg00678539	56465426	pcHiC		-0.571196	0.042858		-0.0466291	0.171899		0.0573831	0.00052003	0.0333166
	4	CXCL10	ENSG00000169245	76021118-76023497	-	cg14626857	76983161	pcHiC		4.36378	0.0161919		-0.0310108	0.175022		0.307705	0.00084109	0.0430886
	9	SPTAN1	ENSG00000197694	128552558-128633662	+	cg01182455	128550909	5kb TSS		-0.480932	0.00143909		0.0327453	0.175755		-0.0531926	4.9e-07	0.00069729
	3	ST6GAL1	ENSG00000073849	186930325-187078553	+	cg11386711	186933326	5kb TSS		-0.966676	0.0141031		-0.0319537	0.176418		0.0791561	0.00095956	0.0454669
	16	CPPED1	ENSG00000103381	12659799-12803887	-	cg01323840	12807250	5kb TSS		1.90204	0.003775		0.0340161	0.177503		0.0612748	0.00047337	0.0313987
	2	C2orf72	ENSG00000204128	231037523-231049719	+	cg12852187	231038656	5kb TSS		1.1058	0.0342615		-0.0441666	0.178209		-0.176028	0.0001849	0.0176712
	16	GPT2	ENSG00000166123	46884362-46931289	+	cg00622166	46885108	5kb TSS		-0.765273	0.0412162		0.02107	0.178221		0.0681566	0.0003031	0.0236104
	5	CEP72	ENSG00000112877	612340-667168	+	cg07252171	573260	pcHiC		-0.679782	0.0336855		-0.0479509	0.17972		0.116201	2.32e-05	0.00589075
	2	COL3A1	ENSG00000168542	188974373-189012746	+	cg15476410	188977654	5kb TSS		-4.51954	3.18e-05		0.11422	0.179803		-0.319988	0.00055956	0.0344611
	19	PRKCSH	ENSG00000130175	11435284-11450968	+	cg06448070	11202048	pcHiC		1.14066	0.0341365		0.0505405	0.179956		-0.0458229	0.00010246	0.0131091
	2	GEN1	ENSG00000178295	17753858-17788946	+	cg04695436	17753225	5kb TSS		-5.20367	0.00021564		-0.025456	0.180885		0.0535001	0.00066667	0.0384661
	2	MYO3B	ENSG00000071909	170178145-170655171	+	cg08500898	170180115	5kb TSS		-2.33054	0.0153497		-0.0310779	0.183761		-0.329605	6.68e-05	0.0109512
	12	AMIGO2	ENSG00000139211	47075707-47079959	-	cg27062183	47665592	pcHiC		-2.10899	0.0227493		0.0748511	0.184773		-0.0907667	0.00076084	0.0406884
	3	ST6GAL1	ENSG00000073849	186930325-187078553	+	cg15928398	186930160	5kb TSS		-0.69934	0.00030568		-0.0870778	0.186677		0.0791561	0.00095956	0.0454669
	2	TMEM185B	ENSG00000226479	120217479-120223400	-	cg26631039	120867446	pcHiC		-0.417825	0.00382208		-0.0361925	0.186707		-0.0381963	0.00100122	0.0463481
	11	SPI1	ENSG00000066336	47354860-47378547	-	cg06147863	47378561	5kb TSS		0.786834	0.0194909		-0.020923	0.188123		0.0678747	0.00081783	0.04236
	14	CRIP2	ENSG00000182809	105472962-105480162	+	cg07084930	105469013	5kb TSS		-1.32295	0.00056662		-0.0291404	0.188444		-0.0610697	0.00081942	0.04236
	X	BCAP31	ENSG00000185825	153700492-153724565	-	cg15002478	153724889	5kb TSS		-0.276736	0.00191724		0.228211	0.190055		-0.0283214	0.00095332	0.0454669
	12	IRAK4	ENSG00000198001	43758944-43789543	+	cg20460761	43758761	5kb TSS		-0.342089	0.0247047		-0.304531	0.193128		0.0430047	0.00024728	0.0212078
	9	NTRK2	ENSG00000148053	84668551-85027054	+	cg09926027	84670777	5kb TSS		-4.12847	7.24e-11		-0.0740407	0.195625		0.245316	1.34e-05	0.00476402
	1	RAB42	ENSG00000188060	28592200-28595449	+	cg02525756	28592849	5kb TSS		-1.42777	0.0481526		-0.024275	0.196767		0.136773	0.00019283	0.0180271
	8	CLU	ENSG00000120885	27596917-27614700	-	cg10734892	27611405	5kb TSS		-2.82845	6.26e-06		0.0333438	0.197407		-0.139071	0.00014702	0.0157743
	20	FAM110A	ENSG00000125898	833715-857463	+	cg09704036	1230313	pcHiC		-0.504967	0.00255987		0.0569981	0.20011		0.0556034	0.00015965	0.0165063
	14	LTB4R	ENSG00000213903	24311450-24318036	+	cg07164388	24310193	5kb TSS		-0.809511	0.0151327		0.0173104	0.200244		0.0750027	0.00027109	0.0224498
	1	ATP8B2	ENSG00000143515	154325525-154351304	+	cg10246448	154329033	5kb TSS		-0.582531	0.0140085		-0.0424811	0.200454		-0.0648019	0.00093886	0.0452442
	19	SIGLEC8	ENSG00000105366	51450847-51458456	-	cg10880410	51459304	5kb TSS		-3.2193	0.00837022		0.0219313	0.200741		0.337362	9.92e-05	0.0131091
	11	CD44	ENSG00000026508	35138882-35232402	+	cg08606356	35139023	5kb TSS		1.07689	0.0221567		-0.065116	0.202585		0.10108	4.97e-06	0.00249144
	17	PPP1R1B	ENSG00000131771	39626740-39636626	+	cg24520381	39628440	5kb TSS		-4.90391	1.75e-07		0.0335963	0.203487		-0.197528	0.00049913	0.0326242
	4	PCDH18	ENSG00000189184	137518918-137532494	-	cg04636538	137529911	5kb TSS		4.68628	0.00370893		-0.018999	0.203962		-0.284142	2.4e-05	0.00592439
	12	DCN	ENSG00000011465	91140484-91183217	-	cg26521708	91179523	5kb TSS		-6.2944	0.00033721		0.0425518	0.204721		-0.302373	0.00106291	0.0477174
	17	MFAP4	ENSG00000166482	19383442-19387190	-	cg10351914	19387376	5kb TSS		-2.93763	0.0104841		0.0223547	0.205029		-0.245378	0.00055514	0.0344375
	4	ACOX3	ENSG00000087008	8366282-8440723	-	cg00043076	8442049	5kb TSS		0.46505	0.00048563		0.0752252	0.206715		0.0664458	0.00044583	0.0309174
	10	HACD1	ENSG00000165996	17589032-17617374	-	cg06582989	17618634	5kb TSS		-2.76888	0.0193658		-0.0507963	0.206857		0.187459	0.00093577	0.045241
	19	CALR	ENSG00000179218	12938578-12944489	+	cg06921549	12899146	pcHiC		0.696046	0.0451476		0.0271605	0.207066		-0.0524526	0.00034367	0.0256015
	17	SSTR2	ENSG00000180616	73165010-73176633	+	cg21547708	73165020	5kb TSS		-10.1835	0.00385932		0.0329745	0.208412		0.284631	0.00055112	0.0343133
	8	CLU	ENSG00000120885	27596917-27614700	-	cg08594681	27611166	5kb TSS		-1.58933	3.48e-06		0.0427563	0.213212		-0.139071	0.00014702	0.0157743
	6	EEF1E1	ENSG00000124802	8073360-8102559	-	cg17336569	8106327	5kb TSS		1.36262	0.0121414		-0.0208603	0.213411		0.0578451	0.00060378	0.0362681
	7	MDFIC	ENSG00000135272	114922359-115019202	+	cg14847045	114919712	5kb TSS		0.92131	0.0300228		-0.0172441	0.214161		-0.0608178	0.00105079	0.047423
	5	SLC9A3	ENSG00000066230	470456-524449	-	cg24947106	525117	5kb TSS		1.58887	0.0136363		-0.046067	0.21442		0.25284	4.21e-05	0.0077307
	1	ATP8B2	ENSG00000143515	154325525-154351304	+	cg23924887	154326479	5kb TSS		-1.85174	0.0206833		-0.027324	0.214773		-0.0648019	0.00093886	0.0452442
	15	TPM1	ENSG00000140416	63042632-63071915	+	cg00543460	63045296	5kb TSS		-1.05108	1.82e-06		-0.0555805	0.217981		-0.0752453	7.18e-05	0.0113475
	5	NR2F1-AS1	ENSG00000237187	93360779-93585649	-	cg12207450	93583628	5kb TSS		-6.70883	0.00650599		-0.0412686	0.218271		-0.361899	2.32e-06	0.001365
	5	SLC36A1	ENSG00000123643	151437046-151492379	+	cg02740714	151436749	5kb TSS		1.00282	0.00278814		0.0236262	0.221716		0.0544793	0.00083592	0.0430424
	11	SPI1	ENSG00000066336	47354860-47378547	-	cg03301240	47378778	5kb TSS		0.702085	0.00784769		-0.0264419	0.221854		0.0678747	0.00081783	0.04236
	17	AURKB	ENSG00000178999	8204733-8210600	-	cg11784051	8210643	5kb TSS		4.8248	0.0286798		-0.0631949	0.222399		0.161787	0.00046352	0.0311206
	8	ENSG00000253339	ENSG00000253339	73358670-73364212	+	cg10017964	73358562	5kb TSS		1.28888	0.00762751		0.038123	0.223942		0.185582	6.78e-05	0.0110134
	5	CEP72	ENSG00000112877	612340-667168	+	cg04701885	472884	pcHiC		7.22417	4.33e-05		0.0890696	0.224481		0.116201	2.32e-05	0.00589075
	20	ATP9A	ENSG00000054793	51596514-51768390	-	cg22048683	51769220	5kb TSS		-0.835273	0.0224053		0.0125606	0.225228		-0.0483135	0.00028593	0.0231195
	17	MFAP4	ENSG00000166482	19383442-19387190	-	cg19169154	19384664	5kb TSS		-5.27626	0.0167067		0.0141352	0.225977		-0.245378	0.00055514	0.0344375
	2	TPRKB	ENSG00000144034	73729104-73737400	-	cg10995755	73737706	5kb TSS		0.30605	0.0363236		-0.0456616	0.226042		0.0506738	0.00050598	0.0328206
	15	CIAO2A	ENSG00000166797	64072565-64093857	-	cg02848875	64095586	5kb TSS		0.256096	0.00347302		0.0638084	0.226901		0.0416187	0.00039062	0.027999
	19	ZNF382	ENSG00000161298	36604817-36634114	+	cg00715163	36608151	5kb TSS		2.79101	0.0343657		-0.0224704	0.227646		-0.145555	0.00029864	0.0235859
	3	ST6GAL1	ENSG00000073849	186930325-187078553	+	cg00181154	186929205	5kb TSS		-2.61388	5.22e-06		0.0366148	0.230102		0.0791561	0.00095956	0.0454669
	6	HSP90AB1	ENSG00000096384	44246166-44253888	+	cg20194364	44250187	5kb TSS		-0.490811	0.00798951		-0.0225295	0.23152		-0.0477055	0.00047486	0.0313987
	11	SCGB2A1	ENSG00000124939	62208673-62213943	+	cg06569331	61921590	pcHiC		1.3618	0.0103774		0.0221128	0.232048		0.123524	2.5e-05	0.00592439
	16	CDH11	ENSG00000140937	64943753-65126112	-	cg06288788	65124148	5kb TSS		-1.06472	0.0394247		0.0512353	0.232576		-0.230612	6.35e-07	0.0007053
	17	PPP1R1B	ENSG00000131771	39626740-39636626	+	cg14697334	39628445	5kb TSS		-4.95148	2.08e-07		0.0326338	0.233572		-0.197528	0.00049913	0.0326242
	4	PCDH18	ENSG00000189184	137518918-137532494	-	cg12373761	137533138	5kb TSS		2.6156	0.00926717		-0.0513328	0.233745		-0.284142	2.4e-05	0.00592439
	15	GATM	ENSG00000171766	45361124-45402327	-	cg15968788	45405377	5kb TSS		2.7775	0.00087581		0.027837	0.233748		-0.157612	2.64e-05	0.00607804
	12	PARPBP	ENSG00000185480	102120183-102197520	+	cg23599524	102121140	5kb TSS		-2.4511	0.00561694		0.0262955	0.234045		0.0988447	9.8e-06	0.00416429
	6	CCNC	ENSG00000112237	99542387-99568825	-	cg07838379	99570105	5kb TSS		0.578774	0.0352293		-0.0336098	0.234187		0.0401639	7.61e-05	0.0113907
	9	CD274	ENSG00000120217	5450503-5470566	+	cg00975815	5455071	5kb TSS		-0.974004	0.0133691		-0.0483606	0.234957		0.12614	0.00102265	0.0466468
	5	IL7R	ENSG00000168685	35852695-35879603	+	cg27582180	35852183	5kb TSS		-3.93287	0.0213224		-0.0227331	0.235187		-0.171335	0.00012642	0.0146433
	4	ACOX3	ENSG00000087008	8366282-8440723	-	cg25017628	8437246	5kb TSS		-0.405861	0.00687594		-0.0443725	0.236281		0.0664458	0.00044583	0.0309174
	1	NTRK1	ENSG00000198400	156815640-156881850	+	cg24892382	156624838	pcHiC		4.48407	0.00424436		-0.0744281	0.237539		0.347564	0.00038746	0.027999
	X	BCAP31	ENSG00000185825	153700492-153724565	-	cg23496593	153724089	5kb TSS		-0.264736	0.00245713		0.149676	0.23843		-0.0283214	0.00095332	0.0454669
	2	HJURP	ENSG00000123485	233833416-233854566	-	cg02606284	233856231	5kb TSS		-1.9168	0.0468619		0.0258667	0.238581		0.143589	0.00089686	0.0444768
	16	NSMCE1	ENSG00000169189	27224994-27268772	-	cg09430344	27226033	pcHiC		0.305669	0.0134774		-0.0408785	0.238691		-0.0441219	0.00032869	0.0247016
	2	FN1	ENSG00000115414	215360440-215436073	-	cg12748367	215436338	5kb TSS		14.7549	0.0391403		-0.142061	0.23875		-0.62468	1.91e-13	3.26e-09
	21	ENSG00000230479	ENSG00000230479	36430360-36481070	+	cg13054503	36430296	5kb TSS		-6.70896	0.029943		0.055288	0.240625		0.247282	0.00095683	0.0454669
	8	LY96	ENSG00000154589	73991392-74029079	+	cg23732024	73991565	5kb TSS		-1.912	1e-12		-0.0621174	0.241529		0.121342	0.00093001	0.0452005
	8	LY96	ENSG00000154589	73991392-74029079	+	cg05624932	74985074	pcHiC		-2.91928	0.0410264		0.0333777	0.243715		0.121342	0.00093001	0.0452005
	3	ROPN1B	ENSG00000114547	125969160-125983454	+	cg04418162	125968425	5kb TSS		-1.57633	0.0459407		-0.0290524	0.243931		0.108388	0.00059824	0.0362247
	17	SCPEP1	ENSG00000121064	56978129-57006768	+	cg21927122	56977350	5kb TSS		-0.645814	0.0121004		0.0805302	0.244376		-0.13295	0.00096954	0.0455641
	2	FZD7	ENSG00000155760	202033855-202038441	+	cg27638615	202036628	5kb TSS		2.27812	0.00022637		-0.0320619	0.244772		-0.129201	0.00091157	0.0448151
	6	EEF1E1	ENSG00000124802	8073360-8102559	-	cg00721468	8102497	5kb TSS		-2.54205	0.00023241		0.0187996	0.245032		0.0578451	0.00060378	0.0362681
	12	ATP2A2	ENSG00000174437	110280756-110351093	+	cg22504285	110280792	5kb TSS		-1.20911	0.0114496		-0.0740065	0.246159		-0.0402232	0.00017181	0.0170276
	3	CD200R1	ENSG00000163606	112921205-112975103	-	cg10708271	112974049	5kb TSS		-4.41423	2.97e-06		0.0454944	0.246309		0.347865	1.63e-06	0.0010611
	6	HSP90AB1	ENSG00000096384	44246166-44253888	+	cg04362774	44117484	pcHiC		0.352357	0.00278838		-0.02282	0.246608		-0.0477055	0.00047486	0.0313987
	3	EAF2	ENSG00000145088	121835183-121886526	+	cg24595745	121834873	5kb TSS		2.10779	0.0377697		0.186942	0.246822		0.119787	1.38e-05	0.00481549
	9	ABO	ENSG00000175164	133233278-133276024	-	cg24267699	133275942	5kb TSS		3.56716	7.07e-05		-0.0355456	0.247558		0.193222	3.6e-05	0.00722029
	19	ZNF382	ENSG00000161298	36604817-36634114	+	cg02587316	36605418	5kb TSS		-2.32919	0.0366045		0.0489796	0.247564		-0.145555	0.00029864	0.0235859
	14	CRIP2	ENSG00000182809	105472962-105480162	+	cg08182193	105475905	5kb TSS		-1.3266	1.22e-07		0.0398801	0.248265		-0.0610697	0.00081942	0.04236
	12	USP5	ENSG00000111667	6852148-6866632	+	cg00489652	7129186	pcHiC		0.241708	0.0489004		0.020295	0.24827		-0.0319465	0.000479	0.0314379
	13	OXGR1	ENSG00000165621	96985713-96994730	-	cg21356837	96994510	5kb TSS		-3.69498	0.00368856		-0.142342	0.2496		-0.252424	0.00023086	0.0207831
	11	SDHAF2	ENSG00000167985	61430042-61446733	+	cg03293770	61429602	5kb TSS		-2.31146	0.00605494		0.120212	0.249645		-0.0429761	0.00065838	0.0382028
	3	FLNB	ENSG00000136068	58008398-58172251	+	cg12627450	58164910	pcHiC		-1.49119	0.00610447		0.0195672	0.25046		-0.0995781	3.54e-05	0.00722029
	21	IFNGR2	ENSG00000159128	33403413-33479348	+	cg06287548	33401065	5kb TSS		0.448216	6.47e-07		-0.120549	0.251016		-0.081367	0.00023899	0.020801
	2	SNTG2	ENSG00000172554	950849-1367613	+	cg16137949	949736	5kb TSS		-7.24588	0.0207822		0.0358855	0.251326		0.442999	5.78e-08	0.000112
	7	PPP1R9A	ENSG00000158528	94907202-95296415	+	cg17034088	94908881	5kb TSS		-2.11806	0.0449599		0.0430265	0.25192		-0.256428	3.12e-08	7.6e-05
	5	NR2F1-AS1	ENSG00000237187	93360779-93585649	-	cg09061083	93581155	5kb TSS		-12.645	0.0345489		0.0203711	0.253702		-0.361899	2.32e-06	0.001365
	11	SPI1	ENSG00000066336	47354860-47378547	-	cg03106245	47378428	5kb TSS		0.362243	0.036371		-0.0316085	0.254117		0.0678747	0.00081783	0.04236
	2	CAVIN2-AS1	ENSG00000233766	191846539-192044525	+	cg16639554	191846486	5kb TSS		-7.95505	5.98e-08		-0.0395873	0.254988		0.331824	0.00023024	0.0207831
	X	MXRA5	ENSG00000101825	3308565-3346652	-	cg23832787	3346686	5kb TSS		2.09923	0.00703943		0.162495	0.25503		-0.130382	0.00074333	0.0405512
	22	YWHAH	ENSG00000128245	31944522-31957603	+	cg07137170	31947463	5kb TSS		-0.415567	0.0199176		-0.0438433	0.255234		-0.0520504	0.00011451	0.013907
	17	CLTC	ENSG00000141367	59619689-59696956	+	cg04920428	59619591	5kb TSS		0.897609	0.0471446		0.0241213	0.255749		-0.0296547	0.0001543	0.0160506
	16	C16orf89	ENSG00000153446	5044122-5066110	-	cg09593341	5070497	5kb TSS		-3.51887	0.00279782		-0.0200414	0.260343		-0.209976	0.00023761	0.020801
	3	ECT2	ENSG00000114346	172750682-172821474	+	cg25790298	172313272	pcHiC		-0.409232	0.0182642		0.0311074	0.262514		0.0667069	1.97e-05	0.0055147
	5	UBE2B	ENSG00000119048	134371469-134392108	+	cg01202600	133924499	pcHiC		-0.724433	0.0217558		0.0135914	0.263157		0.0458098	0.00100795	0.0463481
	1	PCP4L1	ENSG00000248485	161258745-161285450	+	cg16702725	161257725	5kb TSS		-1.27857	0.0324645		0.0222169	0.263585		0.129405	1.16e-05	0.004399
	17	TBC1D16	ENSG00000167291	79932343-80035872	-	cg20067780	80034720	5kb TSS		-0.476582	0.00135832		-0.037036	0.263657		0.0628776	8.48e-05	0.0119981
	6	EEF1E1	ENSG00000124802	8073360-8102559	-	cg14439353	8102547	5kb TSS		-4.34665	8.61e-05		0.0346546	0.264033		0.0578451	0.00060378	0.0362681
	1	LINC02767	ENSG00000284237	207959292-207969329	+	cg12277870	207964280	5kb TSS		-1.12291	0.00307203		-0.0272312	0.264096		0.208212	1.25e-06	0.00097113
	7	PDIA4	ENSG00000155660	149003062-149028662	-	cg03644238	148703449	pcHiC		-0.189947	0.0434441		-0.0502104	0.266684		-0.0439398	0.00080439	0.04236
	8	CLU	ENSG00000120885	27596917-27614700	-	cg12489601	27611627	5kb TSS		-4.18757	1.66e-16		0.0287543	0.268995		-0.139071	0.00014702	0.0157743
	12	DCN	ENSG00000011465	91140484-91183217	-	cg17736331	91180226	5kb TSS		-5.92562	6.62e-07		0.0591092	0.269788		-0.302373	0.00106291	0.0477174
	5	MEF2C	ENSG00000081189	88717117-88904257	-	cg01242848	88904823	5kb TSS		1.97333	0.00210379		-0.0358597	0.2703		-0.154565	3.53e-05	0.00722029
	7	MDFIC	ENSG00000135272	114922359-115019202	+	cg04739472	114921741	5kb TSS		-0.589797	0.0399089		0.025566	0.271293		-0.0608178	0.00105079	0.047423
	17	TBC1D16	ENSG00000167291	79932343-80035872	-	cg08374619	80034822	5kb TSS		-0.323525	0.0118608		-0.0371947	0.271599		0.0628776	8.48e-05	0.0119981
	17	PPP1R1B	ENSG00000131771	39626740-39636626	+	cg08411435	39627770	5kb TSS		-4.44411	0.002424		-0.0197939	0.272198		-0.197528	0.00049913	0.0326242
	7	MDFIC	ENSG00000135272	114922359-115019202	+	cg27537733	114922741	5kb TSS		-3.73723	0.0002095		-0.253284	0.272543		-0.0608178	0.00105079	0.047423
	8	LY96	ENSG00000154589	73991392-74029079	+	cg01937650	74984600	pcHiC		-5.23463	0.0424411		0.0345729	0.276537		0.121342	0.00093001	0.0452005
	3	ECT2	ENSG00000114346	172750682-172821474	+	cg10527457	172750661	5kb TSS		1.65506	0.0371158		-0.0438899	0.276642		0.0667069	1.97e-05	0.0055147
	2	FN1	ENSG00000115414	215360440-215436073	-	cg03228449	215434821	5kb TSS		-4.35808	1.06e-10		0.0514963	0.277208		-0.62468	1.91e-13	3.26e-09
	1	ATP8B2	ENSG00000143515	154325525-154351304	+	cg17001401	154453368	pcHiC		1.61083	0.00489878		0.0144851	0.278251		-0.0648019	0.00093886	0.0452442
	4	CXCL9	ENSG00000138755	76001275-76007509	-	cg15723278	76011745	5kb TSS		-1.89376	0.0359399		0.023629	0.278879		0.344434	8.21e-05	0.0118583
	11	USP28	ENSG00000048028	113797874-113875570	-	cg09881384	113875736	5kb TSS		-1.61845	0.0396351		0.186503	0.280519		0.0595682	2.18e-05	0.00582101
	3	CPA3	ENSG00000163751	148865296-148897203	+	cg23923442	148863946	5kb TSS		-8.41044	0.00912818		-0.0365695	0.281889		0.575604	9.35e-06	0.00416429
	5	OXCT1	ENSG00000083720	41730065-41870425	-	cg18584747	41870757	5kb TSS		-2.16471	0.0323683		0.0440808	0.282645		-0.0684456	0.00019234	0.0180271
	8	ENSG00000280035	ENSG00000280035	141224288-141226947	-	cg09238000	141228352	5kb TSS		-2.31689	0.0170418		-0.0177397	0.282855		0.157968	2.47e-05	0.00592439
	15	GATM	ENSG00000171766	45361124-45402327	-	cg14089418	45398619	5kb TSS		1.95558	9.77e-09		-0.0596191	0.284582		-0.157612	2.64e-05	0.00607804
	1	CRABP2	ENSG00000143320	156699606-156705816	-	cg11642763	156703965	5kb TSS		-7.19816	0.00384325		0.0282939	0.284955		-0.383295	9.05e-07	0.00085738
	17	EIF5A	ENSG00000132507	7306999-7312463	+	cg10884614	7311932	5kb TSS		0.484056	0.0163814		0.0156451	0.28502		-0.0349326	0.00041807	0.0293499
	3	ROPN1B	ENSG00000114547	125969160-125983454	+	cg22082549	125968818	5kb TSS		-1.72007	0.0209499		-0.0357168	0.285088		0.108388	0.00059824	0.0362247
	17	SCPEP1	ENSG00000121064	56978129-57006768	+	cg20629788	56978021	5kb TSS		8.7964	0.0120395		0.120622	0.285447		-0.13295	0.00096954	0.0455641
	12	WSCD2	ENSG00000075035	108129288-108250537	+	cg03626024	108130567	5kb TSS		-6.42931	0.00035888		0.0279544	0.287681		-0.390194	0.00011494	0.013907
	17	TBC1D16	ENSG00000167291	79932343-80035872	-	cg11861474	80040025	5kb TSS		-0.579926	0.0225391		0.0220937	0.287893		0.0628776	8.48e-05	0.0119981
	8	CLU	ENSG00000120885	27596917-27614700	-	cg11783834	27611813	5kb TSS		-1.89521	1.17e-08		0.0280892	0.288197		-0.139071	0.00014702	0.0157743
	5	NR2F1-AS1	ENSG00000237187	93360779-93585649	-	cg03714110	93587916	5kb TSS		2.11616	0.0415009		-0.0329856	0.290327		-0.361899	2.32e-06	0.001365
	5	SLC9A3	ENSG00000066230	470456-524449	-	cg02354563	522247	5kb TSS		-2.67025	0.00207653		-0.02854	0.293506		0.25284	4.21e-05	0.0077307
	13	COL4A1	ENSG00000187498	110148963-110307157	-	cg25530246	110308215	5kb TSS		-12.1981	0.0337773		-0.12382	0.293679		-0.236778	0.00068378	0.0390133
	12	ITGA5	ENSG00000161638	54395261-54419266	-	cg15858036	54584229	pcHiC		-0.953302	0.0459857		0.0233737	0.293787		0.0873835	0.00041735	0.0293499
	4	ADD1	ENSG00000087274	2843844-2930076	+	cg05209463	2934156	pcHiC		-1.28465	0.00671967		0.0295557	0.293852		-0.0299447	6.5e-06	0.00299859
	2	PER2	ENSG00000132326	238244044-238290102	-	cg23072629	238286895	5kb TSS		-0.545672	0.0351732		0.0246384	0.296317		-0.0699875	0.00014988	0.0158807
	3	ST6GAL1	ENSG00000073849	186930325-187078553	+	cg14548590	186929236	5kb TSS		-1.3254	0.0037666		0.0268185	0.296509		0.0791561	0.00095956	0.0454669
	7	ABCA13	ENSG00000179869	48171458-48647497	+	cg10626169	48280098	pcHiC		0.325934	0.0262074		-0.0577917	0.297335		-0.0810967	0.00011754	0.0140225
	6	ENSG00000288721	ENSG00000288721	41793314-41921139	-	cg01392338	41921130	5kb TSS		-13.391	0.0442864		-0.522655	0.298387		-0.19352	0.00024198	0.0209543
	15	FBN1	ENSG00000166147	48408313-48645721	-	cg25406989	48644137	5kb TSS		-3.49682	1.28e-06		0.0271936	0.300035		-0.189414	3.07e-05	0.0066955
	20	ATP9A	ENSG00000054793	51596514-51768390	-	cg25178074	51764555	5kb TSS		-0.341023	0.0151598		-0.0251294	0.300978		-0.0483135	0.00028593	0.0231195
	4	CXCL10	ENSG00000169245	76021118-76023497	-	cg14855841	76024305	5kb TSS		2.42315	0.00997752		0.0199693	0.301035		0.307705	0.00084109	0.0430886
	2	SNTG2	ENSG00000172554	950849-1367613	+	cg06865612	951312	5kb TSS		-7.24584	0.00361441		-0.0224681	0.302414		0.442999	5.78e-08	0.000112
	2	CACNB4	ENSG00000182389	151832771-152099167	-	cg00539908	152097701	5kb TSS		-1.64435	0.0170185		0.0698529	0.303144		0.106787	0.00014239	0.0157341
	12	CORO1C	ENSG00000110880	108645109-108731526	-	cg01479358	108730954	5kb TSS		0.734969	0.00830909		0.0671738	0.305848		0.0460424	0.00046429	0.0311206
	19	SLC5A5	ENSG00000105641	17871945-17895174	+	cg01655355	17871938	5kb TSS		17.6463	0.00319016		0.0267035	0.305981		0.428377	0.00028397	0.0231195
	6	CENPQ	ENSG00000031691	49463370-49493107	+	cg02627747	49463719	5kb TSS		-3.04466	0.0441875		0.0217329	0.306955		0.0708564	0.00025175	0.0213664
	14	LTB4R	ENSG00000213903	24311450-24318036	+	cg16000077	24308596	5kb TSS		1.08255	0.0462294		0.0141917	0.309973		0.0750027	0.00027109	0.0224498
	6	ZNF391	ENSG00000124613	27374615-27403908	+	cg06178073	27375635	5kb TSS		-0.808045	0.0107646		-0.0245289	0.310322		0.0602406	0.00113025	0.0498228
	12	CORO1C	ENSG00000110880	108645109-108731526	-	cg12815789	108732903	5kb TSS		0.338703	0.0473768		-0.0496256	0.310923		0.0460424	0.00046429	0.0311206
	12	USP5	ENSG00000111667	6852148-6866632	+	cg16875554	6788564	pcHiC		0.61109	0.00482092		0.0215235	0.311609		-0.0319465	0.000479	0.0314379
	8	TONSL	ENSG00000160949	144428775-144444440	-	cg08098326	144445242	5kb TSS		-1.13062	0.046399		0.0191833	0.312034		0.106663	1.36e-06	0.0010094
	X	NOX1	ENSG00000007952	100843324-100874359	-	cg11594622	100874191	5kb TSS		-1.57453	0.0117864		0.03078	0.312741		-0.20701	8.4e-07	0.00084327
	3	ST6GAL1	ENSG00000073849	186930325-187078553	+	cg11439186	186931067	5kb TSS		2.62407	0.0422421		-0.0197559	0.313133		0.0791561	0.00095956	0.0454669
	17	PPP1R1B	ENSG00000131771	39626740-39636626	+	cg24544134	39627168	5kb TSS		-4.27137	0.04141		-0.0334793	0.313853		-0.197528	0.00049913	0.0326242
	10	PDLIM1	ENSG00000107438	95237572-95291012	-	cg08799394	95289435	5kb TSS		0.522691	0.0173376		0.0118446	0.315527		-0.0613305	0.00026254	0.0219544
	3	C3orf70	ENSG00000187068	185076838-185153060	-	cg18082112	185152348	5kb TSS		-8.10802	0.0073442		-0.0307091	0.316183		0.245504	7.11e-05	0.0113353
	1	NCSTN	ENSG00000162736	160343316-160358952	+	cg01446576	160343246	5kb TSS		1.36667	0.0164297		-0.158375	0.31622		-0.0342456	7.61e-05	0.0113907
	4	ADD1	ENSG00000087274	2843844-2930076	+	cg05993265	2932074	pcHiC		-0.299434	0.00338942		-0.0122408	0.32563		-0.0299447	6.5e-06	0.00299859
	7	FKBP14-AS1	ENSG00000227014	29988600-30027543	+	cg08551725	29990159	5kb TSS		-2.25878	0.00553054		-0.0789225	0.325939		0.136292	3.36e-05	0.00716159
	2	TMEM185B	ENSG00000226479	120217479-120223400	-	cg21791662	120867632	pcHiC		-0.41006	0.0018392		-0.0292955	0.326172		-0.0381963	0.00100122	0.0463481
	19	MRPL4	ENSG00000105364	10251901-10260055	+	cg04912278	10252011	5kb TSS		-3.42023	0.0265108		-0.0384829	0.33001		-0.0380512	0.00021884	0.0200718
	1	CERS2	ENSG00000143418	150960583-150975003	-	cg11878258	150975098	5kb TSS		-0.854239	0.0489001		0.01785	0.330602		-0.0357991	0.00025735	0.0216273
	6	HSP90AB1	ENSG00000096384	44246166-44253888	+	cg15899692	44247078	5kb TSS		1.40067	0.0327839		-0.427256	0.33255		-0.0477055	0.00047486	0.0313987
	5	CEP72	ENSG00000112877	612340-667168	+	cg08885102	455041	pcHiC		0.840266	0.0237401		0.0357489	0.332746		0.116201	2.32e-05	0.00589075
	17	ACTG1	ENSG00000184009	81509413-81523847	-	cg02010342	81518907	5kb TSS		0.88869	0.00443376		-0.0178148	0.332794		-0.078065	1.56e-05	0.00502737
	8	LYN	ENSG00000254087	55879835-56014169	+	cg12929040	55879813	5kb TSS		1.01244	0.0211896		0.0181647	0.333491		-0.0467375	0.00068314	0.0390133
	7	MDFIC	ENSG00000135272	114922359-115019202	+	cg25956283	114923136	5kb TSS		2.24454	0.00868281		0.0216467	0.334206		-0.0608178	0.00105079	0.047423
	5	NR2F1-AS1	ENSG00000237187	93360779-93585649	-	cg05553502	93588384	5kb TSS		3.7546	0.00126815		-0.030149	0.334941		-0.361899	2.32e-06	0.001365
	5	OXCT1	ENSG00000083720	41730065-41870425	-	cg04981722	41870759	5kb TSS		-3.69434	0.0006559		0.0289797	0.335534		-0.0684456	0.00019234	0.0180271
	15	GATM	ENSG00000171766	45361124-45402327	-	cg14582100	45401543	5kb TSS		-2.15704	7.01e-12		-0.0449871	0.33573		-0.157612	2.64e-05	0.00607804
	12	USP5	ENSG00000111667	6852148-6866632	+	cg11808677	6850914	5kb TSS		0.174228	0.0378861		0.0154014	0.339379		-0.0319465	0.000479	0.0314379
	15	FBN1	ENSG00000166147	48408313-48645721	-	cg23117583	48643316	5kb TSS		-5.31078	1.58e-06		0.024171	0.340209		-0.189414	3.07e-05	0.0066955
	15	GATM	ENSG00000171766	45361124-45402327	-	cg26924012	45402087	5kb TSS		-1.17029	0.0196913		-0.25577	0.340502		-0.157612	2.64e-05	0.00607804
	19	CALR	ENSG00000179218	12938578-12944489	+	cg15248591	12933755	5kb TSS		-1.51892	0.0240138		0.0707617	0.340527		-0.0524526	0.00034367	0.0256015
	8	ERLIN2	ENSG00000147475	37736601-37758422	+	cg06415302	37733860	5kb TSS		0.367046	0.00977708		0.041448	0.340832		-0.0312428	0.00042054	0.0294022
	3	ST6GAL1	ENSG00000073849	186930325-187078553	+	cg16536664	186570301	pcHiC		3.99224	0.0273255		0.0233242	0.340967		0.0791561	0.00095956	0.0454669
	21	IFNGR2	ENSG00000159128	33403413-33479348	+	cg00562089	33405440	5kb TSS		-0.838047	0.0186753		0.0216705	0.342653		-0.081367	0.00023899	0.020801
	15	CIB2	ENSG00000136425	78104606-78131535	-	cg14489180	78129938	5kb TSS		-2.82983	0.0199692		-0.0135191	0.343195		-0.120464	0.0007482	0.0405512
	5	FASTKD3	ENSG00000124279	7859159-7869037	-	cg21803417	7868773	5kb TSS		1.86051	0.0134803		-0.0942141	0.343609		0.0462017	0.00030751	0.0236302
	3	ST6GAL1	ENSG00000073849	186930325-187078553	+	cg06842886	186854592	pcHiC		-2.33355	0.0257692		-0.0173569	0.344441		0.0791561	0.00095956	0.0454669
	19	CD33	ENSG00000105383	51225064-51243860	+	cg11122968	51224038	5kb TSS		-1.47873	0.00891283		0.029012	0.344899		0.149969	0.00054825	0.0342593
	11	BANF1	ENSG00000175334	66002228-66004149	+	cg04264417	66002217	5kb TSS		1.69173	0.0430526		0.070927	0.346598		-0.0639644	5.8e-05	0.00985535
	X	USP9X	ENSG00000124486	41085445-41236579	+	cg05967389	41088888	5kb TSS		0.149755	0.035261		0.0336831	0.348147		-0.0258233	0.00108841	0.0483536
	7	PPP1R9A	ENSG00000158528	94907202-95296415	+	cg08368788	94907720	5kb TSS		-1.52415	0.0491403		0.0542679	0.34896		-0.256428	3.12e-08	7.6e-05
	8	CYP7B1	ENSG00000172817	64587763-64798737	-	cg24990212	64798232	5kb TSS		-1.83288	0.0147756		0.024576	0.351625		-0.110183	0.00063941	0.0376138
	17	CNTD1	ENSG00000176563	42798800-42811587	+	cg20770803	42798640	5kb TSS		-6.70225	0.0109982		0.0229499	0.353664		-0.131315	8.51e-05	0.0119981
	12	IRAK4	ENSG00000198001	43758944-43789543	+	cg26545584	43756415	5kb TSS		-0.226316	0.0384001		0.0627837	0.353792		0.0430047	0.00024728	0.0212078
	7	MDFIC	ENSG00000135272	114922359-115019202	+	cg01550799	114921748	5kb TSS		-0.810571	0.0126524		0.0209333	0.354764		-0.0608178	0.00105079	0.047423
	11	SCGB1A1	ENSG00000149021	62405103-62423195	+	cg22887866	62404711	5kb TSS		-3.52943	0.00890091		0.0353069	0.355278		-0.397133	0.0001279	0.0146433
	15	ELL3	ENSG00000128886	43772605-43777315	-	cg23253752	43776047	5kb TSS		-1.35559	0.00761011		-0.0218536	0.357621		0.0754918	0.0009925	0.0462367
	8	LY96	ENSG00000154589	73991392-74029079	+	cg19529842	73990395	5kb TSS		1.16257	0.0320474		-0.0411457	0.360389		0.121342	0.00093001	0.0452005
	5	CEP72	ENSG00000112877	612340-667168	+	cg00473462	472429	pcHiC		1.76201	0.00643413		-0.0651036	0.360629		0.116201	2.32e-05	0.00589075
	16	CDH11	ENSG00000140937	64943753-65126112	-	cg23564028	65122241	5kb TSS		3.65968	0.0368703		0.059596	0.360715		-0.230612	6.35e-07	0.0007053
	17	MFAP4	ENSG00000166482	19383442-19387190	-	cg09606564	19387039	5kb TSS		-3.65559	0.00026702		-0.0179536	0.36148		-0.245378	0.00055514	0.0344375
	19	CALR	ENSG00000179218	12938578-12944489	+	cg19406106	12934224	5kb TSS		-0.788714	0.0203933		-0.0204068	0.362561		-0.0524526	0.00034367	0.0256015
	10	ADAM8	ENSG00000151651	133262420-133276868	-	cg00337466	133277060	5kb TSS		1.28149	0.0174534		-0.0216067	0.362959		0.070411	0.00105934	0.0476829
	12	ETFRF1	ENSG00000205707	25195216-25209645	+	cg05547312	25195891	5kb TSS		1.46038	0.00996952		0.14305	0.364426		0.0549743	0.00045934	0.0311206
	14	LTB4R	ENSG00000213903	24311450-24318036	+	cg17623974	24309704	5kb TSS		-0.560145	0.0362215		0.0102348	0.367269		0.0750027	0.00027109	0.0224498
	12	USP5	ENSG00000111667	6852148-6866632	+	cg04685127	6981608	pcHiC		0.275409	0.0306329		-0.0197458	0.36823		-0.0319465	0.000479	0.0314379
	17	ALYREF	ENSG00000183684	81887835-81891586	-	cg10193671	81888328	5kb TSS		-0.489655	0.00742115		0.0268225	0.368842		-0.0374434	0.00038993	0.027999
	14	EML1	ENSG00000066629	99737693-99942060	+	cg00338113	99742029	5kb TSS		1.02769	4.44e-05		-0.0131393	0.371569		-0.0460309	0.00096075	0.0454669
	15	CIAO2A	ENSG00000166797	64072565-64093857	-	cg18241486	64094756	5kb TSS		0.515269	0.0164433		0.0141753	0.372917		0.0416187	0.00039062	0.027999
	16	NSMCE1	ENSG00000169189	27224994-27268772	-	cg11675706	27268195	5kb TSS		-0.338585	0.0192851		0.0333048	0.373123		-0.0441219	0.00032869	0.0247016
	5	SLC9A3	ENSG00000066230	470456-524449	-	cg09118379	520148	5kb TSS		-8.15395	6.01e-05		-0.0184092	0.374789		0.25284	4.21e-05	0.0077307
	14	SIX4	ENSG00000100625	60709539-60724351	-	cg26746010	60724955	5kb TSS		-0.422793	0.0251227		0.0164696	0.377599		0.0375303	0.00109451	0.0484982
	16	C16orf89	ENSG00000153446	5044122-5066110	-	cg15757041	5065936	5kb TSS		-4.66336	2.03e-07		0.0139879	0.377933		-0.209976	0.00023761	0.020801
	19	ZNF331	ENSG00000130844	53519527-53580269	+	cg07560506	53876363	pcHiC		-0.453312	0.047323		0.047605	0.380134		-0.0515084	0.00069019	0.0391172
	11	SIK3	ENSG00000160584	116843402-117098437	-	cg07326949	116869744	pcHiC		0.299017	0.0225335		-0.0187489	0.382744		-0.0346058	0.00028685	0.0231195
	1	RGS13	ENSG00000127074	192636138-192660311	+	cg05023691	192636122	5kb TSS		5.96168	0.0160317		0.0334928	0.383235		0.422642	3.79e-05	0.0074309
	2	DQX1	ENSG00000144045	74518131-74526281	-	cg02034222	74526153	5kb TSS		-2.75804	2.04e-08		-0.0217626	0.384244		0.149208	0.00014673	0.0157743
	3	RAB6B	ENSG00000154917	133824235-133895882	-	cg21028251	133895744	5kb TSS		8.11939	0.0190295		-0.421906	0.385301		-0.0944504	0.00093614	0.045241
	19	SIGLEC10	ENSG00000142512	51410020-51417803	-	cg17669009	51417630	5kb TSS		-1.33521	0.0202607		0.0250892	0.386903		0.149694	1.9e-05	0.00550494
	2	SNX17	ENSG00000115234	27370496-27377535	+	cg06191669	27370528	5kb TSS		0.778925	0.0358115		0.0190207	0.387202		-0.0320747	0.00030457	0.0236176
	3	ST3GAL6	ENSG00000064225	98732236-98821201	+	cg13338207	98734034	5kb TSS		-2.65653	0.00182885		-0.0270917	0.38806		0.0714639	0.00103872	0.0470028
	8	HEY1	ENSG00000164683	79762371-79767857	-	cg18402546	79769228	5kb TSS		-0.577119	0.0104649		-0.0360173	0.388884		-0.0820206	0.00103724	0.0470028
	11	USP28	ENSG00000048028	113797874-113875570	-	cg24452821	114083089	pcHiC		0.215786	0.0390103		0.0186598	0.389981		0.0595682	2.18e-05	0.00582101
	12	IRAK4	ENSG00000198001	43758944-43789543	+	cg26771440	43758308	5kb TSS		-1.25397	0.0010842		-0.0504185	0.395361		0.0430047	0.00024728	0.0212078
	3	RAB6B	ENSG00000154917	133824235-133895882	-	cg16954004	133894722	5kb TSS		1.27136	0.0321699		-0.0132203	0.395923		-0.0944504	0.00093614	0.045241
	12	SLCO1B3	ENSG00000111700	20810702-20916911	+	cg26573961	20815304	5kb TSS		2.30166	0.0446071		-0.0485509	0.397107		0.293417	0.00010256	0.0131091
	19	SIGLEC10	ENSG00000142512	51410020-51417803	-	cg21282549	51421873	5kb TSS		-2.93003	0.00997157		-0.0632916	0.398428		0.149694	1.9e-05	0.00550494
[truncated: 470 more rows]

## Sheet: Supplementary Data 8
	Supplementary Data 8: Significant DMCs (Bonferroni-corrected p-value < 0.05/915 for the 915 unique CpGs from eQTM results with p<0.05, see Supplementary Data 7) for N=389 DEGs paired with CpGs within 5kb of the transcription start site (TSS) or linked to the gene by promoter-capture HiC (pcHiC) experiments in bronchial epithelium. For FKBP5 and TREML2 with multiple identified eQTLs, independence …
[truncated: 9 more rows]
