# Supplementary material for: Multi-omics in nasal epithelium reveals three axes of dysregulation for asthma risk in the African Diaspora populations
Source: Nat Commun. 2024 May 28;15:4546. doi: 10.1038/s41467-024-48507-7 (PMC11133339; doi:10.1038/s41467-024-48507-7)
Supplement: Supplementary file 6 — Source Data [file 41467_2024_48507_MOESM6_ESM.zip]

Archive with 26 entries (25 files):
- Source Data/
- __MACOSX/._Source Data
- Source Data/SourceData_Figure_2C.xlsx
- __MACOSX/Source Data/._SourceData_Figure_2C.xlsx
- Source Data/SourceData_Figure_S6A.xlsx
- __MACOSX/Source Data/._SourceData_Figure_S6A.xlsx
- Source Data/SourceData_Figure_1BC.xlsx
- __MACOSX/Source Data/._SourceData_Figure_1BC.xlsx
- Source Data/SourceData_Figure_2B.xlsx
- __MACOSX/Source Data/._SourceData_Figure_2B.xlsx
- Source Data/SourceData_Figure_1D.xlsx
- __MACOSX/Source Data/._SourceData_Figure_1D.xlsx
- Source Data/SourceData_Figure_S2.xlsx
- __MACOSX/Source Data/._SourceData_Figure_S2.xlsx
- Source Data/SourceData_Figure_S5.xlsx
- __MACOSX/Source Data/._SourceData_Figure_S5.xlsx
- Source Data/SourceData_Figure_3A.xlsx
- __MACOSX/Source Data/._SourceData_Figure_3A.xlsx
- Source Data/SourceData_Figure_1A.xlsx
- __MACOSX/Source Data/._SourceData_Figure_1A.xlsx
- Source Data/SourceData_Figure_S3A.xls
- __MACOSX/Source Data/._SourceData_Figure_S3A.xls
- Source Data/SourceData_Figure_S1.xlsx
- __MACOSX/Source Data/._SourceData_Figure_S1.xlsx
- Source Data/SourceData_Figure_2A.xlsx
- __MACOSX/Source Data/._SourceData_Figure_2A.xlsx
