# Supplementary material for: Multi-omics in nasal epithelium reveals three axes of dysregulation for asthma risk in the African Diaspora populations
Source: Nat Commun. 2024 May 28;15:4546. doi: 10.1038/s41467-024-48507-7 (PMC11133339; doi:10.1038/s41467-024-48507-7)
Supplement: Supplementary file 6 — Source Data [file 41467_2024_48507_MOESM6_ESM.zip › Source Data/SourceData_Figure_2C.xlsx]

## Sheet: fig.dat
	number.of.modules	fraction.asthma	lower.95%.CI	upper.95%.CI
1	0	0.284	0.228	0.349
2	1	0.404	0.358	0.452
3	2	0.536	0.488	0.583
4	3	0.663	0.596	0.725
