# Supplementary material for: Multi-omics in nasal epithelium reveals three axes of dysregulation for asthma risk in the African Diaspora populations
Source: Nat Commun. 2024 May 28;15:4546. doi: 10.1038/s41467-024-48507-7 (PMC11133339; doi:10.1038/s41467-024-48507-7)
Supplement: Supplementary file 6 — Source Data [file 41467_2024_48507_MOESM6_ESM.zip › Source Data/SourceData_Figure_S6A.xlsx]

## Sheet: Figure_S6A
cg27159719	TMEM71	cg26928682	TREML2	Asthma
0.0664707	4.30873	0.389562	2.24743	Control
0.0652586	4.26971	0.490337	2.92743	Control
0.0427992	3.87229	0.598642	-0.355095	Case
0.055214	5.21237	0.570288	0.582158	Case
0.0945754	4.38239	0.612551	-0.349515	Control
0.0768467	4.751	0.561262	-1.61665	Control
0.0552955	3.76484	0.640736	-3.12512	Case
0.0663131	3.73637	0.539211	0.733051	Control
0.0519758	4.5885	0.586657	-0.516867	Case
0.07659	5.43699	0.490767	-0.0742083	Control
0.144372	4.52385	0.58652	0.807533	Case
0.0400691	4.11542	0.536019	-1.87757	Control
0.058129	4.5529	0.447559	-0.971988	Case
0.0568182	3.5673	0.612666	-2.958	Control
0.067664	3.85827	0.616614	0.88274	Control
0.0511732	4.09845	0.51569	1.09219	Case
0.062798	4.75561	0.570711	-2.14837	Control
0.0485394	4.32139	0.452562	2.20652	Case
0.0604728	4.70586	0.379286	2.6943	Control
0.0516966	4.46599	0.577014	-0.236065	Case
0.054001	5.2499	0.531558	1.29378	Case
0.072042	4.10561	0.687515	-3.41185	Control
0.0562633	4.38018	0.533121	1.17331	Control
0.0499415	4.05298	0.58755	0.164529	Case
0.0606961	4.35972	0.520346	1.63853	Case
0.0673937	3.62928	0.601334	0.919569	Control
0.0911316	4.51672	0.636485	-0.304265	Control
0.0586493	4.16994	0.454793	-0.156652	Case
0.0499003	4.10587	0.521178	0.350098	Case
0.0717223	4.74733	0.534637	-1.92406	Control
0.0760548	4.34708	0.640274	-1.7715	Control
0.0515867	5.03743	0.43428	2.65721	Case
0.141431	3.59152	0.596585	-0.389828	Control
0.0549398	3.91651	0.531335	0.624698	Case
0.0655088	3.44989	0.404752	1.1107	Control
0.0676843	4.69982	0.575207	-0.0535983	Case
0.0606083	5.21172	0.553247	0.166247	Case
0.0781151	5.06547	0.663656	-2.69608	Case
0.0737854	5.11657	0.564856	-0.0263015	Control
0.0724218	4.21976	0.561959	-1.3988	Control
0.0713107	5.35816	0.380178	2.88153	Case
0.0621995	4.17168	0.523084	1.67957	Control
0.0663948	4.12477	0.543713	-2.16945	Control
0.065741	4.31587	0.472863	1.81233	Case
0.0461929	4.13586	0.653253	-2.33368	Case
0.0509657	4.54747	0.525982	1.63177	Control
0.0559213	4.40212	0.518844	0.581658	Control
0.0776189	5.35656	0.587916	-0.169498	Case
0.0614158	4.83569	0.526258	-0.882523	Case
0.085496	3.74642	0.665753	-0.508289	Control
0.0773355	3.64344	0.50923	0.224437	Case
0.0777899	4.10355	0.479548	0.79645	Control
0.0821914	4.00325	0.379909	2.68314	Case
0.128396	4.33863	0.609222	-1.63865	Control
0.0604353	4.03021	0.276285	2.21719	Case
0.127623	4.48837	0.610056	-1.63029	Case
0.0647012	5.04114	0.330387	3.68468	Case
0.0744083	4.24277	0.447304	1.70906	Control
0.0751653	4.5402	0.3725	2.97357	Case
0.0717003	4.04236	0.464959	0.000775047	Case
0.082727	4.06201	0.570962	1.14418	Control
0.0960294	4.60507	0.526713	0.51761	Control
0.0532225	4.22079	0.568241	-1.0249	Case
0.077722	3.63005	0.537513	0.230605	Control
0.104215	4.03192	0.640916	-4.34225	Case
0.0795359	3.84722	0.690015	-6.69291	Control
0.063905	4.04278	0.540224	1.16547	Control
0.0698591	3.81895	0.611156	-0.753944	Case
0.0609129	3.94269	0.485681	1.24718	Control
0.057662	3.77835	0.568964	-0.555967	Control
0.0814629	4.10875	0.44048	3.86957	Case
0.0946374	3.74639	0.564845	-0.665426	Control
0.120746	4.25673	0.626209	0.0585054	Control
0.0797421	3.46624	0.575028	-2.14847	Case
0.0733598	4.11192	0.578516	-0.573933	Control
0.0673612	4.05697	0.532426	0.510967	Control
0.0549138	4.98447	0.617204	-1.40753	Control
0.0663864	3.82258	0.50429	1.40916	Case
0.0645028	3.99053	0.619961	-0.0181715	Case
0.0804069	4.33196	0.551518	-0.994725	Case
0.0673473	4.04796	0.609997	0.0300399	Case
0.0839335	3.54116	0.553932	-0.608345	Control
0.0608937	5.73011	0.481389	2.84643	Control
0.0624847	3.91662	0.50565	3.06526	Control
0.0884473	3.4345	0.623268	0.973378	Case
0.0752364	3.86212	0.464547	0.155101	Control
0.0529624	4.03867	0.49365	1.21153	Case
0.0921838	4.71945	0.66898	-2.29372	Control
0.0802242	4.41094	0.370387	1.62441	Case
0.0902768	3.75811	0.588963	-0.782367	Control
0.0900036	4.32733	0.526948	0.198377	Case
0.0790315	3.93844	0.670799	-1.84111	Control
0.0674751	4.80723	0.542406	0.784507	Case
0.061846	4.86177	0.357352	4.18723	Control
0.066878	4.88958	0.315278	4.03679	Case
0.128333	3.81081	0.71249	-6.56314	Control
0.0541712	3.72053	0.652208	-2.55515	Control
0.11011	3.91413	0.653096	-1.85552	Case
0.0511302	4.36728	0.609292	-2.75443	Control
0.0658318	3.32986	0.54379	0.588047	Case
0.0602917	4.33615	0.453459	0.134221	Case
0.0797603	4.86911	0.572326	-3.22364	Case
0.0807259	3.68679	0.487473	1.44192	Control
0.0598081	3.8372	0.590963	0.529862	Control
0.059897	4.47549	0.442137	1.81934	Control
0.0676034	3.60432	0.524596	1.20106	Case
0.0679399	4.62306	0.389936	4.04545	Case
0.0693465	3.83937	0.622612	0.599689	Control
0.0927586	3.86596	0.590776	-2.00992	Control
0.0997949	4.29575	0.678969	-3.04814	Case
0.0536761	4.11647	0.597161	-1.56751	Control
0.0660386	4.09811	0.486677	0.224809	Control
0.0960458	4.29357	0.703302	-1.31053	Control
0.07054	4.82696	0.548203	-2.93146	Case
0.0560464	4.5923	0.546153	-0.404005	Control
0.0591712	4.01259	0.578434	0.10967	Control
0.104898	4.40455	0.484092	2.89285	Control
0.0439697	5.18541	0.367767	4.15929	Case
0.074213	3.96692	0.40273	1.88551	Case
0.0602564	4.16815	0.578609	0.865884	Control
0.0848873	4.25877	0.55466	2.27243	Case
0.0713632	4.28374	0.513992	2.35416	Control
0.0869059	3.97	0.620442	1.04268	Control
0.0593444	4.81225	0.384596	2.15758	Case
0.0571558	4.83581	0.436822	3.56446	Control
0.0689078	4.40372	0.598391	-2.22564	Control
0.0817894	4.44785	0.703059	-1.93842	Case
0.0821216	4.58857	0.570291	1.8701	Control
0.0677628	4.32688	0.622844	-0.411255	Control
0.0696149	4.22971	0.443128	1.03571	Case
0.0793376	4.24079	0.51122	0.578451	Control
0.0659602	3.79503	0.542586	-0.0237338	Control
0.0822245	4.01377	0.644707	0.0868659	Control
0.0647126	3.92525	0.446842	1.31513	Control
0.0576056	4.11333	0.517013	1.63753	Case
0.0638636	4.12901	0.642525	-1.31495	Case
0.0698627	4.63829	0.524401	-0.247005	Control
0.0623664	3.79353	0.57507	-0.889521	Case
0.0852398	4.58349	0.548216	1.24762	Case
0.057285	3.9875	0.381178	2.04793	Case
0.122611	4.02399	0.712569	-3.96551	Control
0.0641589	3.65911	0.49348	0.910236	Control
0.0559482	5.49597	0.530682	0.68783	Case
0.05184	4.15595	0.59319	-1.41627	Case
0.0561694	5.06201	0.350707	3.30418	Case
0.0699143	4.53855	0.507886	-0.299165	Control
0.10004	4.18662	0.704871	-2.63599	Control
0.0499736	4.19327	0.600187	-1.39519	Control
0.0802735	4.71515	0.55665	0.58872	Case
0.069108	5.45997	0.320297	4.67072	Case
0.0681903	5.01058	0.419359	-1.92063	Control
0.0714805	5.30778	0.65056	-4.61198	Case
0.0695434	3.81818	0.572482	-0.926811	Case
0.0900064	4.11772	0.395667	0.586208	Control
0.0703233	5.40284	0.34759	2.06878	Case
0.0729499	4.12327	0.527409	-0.58488	Control
0.065525	3.7696	0.637467	-0.0717027	Control
0.0673201	4.94206	0.54366	0.386115	Control
0.0930878	4.50066	0.611764	-4.27347	Case
0.0623113	4.82562	0.562231	0.287614	Case
0.0633213	5.96494	0.445535	0.549105	Case
0.0667954	4.39851	0.641526	-1.94134	Control
0.066151	4.70462	0.604087	0.0491379	Control
0.0577288	5.52414	0.367115	3.6795	Case
0.103923	3.50827	0.695547	-2.74957	Control
0.115962	4.47606	0.617875	0.361336	Control
0.100485	3.80572	0.590126	-2.37087	Control
0.0856288	4.65673	0.630788	-2.31826	Control
0.0666008	3.44833	0.547263	-2.73217	Case
0.118731	4.38668	0.661315	-2.06884	Case
0.0815148	4.65407	0.623357	2.43771	Case
0.0937788	4.39343	0.639353	-6.92002	Case
0.0558375	4.73874	0.546301	0.315325	Control
0.0555272	5.06953	0.530322	-0.176588	Case
0.0800283	3.60592	0.60318	-0.670383	Control
0.0543051	4.16027	0.567711	0.992075	Case
0.0626412	4.42241	0.475771	2.2212	Control
0.0802546	3.61489	0.622646	1.14899	Control
0.0723614	4.346	0.513327	2.78586	Control
0.0841279	4.9199	0.547926	0.346184	Control
0.0613905	4.57003	0.360724	2.83324	Case
0.054545	4.24588	0.592056	-1.05151	Case
0.0453482	4.65038	0.532088	0.89242	Case
0.0556526	5.34775	0.469442	0.634187	Control
0.0698045	3.77191	0.447868	1.12306	Case
0.0824498	3.83	0.585427	0.208134	Control
0.0498046	4.60613	0.536364	1.19638	Control
0.0806828	4.43147	0.66519	-2.93889	Case
0.0630993	4.19621	0.413568	2.31076	Case
0.132152	3.89076	0.69836	-2.11313	Control
0.0927884	4.96899	0.427456	1.97989	Control
0.0613155	3.76577	0.487505	2.35394	Control
0.05472	3.76207	0.583223	-1.74736	Control
0.0704894	5.11868	0.469147	2.65993	Case
0.0481293	4.11071	0.582994	-0.272165	Case
0.0484283	5.26008	0.393236	1.70923	Control
0.0815845	4.03381	0.593168	0.982473	Control
0.0787115	4.40081	0.594573	-0.195167	Control
0.0593866	4.57516	0.552409	0.156943	Control
0.0580106	4.28791	0.610983	-2.05194	Control
0.0676121	4.43165	0.432702	2.03408	Case
0.0807193	5.14909	0.565964	0.742196	Control
0.0645032	4.49724	0.314152	3.20812	Case
0.0731075	3.87255	0.410976	-1.88615	Case
0.0986629	3.77887	0.55382	0.428002	Control
0.101806	3.70289	0.697388	-1.89747	Case
0.0588367	3.94525	0.175454	0.173215	Case
0.0556362	4.92497	0.466373	0.710544	Case
0.059373	4.01376	0.583299	-0.196129	Control
0.0527935	4.98734	0.462151	0.855823	Case
0.0595503	4.03488	0.462472	0.218558	Control
0.0732382	3.90025	0.614586	-1.12573	Control
0.0411452	5.26152	0.42237	1.12586	Case
0.0528166	4.14585	0.506268	0.554381	Control
0.0474073	4.79699	0.459871	0.684472	Case
0.124984	4.69361	0.619918	-2.40105	Control
0.0640437	4.13158	0.594262	-0.592681	Control
0.0932725	3.70163	0.610614	-0.309032	Control
0.100416	4.0722	0.655819	-0.499631	Control
0.0594866	3.87524	0.641042	-2.3826	Case
0.0748019	3.72229	0.622757	-0.490031	Control
0.0562089	4.96797	0.304899	3.78254	Case
0.0657228	3.32335	0.584345	0.281754	Control
0.0621353	4.38378	0.656718	-0.694299	Control
0.0830903	4.40129	0.556678	-0.382538	Case
0.0727815	5.20442	0.625708	-2.48308	Case
0.0446852	4.55406	0.597977	-2.90978	Case
0.0664072	4.17946	0.607083	-0.106302	Control
0.0896954	3.96788	0.646234	-2.45344	Control
0.102642	4.79415	0.593368	-1.16778	Control
0.0718202	4.84684	0.59619	-0.862268	Control
0.164357	3.60852	0.702004	-3.49185	Control
0.0586454	3.98989	0.610884	-2.4625	Control
0.0478604	4.21171	0.387945	1.77536	Control
0.0499106	5.20653	0.525821	1.86054	Case
0.0906902	4.52868	0.659453	-2.60011	Control
0.0586838	4.28234	0.59659	-4.15812	Case
0.0557542	4.75628	0.5212	0.482776	Control
0.0614341	4.91819	0.579505	-0.696516	Case
0.0696567	3.54815	0.546875	0.727033	Control
0.0582602	4.67068	0.420268	1.38458	Case
0.0687626	4.1274	0.484077	0.296298	Case
0.060218	4.10611	0.498807	1.82832	Case
0.120167	3.52211	0.61464	-1.03422	Control
0.0712709	4.61956	0.616359	-1.37098	Control
0.0892985	3.90733	0.62388	-2.32553	Case
0.0488692	3.8959	0.580017	-0.202833	Control
0.0859076	4.19272	0.691347	-0.973912	Control
0.131917	4.22055	0.70993	-2.15751	Control
0.0643902	4.24641	0.590255	-1.89738	Case
0.0666597	4.32959	0.575364	0.0577989	Case
0.0863293	3.58857	0.642616	-1.51773	Control
0.0500166	4.43766	0.53671	1.05504	Control
0.0576898	4.76884	0.57883	0.67468	Case
0.0698405	4.27997	0.314318	-0.985114	Case
0.111329	4.17466	0.687471	-0.214987	Control
0.0543677	4.00066	0.538946	-0.233997	Control
0.0528723	4.89884	0.390444	0.828205	Control
0.070851	4.25694	0.469643	2.39284	Control
0.0530864	3.4604	0.541186	1.07065	Case
0.0850277	4.6768	0.605312	1.74149	Control
0.0701449	5.86409	0.371427	1.73303	Case
0.102051	4.2399	0.653275	-3.65962	Control
0.0574669	4.65821	0.387531	2.30466	Case
0.0582045	4.04169	0.599375	-0.621562	Control
0.0658631	4.10751	0.435726	1.76404	Control
0.0678521	4.60259	0.373298	2.37536	Case
0.0614531	4.65898	0.431024	3.45711	Case
0.0509508	4.13375	0.550894	-0.361263	Case
0.107686	4.19267	0.688812	-2.49218	Control
0.067867	3.96842	0.59811	1.50779	Case
0.0803117	4.12922	0.634469	-1.526	Control
0.0552478	5.23806	0.54042	0.712547	Case
0.0562748	4.87046	0.55104	-1.38017	Control
0.0667374	4.27202	0.524789	1.31275	Control
0.0625711	5.30014	0.461141	-0.662519	Case
0.0476211	4.05363	0.447744	0.132116	Case
0.0623107	6.03984	0.32113	5.53971	Control
0.0565654	4.67873	0.488159	0.2955	Case
0.0512418	5.12768	0.298114	4.29525	Control
0.0563309	4.17689	0.407757	1.41847	Control
0.0585149	4.27676	0.494747	0.308212	Control
0.0639804	3.83314	0.593471	-0.471337	Case
0.0708565	3.91436	0.718957	-1.7074	Case
0.0550906	3.95087	0.581995	-1.95259	Control
0.0686871	4.85898	0.29989	3.72878	Case
0.0720222	5.61403	0.557838	1.45619	Case
0.0538231	5.18214	0.533113	-0.822223	Case
0.0637867	4.0707	0.660922	-1.52159	Control
0.100772	3.90268	0.686165	-1.91509	Case
0.0905182	4.81876	0.501905	0.294485	Control
0.0649447	4.41957	0.447151	2.03884	Case
0.0624805	4.08348	0.563935	-0.139746	Control
0.0899767	3.79309	0.560581	1.11903	Control
0.0965403	4.09023	0.540042	0.367244	Case
0.136516	3.81482	0.734677	-1.77791	Control
0.0595642	4.13827	0.596129	-1.8377	Control
0.0587811	4.56522	0.640823	-1.16028	Case
