# Supplementary material for: Multi-omics in nasal epithelium reveals three axes of dysregulation for asthma risk in the African Diaspora populations
Source: Nat Commun. 2024 May 28;15:4546. doi: 10.1038/s41467-024-48507-7 (PMC11133339; doi:10.1038/s41467-024-48507-7)
Supplement: Supplementary file 6 — Source Data [file 41467_2024_48507_MOESM6_ESM.zip › Source Data/SourceData_Figure_1BC.xlsx]

## Sheet: Figure1BC
ENSG00000115414-FN1	site	Asthma	age_group
5.42854	Denver	Case	ped
2.54753	Denver	Case	ped
3.29179	Denver	Case	ped
3.26854	Denver	Case	ped
4.79893	Denver	Case	ped
5.63077	Denver	Case	ped
6.46523	Denver	Case	ped
4.78383	Denver	Control	ped
4.06853	Denver	Case	ped
2.08264	Denver	Case	ped
5.12571	Denver	Control	ped
4.40452	Denver	Case	ped
3.61624	Denver	Case	ped
4.69939	Denver	Case	ped
2.79782	Denver	Case	ped
3.46235	Denver	Control	ped
4.30668	Denver	Case	ped
4.28017	Denver	Case	ped
5.86145	Denver	Case	ped
7.28003	Denver	Control	ped
4.58836	Denver	Case	ped
4.39509	Denver	Case	ped
3.26891	Denver	Case	ped
6.15932	Denver	Case	ped
6.51531	Denver	Case	ped
3.08235	Denver	Case	ped
0.932569	Denver	Case	ped
3.80177	Denver	Case	ped
3.27404	Denver	Case	ped
7.92385	Denver	Case	ped
2.87201	Denver	Case	ped
7.17244	Denver	Control	ped
2.49414	Denver	Case	ped
3.50716	Denver	Case	ped
3.41603	Denver	Case	ped
6.94881	Denver	Control	ped
7.70021	Denver	Control	ped
4.60186	Denver	Control	ped
8.07499	Denver	Control	ped
4.51792	Denver	Case	ped
6.60573	Denver	Control	ped
6.69696	Denver	Case	ped
5.005	Denver	Control	ped
4.23265	Denver	Control	ped
7.40469	Denver	Control	ped
8.72	Denver	Control	ped
7.69285	Denver	Control	ped
6.48245	Denver	Case	ped
8.30863	Denver	Control	ped
8.61347	Denver	Control	ped
8.96211	Denver	Control	ped
6.71205	Denver	Control	ped
4.55503	Denver	Control	ped
4.9517	Denver	Control	ped
6.7567	Denver	Control	ped
3.32196	Denver	Control	ped
7.00222	Denver	Control	ped
6.12072	Denver	Control	ped
4.10252	Denver	Case	ped
4.07611	Denver	Control	ped
9.25467	Denver	Case	ped
6.80641	Denver	Control	ped
5.20914	Denver	Control	ped
4.2819	Denver	Control	ped
8.61947	Denver	Control	ped
6.06325	Denver	Control	ped
7.12157	Denver	Control	ped
5.66254	Denver	Control	ped
7.59955	Denver	Control	ped
3.319	Denver	Control	ped
5.43082	Denver	Case	ped
3.51839	Denver	Control	ped
5.27667	Denver	Control	ped
5.6597	Denver	Control	ped
4.33969	Denver	Control	ped
2.97767	Denver	Control	ped
5.62011	Denver	Control	ped
5.24266	Denver	Case	ped
7.13928	Denver	Control	ped
6.17521	Denver	Case	ped
2.01951	Denver	Case	ped
7.74652	Denver	Case	ped
4.28554	Denver	Case	ped
4.99482	Denver	Case	ped
4.95072	Denver	Control	ped
2.51405	Denver	Control	ped
4.29427	Denver	Case	ped
6.49535	Chicago	Case	adult
8.1538	Chicago	Case	adult
7.36795	Chicago	Control	adult
8.40573	Chicago	Control	adult
10.4253	Chicago	Control	adult
8.78484	Chicago	Case	adult
4.74072	Chicago	Control	adult
8.19697	Chicago	Control	adult
7.58541	Chicago	Control	adult
6.61329	Chicago	Control	adult
5.88506	Chicago	Control	adult
7.14994	Chicago	Case	adult
6.56087	Chicago	Control	adult
7.48108	Chicago	Control	adult
8.96642	Chicago	Control	adult
7.74246	Chicago	Control	adult
6.89904	Chicago	Case	adult
8.69091	Chicago	Control	adult
4.84314	Chicago	Case	adult
9.10762	Chicago	Control	adult
8.12856	Chicago	Control	adult
5.44159	Chicago	Control	adult
7.93575	Chicago	Case	adult
8.96615	Chicago	Control	adult
7.18356	Chicago	Control	adult
7.4901	Chicago	Case	adult
8.17881	Chicago	Control	adult
6.4774	Chicago	Case	adult
3.60845	Chicago	Case	adult
8.21134	Chicago	Case	adult
9.51183	Chicago	Case	adult
8.55105	Chicago	Case	adult
8.70641	Chicago	Control	adult
9.3185	Chicago	Case	adult
6.14611	Chicago	Case	adult
8.87033	Chicago	Case	adult
8.77649	Chicago	Control	adult
8.10585	Chicago	Control	adult
8.46215	Chicago	Control	adult
7.75588	Chicago	Case	adult
7.98768	Chicago	Case	adult
9.3621	Chicago	Case	adult
9.22023	Chicago	Case	adult
8.63386	Chicago	Control	adult
3.82406	Chicago	Case	ped
2.72685	Chicago	Case	ped
4.42706	Chicago	Case	ped
7.20339	Chicago	Case	ped
2.80058	Chicago	Case	ped
7.87048	Chicago	Case	ped
2.97765	Chicago	Case	ped
6.88637	Chicago	Case	ped
4.2979	Chicago	Case	ped
5.46129	Chicago	Case	ped
5.4131	Chicago	Case	ped
3.45482	Chicago	Case	ped
4.45869	Chicago	Case	ped
4.33413	Chicago	Case	ped
4.29226	Chicago	Case	ped
5.8034	Chicago	Control	ped
3.12501	Chicago	Control	ped
4.54164	Chicago	Case	ped
6.72822	Chicago	Case	ped
5.25992	Chicago	Case	ped
2.17515	Chicago	Case	ped
4.67822	Chicago	Control	ped
7.2239	Chicago	Control	ped
2.80773	Chicago	Control	ped
3.79983	Chicago	Control	ped
5.14529	Chicago	Control	ped
7.07108	Chicago	Control	ped
6.49928	Chicago	Control	ped
4.53965	Chicago	Control	ped
7.13089	Chicago	Control	ped
5.95599	Chicago	Control	ped
5.83007	Chicago	Control	ped
3.52635	Chicago	Control	ped
2.53935	Chicago	Control	ped
5.05548	Chicago	Control	ped
3.08423	Chicago	Control	ped
6.64973	Chicago	Control	ped
7.03767	Chicago	Control	ped
5.37724	Chicago	Control	ped
5.5537	Chicago	Case	adult
2.96948	Baltimore	Case	adult
7.61409	Baltimore	Control	adult
7.51378	Baltimore	Control	adult
4.86786	Baltimore	Case	adult
5.19552	Baltimore	Case	adult
4.01937	Baltimore	Case	adult
4.64094	Baltimore	Case	adult
7.59365	Baltimore	Control	adult
5.43588	Baltimore	Case	adult
2.9257	Baltimore	Case	adult
5.60877	Baltimore	Control	adult
5.03946	Baltimore	Case	adult
5.49351	Baltimore	Case	adult
6.88345	Baltimore	Case	adult
5.24006	Baltimore	Case	adult
5.45851	Baltimore	Control	adult
6.96868	Baltimore	Control	adult
7.59466	Baltimore	Case	adult
6.74161	Baltimore	Control	adult
5.91661	Baltimore	Control	adult
2.56242	Baltimore	Case	adult
7.83803	Baltimore	Control	adult
8.21094	Baltimore	Control	adult
3.16147	Baltimore	Case	adult
4.95892	Baltimore	Case	adult
4.48135	Baltimore	Case	adult
6.41912	Baltimore	Control	adult
7.07997	Baltimore	Case	adult
6.83217	Baltimore	Case	adult
4.19554	Baltimore	Control	adult
3.82141	Baltimore	Case	adult
7.13822	Baltimore	Case	adult
4.44111	Baltimore	Control	adult
5.97448	Baltimore	Case	adult
4.52979	Baltimore	Case	adult
5.31013	Baltimore	Case	adult
7.941	Baltimore	Case	adult
5.26986	Baltimore	Case	adult
7.56962	Baltimore	Control	adult
5.57408	Baltimore	Control	adult
7.09939	Baltimore	Case	adult
6.31473	Baltimore	Case	adult
6.70911	Baltimore	Case	adult
7.29087	Baltimore	Control	adult
4.86772	Baltimore	Case	adult
6.90005	Baltimore	Case	adult
8.50092	Baltimore	Control	adult
4.65601	Baltimore	Case	adult
6.96624	Baltimore	Control	adult
4.54956	Baltimore	Control	adult
6.22459	Baltimore	Control	adult
6.5639	Baltimore	Control	adult
6.35594	Baltimore	Control	adult
4.9302	Baltimore	Case	adult
6.98307	Baltimore	Control	adult
7.40727	Baltimore	Case	adult
5.63105	Baltimore	Control	adult
8.93656	Baltimore	Control	adult
6.09812	Baltimore	Control	adult
6.78263	Baltimore	Control	adult
4.41393	Baltimore	Case	adult
8.70662	Baltimore	Control	adult
6.32012	Baltimore	Control	adult
8.09464	Baltimore	Control	adult
6.7804	Baltimore	Control	adult
2.66597	Baltimore	Control	adult
6.76853	Baltimore	Control	adult
5.72555	Baltimore	Control	adult
4.00866	Baltimore	Control	adult
6.06825	Baltimore	Control	adult
3.2911	Baltimore	Control	adult
7.78458	Baltimore	Control	adult
8.61201	Baltimore	Case	adult
7.32134	Baltimore	Case	adult
7.16394	Baltimore	Case	adult
4.59425	Baltimore	Case	adult
8.92981	Washington DC	Control	adult
4.2093	Washington DC	Case	adult
7.77643	Washington DC	Case	adult
7.85958	Washington DC	Control	adult
6.38958	Washington DC	Control	adult
6.36025	Washington DC	Control	adult
6.8445	Washington DC	Control	adult
8.08495	Washington DC	Control	adult
6.67648	Washington DC	Case	adult
7.24798	Washington DC	Case	adult
6.93032	Washington DC	Control	adult
9.06769	Washington DC	Control	adult
6.88148	Washington DC	Case	adult
8.44503	Washington DC	Case	adult
3.58865	Washington DC	Control	adult
5.03677	Washington DC	Case	adult
7.90801	Washington DC	Control	adult
6.44628	Washington DC	Control	adult
8.25382	Washington DC	Control	adult
7.45565	Washington DC	Control	adult
8.35	Washington DC	Control	adult
8.61645	Washington DC	Control	adult
6.8759	Washington DC	Control	adult
2.52999	Washington DC	Control	adult
7.86887	Washington DC	Case	adult
3.36149	Washington DC	Control	adult
5.17773	Washington DC	Control	adult
8.70788	Washington DC	Case	adult
3.63651	Washington DC	Case	adult
6.50639	Washington DC	Control	adult
7.82538	Washington DC	Case	adult
6.87369	Washington DC	Control	adult
6.44909	Washington DC	Control	adult
6.6352	Washington DC	Control	adult
8.0064	Washington DC	Case	adult
5.9217	Washington DC	Control	adult
6.30148	Washington DC	Case	adult
5.05113	Washington DC	Control	adult
5.07471	Washington DC	Control	adult
8.04285	Washington DC	Control	adult
7.1601	Washington DC	Control	adult
7.59736	Washington DC	Case	adult
6.95705	Washington DC	Control	adult
6.547	Washington DC	Case	adult
5.27651	Washington DC	Control	adult
9.2598	Washington DC	Control	adult
9.31722	Washington DC	Control	adult
7.86531	Washington DC	Case	adult
8.47595	Washington DC	Control	adult
5.34131	Washington DC	Control	adult
7.58826	Washington DC	Control	adult
8.6527	Washington DC	Control	adult
8.25859	Washington DC	Control	adult
9.71761	Washington DC	Control	adult
9.72078	Washington DC	Control	adult
6.21552	Washington DC	Control	adult
6.96407	Washington DC	Case	adult
5.53577	Washington DC	Control	adult
8.71759	Washington DC	Control	adult
7.20225	Washington DC	Case	adult
8.0937	Washington DC	Case	adult
9.54242	Washington DC	Control	adult
3.94578	Brazil	Case	adult
3.90094	Brazil	Case	adult
5.52045	Brazil	Case	adult
6.38557	Brazil	Case	adult
6.23769	Brazil	Case	adult
4.53602	Brazil	Case	adult
5.61138	Brazil	Case	adult
4.93168	Brazil	Case	adult
8.50411	Brazil	Case	adult
4.11779	Brazil	Case	adult
4.79375	Brazil	Control	adult
6.09866	Brazil	Case	adult
6.6594	Brazil	Case	adult
10.744	Brazil	Case	adult
7.34516	Brazil	Control	adult
8.42882	Brazil	Case	adult
6.96802	Brazil	Control	adult
7.95759	Brazil	Case	adult
8.10123	Brazil	Control	adult
8.18512	Brazil	Control	adult
6.85125	Brazil	Case	adult
4.84831	Brazil	Control	adult
7.55905	Brazil	Control	adult
7.51483	Brazil	Control	adult
5.1342	Brazil	Control	adult
4.5561	Brazil	Control	adult
5.40575	Brazil	Case	adult
7.77949	Brazil	Case	adult
3.89045	Brazil	Case	adult
8.57369	Brazil	Control	adult
6.49515	Brazil	Case	adult
6.02786	Brazil	Case	adult
8.38044	Brazil	Control	adult
5.28393	Brazil	Control	adult
6.60673	Brazil	Case	adult
7.62122	Brazil	Case	adult
6.18042	Brazil	Case	adult
9.0321	Brazil	Control	adult
6.87474	Brazil	Case	adult
8.15949	Brazil	Case	adult
2.59066	Brazil	Case	adult
8.55249	Brazil	Control	adult
6.67048	Brazil	Control	adult
4.7642	Brazil	Case	adult
7.42625	Brazil	Control	adult
8.34312	Brazil	Control	adult
7.73258	Brazil	Control	adult
8.2265	Brazil	Control	adult
7.27544	Brazil	Control	adult
7.04505	Brazil	Control	adult
7.07442	Brazil	Control	adult
7.87198	Brazil	Control	adult
9.01687	Brazil	Control	adult
6.2565	Brazil	Control	adult
8.69644	Brazil	Control	adult
5.54753	Brazil	Case	adult
6.05811	Brazil	Control	adult
8.03405	Brazil	Control	adult
8.88086	Brazil	Control	adult
6.72683	Brazil	Case	adult
9.98993	Brazil	Control	adult
8.3421	Brazil	Control	adult
7.81534	Brazil	Case	adult
6.894	Brazil	Case	adult
6.97668	Brazil	Control	adult
8.06697	Brazil	Case	adult
9.21504	Brazil	Control	adult
7.64275	Brazil	Control	adult
7.03319	Brazil	Case	adult
8.03283	Brazil	Case	adult
4.19149	Brazil	Case	adult
6.94263	Brazil	Control	adult
6.83085	Brazil	Control	adult
8.6204	Brazil	Control	adult
8.94317	Brazil	Control	adult
8.22482	Brazil	Control	adult
8.31342	Brazil	Control	adult
8.62816	Brazil	Control	adult
7.63131	Brazil	Control	adult
5.78081	Brazil	Control	adult
5.06677	Barbados	Control	adult
8.18562	Barbados	Control	adult
9.17776	Barbados	Control	adult
8.5318	Barbados	Control	adult
9.25227	Barbados	Control	adult
7.68593	Barbados	Control	adult
7.29669	Barbados	Control	adult
8.62952	Barbados	Control	adult
7.73269	Barbados	Control	adult
7.96678	Barbados	Control	adult
7.72722	Barbados	Control	adult
8.86671	Barbados	Control	adult
8.89937	Barbados	Control	adult
3.53463	Barbados	Control	adult
7.64942	Barbados	Control	adult
8.77471	Barbados	Control	adult
7.79691	Barbados	Control	adult
8.22205	Barbados	Control	adult
8.53458	Barbados	Control	adult
7.86115	Barbados	Control	adult
7.95981	Barbados	Control	adult
7.78014	Barbados	Control	adult
9.19074	Barbados	Control	adult
7.16175	Barbados	Control	adult
6.75888	Barbados	Control	adult
8.47743	Barbados	Control	adult
7.73685	Barbados	Control	adult
7.41718	Barbados	Control	adult
7.90051	Barbados	Control	adult
8.36833	Barbados	Control	adult
4.00399	Barbados	Control	adult
8.01927	Barbados	Control	adult
6.48512	Barbados	Control	adult
6.56743	Barbados	Control	adult
7.74656	Barbados	Control	adult
6.65765	Barbados	Control	adult
8.22735	Barbados	Control	adult
6.60095	Barbados	Case	adult
8.58238	Barbados	Case	adult
4.06547	Barbados	Case	adult
6.52125	Barbados	Case	adult
4.58152	Barbados	Case	adult
7.29192	Barbados	Case	adult
6.27069	Barbados	Case	adult
8.16898	Barbados	Case	adult
3.26773	Barbados	Case	adult
6.3361	Barbados	Case	adult
5.86305	Barbados	Case	adult
2.4833	Barbados	Case	adult
4.88692	Barbados	Case	adult
5.9627	Barbados	Case	adult
5.31702	Barbados	Case	adult
3.93712	Barbados	Case	adult
7.09423	Barbados	Case	adult
5.18065	Barbados	Case	adult
8.13321	Barbados	Case	adult
6.68301	Barbados	Case	adult
6.86027	Barbados	Case	adult
5.69463	Barbados	Case	adult
3.13855	Barbados	Case	adult
3.65941	Barbados	Case	adult
7.61461	Barbados	Case	adult
2.3711	Barbados	Case	adult
8.72155	Barbados	Case	adult
5.79301	Barbados	Case	adult
4.62007	Barbados	Case	adult
3.73396	Barbados	Case	adult
4.03925	Barbados	Case	adult
8.88239	Barbados	Case	adult
7.99763	Barbados	Case	adult
6.43885	Barbados	Case	adult
6.09349	Barbados	Case	adult
5.70927	Barbados	Case	adult
4.64524	Barbados	Case	adult
9.03992	Barbados	Case	adult
6.04514	Barbados	Case	adult
5.23624	Barbados	Case	adult
7.5323	Barbados	Case	adult
4.53872	Barbados	Case	adult
5.4081	Barbados	Case	adult
5.65808	Barbados	Case	adult
7.25399	Nigeria	Case	adult
4.35646	Nigeria	Case	adult
7.00727	Nigeria	Case	adult
5.80154	Nigeria	Case	adult
8.30454	Nigeria	Case	adult
5.88869	Nigeria	Case	adult
8.12757	Nigeria	Case	adult
3.29706	Nigeria	Case	adult
4.00024	Nigeria	Case	adult
5.87513	Nigeria	Case	adult
3.37759	Nigeria	Case	adult
4.85767	Nigeria	Case	adult
4.27724	Nigeria	Case	adult
5.14462	Nigeria	Case	adult
5.10477	Nigeria	Case	adult
5.14694	Nigeria	Case	adult
6.06291	Nigeria	Control	adult
8.28294	Nigeria	Control	adult
6.97468	Nigeria	Control	adult
8.8433	Nigeria	Control	adult
8.75034	Nigeria	Control	adult
5.99918	Nigeria	Control	adult
7.6222	Nigeria	Control	adult
7.74395	Nigeria	Control	adult
8.65927	Nigeria	Control	adult
7.2096	Nigeria	Control	adult
8.40225	Nigeria	Control	adult
7.2308	Nigeria	Control	adult
8.83678	Nigeria	Control	adult
9.4865	Nigeria	Control	adult
7.15833	Nigeria	Control	adult
9.08428	Nigeria	Control	adult
2.18919	Nigeria	Case	ped
2.79822	Nigeria	Case	ped
2.50311	Nigeria	Case	ped
4.40197	Nigeria	Case	ped
5.33765	Nigeria	Case	ped
5.46943	Nigeria	Case	ped
4.18085	Nigeria	Case	ped
5.44276	Nigeria	Case	ped
4.89148	Nigeria	Case	ped
3.7443	Nigeria	Case	ped
4.13343	Nigeria	Case	ped
4.62385	Nigeria	Case	ped
6.3001	Nigeria	Case	ped
2.71745	Nigeria	Case	ped
2.77851	Nigeria	Case	ped
3.35145	Nigeria	Case	ped
3.65455	Nigeria	Case	ped
6.97404	Nigeria	Control	ped
6.93982	Nigeria	Control	ped
4.43721	Nigeria	Control	ped
4.36862	Nigeria	Control	ped
4.24894	Nigeria	Control	ped
7.34825	Nigeria	Control	ped
6.1139	Nigeria	Control	ped
5.88219	Nigeria	Control	ped
2.45566	Nigeria	Control	ped
5.84374	Nigeria	Control	ped
6.08248	Nigeria	Control	ped
7.43012	Nigeria	Control	ped
9.09941	Nigeria	Control	ped
7.37947	Nigeria	Control	ped
5.08194	Nigeria	Control	ped
5.66302	Nigeria	Control	ped
6.4456	Nigeria	Control	ped
