# Supplementary material for: Multi-omics in nasal epithelium reveals three axes of dysregulation for asthma risk in the African Diaspora populations
Source: Nat Commun. 2024 May 28;15:4546. doi: 10.1038/s41467-024-48507-7 (PMC11133339; doi:10.1038/s41467-024-48507-7)
Supplement: Supplementary file 6 — Source Data [file 41467_2024_48507_MOESM6_ESM.zip › Source Data/SourceData_Figure_1D.xlsx]

## Sheet: Figure_1D_FN1_effect_sizes
gene_ID	dataset	log2FC	SE	CI.L	CI.R
ENSG00000115414-FN1	full_n536	-0.62468	0.0825515	-0.786879	-0.46248
ENSG00000115414-FN1	Adult_n376	-0.513374	0.0985238	-0.707175	-0.319572
ENSG00000115414-FN1	Ped_n160	-0.41243	0.169979	-0.74862	-0.0762413
ENSG00000115414-FN1	Nigeria_n66	-0.716981	0.323963	-1.36835	-0.0656113
ENSG00000115414-FN1	Barbados_n81	-0.615491	0.220981	-1.05671	-0.17427
ENSG00000115414-FN1	Washington_DC_n62	0.0442791	0.40829	-0.778097	0.866656
ENSG00000115414-FN1	Baltimore_n76	-0.615469	0.255653	-1.12763	-0.10331
ENSG00000115414-FN1	Chicago_n84	-0.421213	0.217503	-0.855381	0.0129546
ENSG00000115414-FN1	Denver_n87	-0.387572	0.22284	-0.832371	0.0572269
ENSG00000115414-FN1	Brazil_n80	-0.437625	0.252637	-0.942674	0.0674232
