# Supplementary material for: Multi-omics in nasal epithelium reveals three axes of dysregulation for asthma risk in the African Diaspora populations
Source: Nat Commun. 2024 May 28;15:4546. doi: 10.1038/s41467-024-48507-7 (PMC11133339; doi:10.1038/s41467-024-48507-7)
Supplement: Supplementary file 6 — Source Data [file 41467_2024_48507_MOESM6_ESM.zip › Source Data/SourceData_Figure_S2.xlsx]

## Sheet: Sheet1
gene_ID	dataset	log2FC	SE	CI.L	CI.R
ENSG00000115414-FN1	Adult_n376	-0.513374	0.0985238	-0.707175	-0.319572
ENSG00000115414-FN1	Baltimore_n76	-0.615469	0.255653	-1.12763	-0.10331
ENSG00000115414-FN1	Barbados_n81	-0.615491	0.220981	-1.05671	-0.17427
ENSG00000115414-FN1	Brazil_n80	-0.437625	0.252637	-0.942674	0.0674232
ENSG00000115414-FN1	Chicago_n84	-0.421213	0.217503	-0.855381	0.0129546
ENSG00000115414-FN1	Denver_n87	-0.387572	0.22284	-0.832371	0.0572269
ENSG00000115414-FN1	full_n536	-0.62468	0.0825515	-0.786879	-0.46248
ENSG00000115414-FN1	Nigeria_n66	-0.716981	0.323963	-1.36835	-0.0656113
ENSG00000115414-FN1	Ped_n160	-0.41243	0.169979	-0.74862	-0.0762413
ENSG00000115414-FN1	Washington_DC_n62	0.0442791	0.40829	-0.778097	0.866656
ENSG00000127948-POR	Adult_n376	-0.0729852	0.0162953	-0.105039	-0.0409315
ENSG00000127948-POR	Baltimore_n76	-0.0704354	0.0470354	-0.164663	0.0237922
ENSG00000127948-POR	Barbados_n81	-0.087175	0.0532966	-0.193589	0.0192393
ENSG00000127948-POR	Brazil_n80	-0.045335	0.0496421	-0.144575	0.0539049
ENSG00000127948-POR	Chicago_n84	-0.103986	0.0411625	-0.186152	-0.0218198
ENSG00000127948-POR	Denver_n87	-0.0185245	0.0523607	-0.123039	0.0859898
ENSG00000127948-POR	full_n536	-0.0881098	0.013246	-0.114136	-0.0620837
ENSG00000127948-POR	Nigeria_n66	-0.12372	0.0667883	-0.258007	0.0105666
ENSG00000127948-POR	Ped_n160	-0.105135	0.0351953	-0.174745	-0.0355247
ENSG00000127948-POR	Washington_DC_n62	0.0161094	0.0578601	-0.100432	0.132651
ENSG00000155659-VSIG4	Adult_n376	0.363022	0.0735569	0.218332	0.507713
ENSG00000155659-VSIG4	Baltimore_n76	0.318078	0.161031	-0.00452148	0.640678
ENSG00000155659-VSIG4	Barbados_n81	0.10581	0.153033	-0.199742	0.411362
ENSG00000155659-VSIG4	Brazil_n80	0.803987	0.20052	0.403125	1.20485
ENSG00000155659-VSIG4	Chicago_n84	0.665821	0.179269	0.307973	1.02367
ENSG00000155659-VSIG4	Denver_n87	0.04761	0.13576	-0.223373	0.318593
ENSG00000155659-VSIG4	full_n536	0.381769	0.0588172	0.266204	0.497335
ENSG00000155659-VSIG4	Nigeria_n66	0.130073	0.161587	-0.19482	0.454965
ENSG00000155659-VSIG4	Ped_n160	0.358532	0.116483	0.128148	0.588916
ENSG00000155659-VSIG4	Washington_DC_n62	0.17554	0.224444	-0.276536	0.627615
ENSG00000143502-SUSD4	Adult_n376	-0.113628	0.0294361	-0.17153	-0.0557255
ENSG00000143502-SUSD4	Baltimore_n76	-0.132697	0.07702	-0.286994	0.0215994
ENSG00000143502-SUSD4	Barbados_n81	-0.102504	0.0832775	-0.268779	0.0637712
ENSG00000143502-SUSD4	Brazil_n80	-0.133018	0.0761524	-0.285255	0.0192191
ENSG00000143502-SUSD4	Chicago_n84	-0.103887	0.0678911	-0.239408	0.031633
ENSG00000143502-SUSD4	Denver_n87	-0.0955375	0.0676128	-0.230496	0.0394207
ENSG00000143502-SUSD4	full_n536	-0.147444	0.0229374	-0.192512	-0.102376
ENSG00000143502-SUSD4	Nigeria_n66	-0.277199	0.111101	-0.500582	-0.0538154
ENSG00000143502-SUSD4	Ped_n160	-0.0898852	0.0457231	-0.180317	0.000546984
ENSG00000143502-SUSD4	Washington_DC_n62	-0.0859574	0.0973386	-0.282017	0.110102
ENSG00000244694-PTCHD4	Adult_n376	0.446602	0.0892254	0.271091	0.622113
ENSG00000244694-PTCHD4	Baltimore_n76	-0.0861418	0.214878	-0.516615	0.344331
ENSG00000244694-PTCHD4	Barbados_n81	0.678316	0.249209	0.180734	1.1759
ENSG00000244694-PTCHD4	Brazil_n80	0.169315	0.239393	-0.309258	0.647887
ENSG00000244694-PTCHD4	Chicago_n84	0.437245	0.156591	0.124668	0.749822
ENSG00000244694-PTCHD4	Denver_n87	0.239077	0.214423	-0.18892	0.667075
ENSG00000244694-PTCHD4	full_n536	0.472669	0.0744292	0.326428	0.618909
ENSG00000244694-PTCHD4	Nigeria_n66	1.82866	0.336861	1.15135	2.50596
ENSG00000244694-PTCHD4	Ped_n160	0.199529	0.149631	-0.0964152	0.495474
ENSG00000244694-PTCHD4	Washington_DC_n62	-0.108762	0.321193	-0.755709	0.538186
ENSG00000182601-HS3ST4	Adult_n376	0.547854	0.132244	0.287723	0.807986
ENSG00000182601-HS3ST4	Baltimore_n76	0.288601	0.291188	-0.294746	0.871949
ENSG00000182601-HS3ST4	Barbados_n81	1.55875	0.420823	0.718518	2.39898
ENSG00000182601-HS3ST4	Brazil_n80	0.607996	0.270622	0.0669933	1.149
ENSG00000182601-HS3ST4	Chicago_n84	0.320619	0.279622	-0.237547	0.878785
ENSG00000182601-HS3ST4	Denver_n87	0.627625	0.3794	-0.129675	1.38492
ENSG00000182601-HS3ST4	full_n536	0.704055	0.115875	0.476379	0.93173
ENSG00000182601-HS3ST4	Nigeria_n66	2.53091	0.458442	1.60915	3.45267
ENSG00000182601-HS3ST4	Ped_n160	0.622215	0.266578	0.0949702	1.14946
ENSG00000182601-HS3ST4	Washington_DC_n62	-0.240382	0.514712	-1.27711	0.796351
ENSG00000158528-PPP1R9A	Adult_n376	-0.262115	0.0557346	-0.371748	-0.152482
ENSG00000158528-PPP1R9A	Baltimore_n76	-0.334869	0.159509	-0.654419	-0.0153183
ENSG00000158528-PPP1R9A	Barbados_n81	-0.479674	0.138622	-0.756453	-0.202896
ENSG00000158528-PPP1R9A	Brazil_n80	-0.263523	0.11267	-0.488761	-0.0382838
ENSG00000158528-PPP1R9A	Chicago_n84	-0.103061	0.123481	-0.349546	0.143424
ENSG00000158528-PPP1R9A	Denver_n87	-0.0276229	0.120744	-0.268633	0.213387
ENSG00000158528-PPP1R9A	full_n536	-0.256428	0.0455842	-0.345993	-0.166863
ENSG00000158528-PPP1R9A	Nigeria_n66	-0.801258	0.192339	-1.18798	-0.414534
ENSG00000158528-PPP1R9A	Ped_n160	-0.0140928	0.0944906	-0.200979	0.172793
ENSG00000158528-PPP1R9A	Washington_DC_n62	-0.164962	0.143533	-0.454067	0.124143
ENSG00000115306-SPTBN1	Adult_n376	-0.058203	0.0155093	-0.0887105	-0.0276954
ENSG00000115306-SPTBN1	Baltimore_n76	-0.0600888	0.0397187	-0.139659	0.019481
ENSG00000115306-SPTBN1	Barbados_n81	-0.103721	0.0422866	-0.188152	-0.0192895
ENSG00000115306-SPTBN1	Brazil_n80	-0.0683274	0.0395084	-0.147309	0.0106541
ENSG00000115306-SPTBN1	Chicago_n84	-0.0481656	0.0307248	-0.109497	0.0131656
ENSG00000115306-SPTBN1	Denver_n87	0.0034619	0.0354258	-0.0672496	0.0741734
ENSG00000115306-SPTBN1	full_n536	-0.0638405	0.0115927	-0.0866182	-0.0410628
ENSG00000115306-SPTBN1	Nigeria_n66	-0.0856519	0.0423143	-0.17073	-0.00057328
ENSG00000115306-SPTBN1	Ped_n160	-0.0600646	0.0244949	-0.108511	-0.0116179
ENSG00000115306-SPTBN1	Washington_DC_n62	-0.00772464	0.054295	-0.117086	0.101636
ENSG00000172554-SNTG2	Adult_n376	0.409625	0.106677	0.199787	0.619463
ENSG00000172554-SNTG2	Baltimore_n76	0.313532	0.221942	-0.131092	0.758157
ENSG00000172554-SNTG2	Barbados_n81	0.385563	0.310429	-0.234254	1.00538
ENSG00000172554-SNTG2	Brazil_n80	0.621141	0.25783	0.105712	1.13657
ENSG00000172554-SNTG2	Chicago_n84	-0.10369	0.20025	-0.503418	0.296038
ENSG00000172554-SNTG2	Denver_n87	0.174491	0.209609	-0.243898	0.59288
ENSG00000172554-SNTG2	full_n536	0.442999	0.0803823	0.285062	0.600936
ENSG00000172554-SNTG2	Nigeria_n66	0.644357	0.279169	0.0830503	1.20566
ENSG00000172554-SNTG2	Ped_n160	0.243518	0.150431	-0.0540074	0.541044
ENSG00000172554-SNTG2	Washington_DC_n62	0.439618	0.26458	-0.0932994	0.972535
ENSG00000263961-RHEX	Adult_n376	0.925485	0.194866	0.542172	1.3088
ENSG00000263961-RHEX	Baltimore_n76	0.209713	0.419025	-0.629735	1.04916
ENSG00000263961-RHEX	Barbados_n81	0.989923	0.411639	0.168028	1.81182
ENSG00000263961-RHEX	Brazil_n80	0.0284719	0.316901	-0.605047	0.661991
ENSG00000263961-RHEX	Chicago_n84	0.21334	0.350087	-0.485485	0.912164
ENSG00000263961-RHEX	Denver_n87	0.0611969	0.261099	-0.459969	0.582363
ENSG00000263961-RHEX	full_n536	0.70662	0.132915	0.445465	0.967775
ENSG00000263961-RHEX	Nigeria_n66	1.89672	0.42405	1.04411	2.74932
ENSG00000263961-RHEX	Ped_n160	-0.16379	0.199953	-0.559262	0.231681
ENSG00000263961-RHEX	Washington_DC_n62	1.10979	0.510874	0.080793	2.13879
ENSG00000096060-FKBP5	Adult_n376	0.297702	0.0641542	0.171507	0.423896
ENSG00000096060-FKBP5	Baltimore_n76	0.251813	0.147843	-0.044365	0.547992
ENSG00000096060-FKBP5	Barbados_n81	0.24991	0.135283	-0.0202021	0.520022
ENSG00000096060-FKBP5	Brazil_n80	0.742259	0.172383	0.397646	1.08687
ENSG00000096060-FKBP5	Chicago_n84	0.384401	0.13222	0.120472	0.648331
ENSG00000096060-FKBP5	Denver_n87	-0.0212891	0.134358	-0.289475	0.246897
ENSG00000096060-FKBP5	full_n536	0.265041	0.0513999	0.16405	0.366033
ENSG00000096060-FKBP5	Nigeria_n66	0.154483	0.159658	-0.16653	0.475496
ENSG00000096060-FKBP5	Ped_n160	0.196921	0.103283	-0.00735413	0.401197
ENSG00000096060-FKBP5	Washington_DC_n62	0.383938	0.201057	-0.0210316	0.788907
ENSG00000197694-SPTAN1	Adult_n376	-0.0546058	0.0130282	-0.080233	-0.0289786
ENSG00000197694-SPTAN1	Baltimore_n76	-0.0993158	0.0392339	-0.177914	-0.0207172
ENSG00000197694-SPTAN1	Barbados_n81	-0.0452738	0.0378324	-0.120812	0.030264
ENSG00000197694-SPTAN1	Brazil_n80	-0.0646939	0.031999	-0.128663	-0.00072448
ENSG00000197694-SPTAN1	Chicago_n84	0.00776511	0.0276768	-0.0474817	0.0630119
ENSG00000197694-SPTAN1	Denver_n87	-0.0138269	0.0383379	-0.0903511	0.0626974
ENSG00000197694-SPTAN1	full_n536	-0.0531926	0.0104331	-0.0736919	-0.0326933
ENSG00000197694-SPTAN1	Nigeria_n66	-0.0584199	0.0388111	-0.136455	0.019615
ENSG00000197694-SPTAN1	Ped_n160	-0.0186306	0.0246704	-0.0674242	0.030163
ENSG00000197694-SPTAN1	Washington_DC_n62	-0.0484563	0.0451485	-0.139394	0.0424818
ENSG00000239445-ST3GAL6-AS1	Adult_n376	0.279395	0.0748008	0.132258	0.426532
ENSG00000239445-ST3GAL6-AS1	Baltimore_n76	0.159083	0.157319	-0.156079	0.474245
ENSG00000239445-ST3GAL6-AS1	Barbados_n81	0.558696	0.173939	0.211402	0.905991
ENSG00000239445-ST3GAL6-AS1	Brazil_n80	0.137252	0.183363	-0.229312	0.503815
ENSG00000239445-ST3GAL6-AS1	Chicago_n84	0.214316	0.179202	-0.143397	0.572029
ENSG00000239445-ST3GAL6-AS1	Denver_n87	0.374768	0.185651	0.00419899	0.745336
ENSG00000239445-ST3GAL6-AS1	full_n536	0.302701	0.0595791	0.185638	0.419764
ENSG00000239445-ST3GAL6-AS1	Nigeria_n66	0.394326	0.244534	-0.0973421	0.885993
ENSG00000239445-ST3GAL6-AS1	Ped_n160	0.411606	0.11995	0.174367	0.648845
ENSG00000239445-ST3GAL6-AS1	Washington_DC_n62	0.181358	0.212104	-0.245861	0.608577
ENSG00000087460-GNAS	Adult_n376	-0.0318553	0.0116146	-0.0547019	-0.00900878
ENSG00000087460-GNAS	Baltimore_n76	-0.0343262	0.026131	-0.0866753	0.0180228
ENSG00000087460-GNAS	Barbados_n81	-0.0349489	0.0326052	-0.10005	0.030152
ENSG00000087460-GNAS	Brazil_n80	-0.0854324	0.028414	-0.142235	-0.0286296
ENSG00000087460-GNAS	Chicago_n84	-0.00422865	0.0281941	-0.0605081	0.0520508
ENSG00000087460-GNAS	Denver_n87	-0.0186293	0.0272935	-0.0731084	0.0358497
ENSG00000087460-GNAS	full_n536	-0.0479724	0.00951472	-0.0666672	-0.0292776
ENSG00000087460-GNAS	Nigeria_n66	-0.104696	0.0387887	-0.182686	-0.0267059
ENSG00000087460-GNAS	Ped_n160	-0.0352651	0.0206076	-0.0760233	0.00549302
ENSG00000087460-GNAS	Washington_DC_n62	-0.0398098	0.0452002	-0.130852	0.0512324
ENSG00000140937-CDH11	Adult_n376	-0.1709	0.0537938	-0.276715	-0.0650848
ENSG00000140937-CDH11	Baltimore_n76	-0.266807	0.13639	-0.540043	0.00642811
ENSG00000140937-CDH11	Barbados_n81	-0.490922	0.170056	-0.830462	-0.151381
ENSG00000140937-CDH11	Brazil_n80	-0.0380537	0.141253	-0.320435	0.244327
ENSG00000140937-CDH11	Chicago_n84	-0.153793	0.15293	-0.459064	0.151478
ENSG00000140937-CDH11	Denver_n87	-0.0213107	0.154477	-0.329653	0.287032
ENSG00000140937-CDH11	full_n536	-0.230612	0.0456943	-0.320394	-0.140831
ENSG00000140937-CDH11	Nigeria_n66	-0.162827	0.269081	-0.703851	0.378197
ENSG00000140937-CDH11	Ped_n160	-0.0699928	0.115492	-0.298415	0.15843
ENSG00000140937-CDH11	Washington_DC_n62	-0.0632641	0.221231	-0.508868	0.382339
