# Supplementary material for: Multi-omics in nasal epithelium reveals three axes of dysregulation for asthma risk in the African Diaspora populations
Source: Nat Commun. 2024 May 28;15:4546. doi: 10.1038/s41467-024-48507-7 (PMC11133339; doi:10.1038/s41467-024-48507-7)
Supplement: Supplementary file 6 — Source Data [file 41467_2024_48507_MOESM6_ESM.zip › Source Data/SourceData_Figure_3A.xlsx]

## Sheet: Figure_3A
cg03546163	FKBP5	Asthma
0.712782	3.3291	Control
0.820628	4.42683	Control
0.847396	4.87974	Case
0.492256	5.9711	Case
0.804259	4.77316	Control
0.832815	4.27486	Control
0.448555	5.27206	Case
0.768816	3.62631	Control
0.750664	4.10468	Case
0.793172	3.24223	Control
0.742441	4.75266	Case
0.743766	4.77274	Control
0.697166	5.47887	Case
0.820328	3.92871	Control
0.833152	4.00043	Control
0.731039	5.47333	Case
0.815753	4.34403	Control
0.662234	3.76488	Case
0.650833	4.72281	Control
0.427244	5.01738	Case
0.715386	4.15146	Case
0.81048	4.46876	Control
0.814261	4.32192	Control
0.783246	4.36989	Case
0.721151	4.82416	Case
0.816911	5.02025	Control
0.851798	4.00206	Control
0.840713	4.77255	Case
0.799785	4.95059	Case
0.780327	7.22525	Control
0.814833	5.67516	Control
0.594036	4.87082	Case
0.851793	4.25086	Control
0.80948	4.23624	Case
0.726175	4.57625	Control
0.819314	4.10862	Case
0.833611	3.99757	Case
0.820896	5.16433	Case
0.824322	4.15835	Control
0.743386	5.98292	Control
0.707512	4.1953	Case
0.789418	3.74046	Control
0.770769	5.48035	Control
0.502326	5.06841	Case
0.806807	4.63649	Case
0.793429	3.92623	Control
0.808178	5.57248	Control
0.843317	4.68848	Case
0.582883	5.10288	Case
0.838109	5.28632	Control
0.721194	4.65365	Case
0.745411	4.06015	Control
0.642683	4.97484	Case
0.792647	4.73103	Control
0.53863	3.92393	Case
0.757441	4.30173	Case
0.691695	5.33741	Case
0.685939	4.26257	Control
0.580089	4.78555	Case
0.769679	4.3715	Case
0.845956	4.88164	Control
0.826648	4.05933	Control
0.817397	4.34365	Case
0.739248	4.48338	Control
0.44709	5.63646	Case
0.857956	3.95545	Control
0.794247	4.85799	Control
0.741199	4.63761	Case
0.782223	3.75302	Control
0.784164	4.7455	Control
0.723884	4.73272	Case
0.73996	5.13556	Control
0.783343	7.04363	Control
0.820503	3.53298	Case
0.754453	4.37165	Control
0.830866	3.9704	Control
0.773945	5.14851	Control
0.779618	4.56591	Case
0.83717	4.01726	Case
0.765016	4.58399	Case
0.787771	4.57266	Case
0.80387	4.2169	Control
0.836982	4.13442	Control
0.748281	4.39022	Control
0.769012	5.00287	Case
0.64633	5.08232	Control
0.838463	4.14358	Case
0.842024	4.93049	Control
0.769999	4.37697	Case
0.733066	4.22601	Control
0.763644	4.7819	Case
0.835601	4.35144	Control
0.736838	4.47169	Case
0.66709	4.45094	Control
0.534497	5.10816	Case
0.852895	4.70189	Control
0.713077	4.33504	Control
0.849407	4.3416	Case
0.845211	4.73796	Control
0.784886	5.67441	Case
0.823629	4.70831	Case
0.727615	5.21976	Case
0.741685	4.79084	Control
0.737669	4.17815	Control
0.710228	3.86359	Control
0.664405	5.03235	Case
0.673213	4.89311	Case
0.845414	5.18733	Control
0.764725	6.77719	Control
0.799893	5.8737	Case
0.854371	4.36928	Control
0.768422	4.89191	Control
0.793561	4.78723	Control
0.789066	5.65063	Case
0.76341	4.42098	Control
0.80909	5.72499	Control
0.716009	5.06696	Control
0.757212	2.92754	Case
0.782229	3.97953	Case
0.794989	4.29989	Control
0.734233	4.90787	Case
0.715786	3.92774	Control
0.899934	4.09985	Control
0.631641	4.73532	Case
0.64028	4.99679	Control
0.847314	3.82004	Control
0.416404	5.61181	Case
0.752358	4.78803	Control
0.74007	4.93437	Control
0.60077	5.34407	Case
0.759088	5.20198	Control
0.776438	3.886	Control
0.707481	5.89348	Control
0.602781	5.45206	Control
0.811127	4.37915	Case
0.798242	4.78415	Case
0.737296	4.26289	Control
0.826232	3.70428	Case
0.752502	5.08553	Case
0.580206	4.13145	Case
0.856597	5.43629	Control
0.793093	4.14388	Control
0.742368	4.99022	Case
0.75016	4.9901	Case
0.460727	4.63968	Case
0.774622	4.12974	Control
0.880378	4.97977	Control
0.800977	4.07261	Control
0.769551	4.85562	Case
0.673844	5.28953	Case
0.739608	3.54795	Control
0.883103	5.3713	Case
0.822996	4.16911	Case
0.622911	4.60452	Control
0.610009	5.01325	Case
0.67479	5.21888	Control
0.791187	5.2137	Control
0.841921	5.04186	Control
0.772524	3.84443	Case
0.589892	6.46563	Case
0.771051	3.27894	Case
0.816119	4.80663	Control
0.785696	4.33079	Control
0.451278	5.90817	Case
0.835777	4.73194	Control
0.766408	5.52148	Control
0.797108	4.72113	Control
0.814564	5.81699	Control
0.821475	4.10889	Case
0.587229	5.79298	Case
0.872998	4.40476	Case
0.803862	4.84527	Case
0.806709	4.80487	Control
0.812525	4.30863	Case
0.723527	5.32151	Control
0.623647	7.51809	Case
0.772836	4.73766	Control
0.807242	5.00299	Control
0.749857	3.97008	Control
0.832195	4.84039	Control
0.597859	4.32133	Case
0.764177	7.64901	Case
0.701023	5.59435	Case
0.788714	4.37334	Control
0.764958	4.08182	Case
0.85563	5.0959	Control
0.827944	4.20804	Control
0.8457	5.32898	Case
0.674633	4.50134	Case
0.767067	5.37458	Control
0.747314	4.23883	Control
0.690602	4.50798	Control
0.791329	5.03264	Control
0.742676	5.70109	Case
0.831768	4.51744	Case
0.745209	3.67251	Control
0.802973	4.13661	Control
0.823578	4.977	Control
0.827949	5.39153	Control
0.856314	4.57365	Control
0.605757	3.99648	Case
0.855508	4.60648	Control
0.428593	6.49878	Case
0.376879	7.51646	Case
0.784497	4.52652	Control
0.83707	4.69431	Case
0.545748	3.82748	Case
0.808829	4.04004	Case
0.831855	5.00365	Control
0.715507	4.50239	Case
0.73235	4.96192	Control
0.807236	4.73051	Control
0.812605	4.57119	Case
0.734008	5.35573	Control
0.732412	5.05519	Case
0.830398	4.69445	Control
0.746873	5.31529	Control
0.721904	4.66241	Control
0.864726	4.64037	Control
0.80631	4.91901	Case
0.772033	4.95518	Control
0.7471	3.30546	Case
0.741802	4.63856	Control
0.777872	4.79102	Control
0.703181	6.03178	Case
0.83042	5.29045	Case
0.835682	4.65247	Case
0.792564	4.02018	Control
0.828142	4.80616	Control
0.780898	4.98837	Control
0.69479	4.97062	Control
0.867426	4.62536	Control
0.782683	5.18376	Control
0.6274	4.7011	Control
0.739918	4.06294	Case
0.846991	5.18903	Control
0.777438	6.09856	Case
0.785948	4.13303	Control
0.774359	5.07716	Case
0.85163	4.38668	Control
0.566497	5.0724	Case
0.779895	4.86477	Case
0.675766	4.38107	Case
0.801897	4.37293	Control
0.836138	5.63086	Control
0.783248	4.55518	Case
0.826102	4.51745	Control
0.813323	4.34624	Control
0.74836	5.39073	Control
0.741202	5.83004	Case
0.640735	5.00368	Case
0.786008	4.12796	Control
0.789918	4.37749	Control
0.75527	5.35324	Case
0.487999	4.38246	Case
0.884661	4.87289	Control
0.703064	4.53783	Control
0.639149	4.72057	Control
0.744989	4.45672	Control
0.803693	4.11414	Case
0.85119	4.01112	Control
0.651237	4.53615	Case
0.811901	4.82822	Control
0.560197	4.57702	Case
0.830445	4.84441	Control
0.733891	4.80363	Control
0.651282	4.78132	Case
0.745142	4.74545	Case
0.729686	4.28908	Case
0.793188	5.38	Control
0.881502	4.55152	Case
0.833454	4.27956	Control
0.744721	5.02209	Case
0.876262	4.40012	Control
0.810136	4.63279	Control
0.729581	4.34752	Case
0.709111	5.44506	Case
0.551396	4.19137	Control
0.865103	6.77266	Case
0.52227	4.88408	Control
0.700814	4.44421	Control
0.731903	4.87869	Control
0.791237	4.08209	Case
0.760069	4.61813	Case
0.727312	4.59394	Control
0.609885	4.68751	Case
0.860698	4.07683	Case
0.653583	5.27817	Case
0.691271	4.74019	Control
0.7092	4.69843	Case
0.858658	4.45578	Control
0.479133	5.15476	Case
0.788566	4.26141	Control
0.730018	4.57846	Control
0.775839	5.07683	Case
0.696795	5.29017	Control
0.763238	4.05331	Control
0.851984	4.48165	Case
