# Supplementary material for: Multi-omics in nasal epithelium reveals three axes of dysregulation for asthma risk in the African Diaspora populations
Source: Nat Commun. 2024 May 28;15:4546. doi: 10.1038/s41467-024-48507-7 (PMC11133339; doi:10.1038/s41467-024-48507-7)
Supplement: Supplementary file 6 — Source Data [file 41467_2024_48507_MOESM6_ESM.zip › Source Data/SourceData_Figure_1A.xlsx]

## Sheet: Figure_1A
gene_ID	log2FC.full_n536	p.value.full_n536	q.value.full_n536	p.value.Baltimore_n76	p.value.Barbados_n81	p.value.Brazil_n80	p.value.Chicago_n84	p.value.Denver_n87	p.value.Washington_DC_n62	p.value.Nigeria_n66	n_sites_p005
ENSG00000000003-TSPAN6	-0.0518482	0.00169213	0.0617136	0.663515	0.523709	0.765378	0.273404	0.103244	0.233127	0.234133	0
ENSG00000000419-DPM1	0.0341282	0.00108697	0.0483536	0.0767057	0.0175719	0.83896	0.395455	0.919936	0.160868	0.678459	1
ENSG00000000457-SCYL3	0.0146645	0.163272	0.450129	0.294972	0.225759	0.500419	0.563091	0.905668	0.229126	0.0301777	1
ENSG00000000460-C1orf112	-0.00981585	0.557113	0.67245	0.807013	0.887265	0.974069	0.112572	0.79858	0.481223	0.655386	0
ENSG00000000938-FGR	0.0756145	0.0138864	0.161372	0.235297	0.828411	0.204891	0.0520931	0.0956567	0.178663	0.0119821	1
ENSG00000000971-CFH	-0.0300231	0.0701619	0.326843	0.213109	0.527304	0.109612	0.456608	0.122439	0.726674	0.208179	0
ENSG00000001036-FUCA2	0.0133252	0.418202	0.621502	0.862766	0.0960759	0.122347	0.742902	0.781903	0.301942	0.875281	0
ENSG00000001084-GCLC	-0.0181942	0.394946	0.611622	0.354264	0.0881797	0.948413	0.927462	0.271934	0.0329501	0.450724	1
ENSG00000001167-NFYA	0.00867492	0.521931	0.661293	0.686336	0.826692	0.338892	0.460163	0.287654	0.14021	0.79509	0
ENSG00000001460-STPG1	0.000351114	0.971434	0.776257	0.85394	0.429263	0.5099	0.167682	0.686837	0.204208	0.278536	0
ENSG00000001461-NIPAL3	-0.0105708	0.301922	0.557487	0.630892	0.597759	0.316059	0.981044	0.531992	0.492019	0.0754252	0
ENSG00000001497-LAS1L	-0.0155126	0.145814	0.431708	0.385309	0.659776	0.79101	0.128012	0.886607	0.886189	0.622336	0
ENSG00000001561-ENPP4	-0.00353499	0.791292	0.740761	0.739554	0.0445849	0.804185	0.782067	0.378385	0.560247	0.622544	1
ENSG00000001617-SEMA3F	0.00266872	0.846196	0.755066	0.902198	0.371586	0.00326714	0.144431	0.0127461	0.0317637	0.269787	3
ENSG00000001626-CFTR	-0.00581183	0.842894	0.753988	0.263689	0.218678	0.019902	0.64594	0.867028	0.628312	0.41823	1
ENSG00000001629-ANKIB1	0.00465707	0.480335	0.646031	0.242245	0.395461	0.33138	0.813592	0.0986969	0.676821	0.27274	0
ENSG00000001630-CYP51A1	-0.0854829	0.00526041	0.105205	0.00873086	0.138344	0.482444	0.845729	0.37168	0.263492	0.997663	1
ENSG00000001631-KRIT1	-0.00186581	0.872076	0.75981	0.669739	0.713672	0.775949	0.580514	0.521863	0.873275	0.467073	0
ENSG00000002016-RAD52	0.0102301	0.503393	0.654294	0.158522	0.207306	0.170591	0.972026	0.487572	0.344664	0.589271	0
ENSG00000002079-MYH16	-0.0243937	0.596648	0.68503	0.530983	0.111575	0.0993693	0.486442	0.218505	0.680167	0.800324	0
ENSG00000002330-BAD	-0.0204766	0.0630737	0.313534	0.697096	0.147044	0.440323	0.698098	0.489839	0.311984	0.114066	0
ENSG00000002549-LAP3	0.0339384	0.109478	0.388491	0.254672	0.0992067	0.012173	0.136034	0.322382	0.186725	0.93734	1
ENSG00000002586-CD99	-0.0424299	0.245968	0.520223	0.268538	0.965997	0.108935	0.894005	0.846687	0.417605	0.245141	0
ENSG00000002587-HS3ST1	0.00520028	0.836079	0.751563	0.738624	0.0290025	0.108541	0.0234752	0.780468	0.147363	0.163118	2
ENSG00000002726-AOC1	-0.00895399	0.940519	0.770403	0.71323	0.535566	0.923444	0.853124	0.434053	0.479754	0.711628	0
ENSG00000002822-MAD1L1	0.010427	0.710822	0.719246	0.409239	0.194446	0.780717	0.394639	0.561371	0.871894	0.437516	0
ENSG00000002834-LASP1	-0.00618228	0.557987	0.672642	0.265584	0.28893	0.820475	0.189607	0.126095	0.339829	0.00791464	1
ENSG00000002919-SNX11	0.0102458	0.473728	0.643637	0.0290051	0.599407	0.950725	0.239669	0.680111	0.959111	0.180972	1
ENSG00000002933-TMEM176A	0.012351	0.86151	0.758746	0.549008	0.366733	0.709817	0.0711523	0.769185	0.821679	0.131533	0
ENSG00000003056-M6PR	-0.00802534	0.425654	0.624489	0.130586	0.432425	0.0551846	0.0517815	0.966373	0.365273	0.994327	0
ENSG00000003096-KLHL13	-0.024387	0.314807	0.566437	0.800981	0.678513	0.620362	0.632712	0.391433	0.300586	0.762148	0
ENSG00000003137-CYP26B1	-0.137172	0.100436	0.373773	0.0975418	0.20908	0.922434	0.180981	0.95808	0.211588	0.801948	0
ENSG00000003147-ICA1	0.0355162	0.0121591	0.152858	0.0965163	0.0453124	0.42122	0.990584	0.167749	0.966715	0.0222062	2
ENSG00000003249-DBNDD1	0.0520354	0.0377503	0.252473	0.78399	0.112009	0.955926	0.359697	0.0227952	0.790662	0.262718	1
ENSG00000003393-ALS2	0.0174537	0.0780556	0.339919	0.981522	0.305185	0.946974	0.173581	0.964695	0.380272	0.142654	0
ENSG00000003400-CASP10	-0.0166779	0.62567	0.69339	0.689065	0.697328	0.00269025	0.5113	0.670648	0.364839	0.308833	1
ENSG00000003402-CFLAR	0.00930532	0.402046	0.614029	0.662884	0.0886711	0.897107	0.998877	0.509082	0.0489577	0.117464	1
ENSG00000003436-TFPI	-0.0552949	0.276309	0.539503	0.719388	0.218764	0.164426	0.130786	0.65242	0.640464	0.20034	0
ENSG00000003509-NDUFAF7	0.0213671	0.0827949	0.347619	0.109667	0.577196	0.519713	0.795799	0.702013	0.045382	0.00423489	2
ENSG00000003756-RBM5	-0.00339933	0.712454	0.719787	0.148647	0.000241694	0.400117	0.859926	0.283244	0.669773	0.452831	1
ENSG00000003987-MTMR7	0.0392464	0.157707	0.446325	0.266153	0.141063	0.126221	0.555061	0.381885	0.60085	0.807834	0
ENSG00000003989-SLC7A2	-0.0152073	0.590245	0.682972	0.929245	0.135245	0.686205	0.834441	0.587085	0.333482	0.256187	0
ENSG00000004059-ARF5	-0.00674135	0.382541	0.606665	0.084763	0.528363	0.543803	0.891222	0.717219	0.554315	0.322343	0
ENSG00000004139-SARM1	-0.0209814	0.0912511	0.360237	0.17764	0.123866	0.982476	0.00601791	0.442232	0.355771	0.957512	1
ENSG00000004142-POLDIP2	0.00934894	0.216995	0.496089	0.743352	0.331525	0.997498	0.0429409	0.954188	0.0967431	0.436713	1
ENSG00000004399-PLXND1	0.0306512	0.205582	0.487166	0.890706	0.214329	0.130525	0.158392	0.227818	0.0971276	0.404954	0
ENSG00000004455-AK2	0.002773	0.764773	0.734317	0.244784	0.80365	0.190993	0.218375	0.721408	0.721077	0.978855	0
ENSG00000004468-CD38	0.028907	0.287233	0.547428	0.596332	0.746156	0.0111586	0.319334	0.146062	0.138485	0.00668001	2
ENSG00000004478-FKBP4	-0.0296378	0.0429644	0.266747	0.669476	0.215154	0.128153	0.387063	0.408673	0.289389	0.4187	0
ENSG00000004487-KDM1A	-0.0180541	0.0309154	0.231012	0.180088	0.796766	0.0542854	0.285052	0.388206	0.483378	0.0166038	1
ENSG00000004534-RBM6	0.00231313	0.847052	0.755066	0.155309	0.00209395	0.00862079	0.321097	0.386556	0.902425	0.882329	2
ENSG00000004660-CAMKK1	-0.0107185	0.627107	0.693678	0.0723944	0.960512	0.567181	0.121407	0.643518	0.461481	0.58989	0
ENSG00000004700-RECQL	0.0115647	0.243833	0.518596	0.0402745	0.892455	0.339428	0.0412019	0.49544	0.351577	0.679339	2
ENSG00000004766-VPS50	0.0110872	0.307675	0.561545	0.0349553	0.665655	0.199532	0.138418	0.259985	0.538072	0.347177	1
ENSG00000004777-ARHGAP33	-0.0667005	0.0146744	0.164913	0.733272	0.00379424	0.126617	0.330082	0.152993	0.76363	0.77479	1
ENSG00000004779-NDUFAB1	0.0189776	0.025602	0.211369	0.0521477	0.0473084	0.254009	0.115704	0.247567	0.0306203	0.33603	2
ENSG00000004799-PDK4	0.073552	0.0498037	0.284379	0.384012	0.85852	0.00228881	0.504471	0.302429	0.785108	0.262976	1
ENSG00000004809-SLC22A16	0.163053	0.286477	0.546967	0.448052	0.0161323	0.719668	0.437244	0.578234	0.714695	0.854924	1
ENSG00000004838-ZMYND10	-0.0335004	0.0211053	0.197244	0.964283	0.570719	0.53641	0.880477	0.513739	0.670775	0.0119094	1
ENSG00000004846-ABCB5	0.0743076	0.155273	0.443476	0.209963	0.129658	0.00487403	0.398676	0.273292	0.765399	0.163412	1
ENSG00000004848-ARX	0.0275639	0.511079	0.656935	0.709138	0.603854	0.0454772	0.305585	0.304844	0.791749	0.690303	1
ENSG00000004864-SLC25A13	-0.0128604	0.300484	0.556359	0.0221858	0.912845	0.138629	0.270939	0.997036	0.809953	0.390131	1
ENSG00000004866-ST7	-0.0153959	0.212279	0.491392	0.818541	0.526296	0.0963403	0.563154	0.751809	0.249182	0.596535	0
ENSG00000004897-CDC27	-0.00165787	0.827077	0.749509	0.208573	0.995345	0.352563	0.633942	0.0984396	0.044892	0.0223393	2
ENSG00000004961-HCCS	0.0136802	0.159951	0.448072	0.0239944	0.00197801	0.071233	0.197654	0.403128	0.0686935	0.710389	2
ENSG00000004975-DVL2	-0.00445709	0.658682	0.702541	0.741336	0.264322	0.507765	0.171212	0.955338	0.902205	0.0768325	0
ENSG00000005001-PRSS22	-0.0186057	0.303836	0.558667	0.123764	0.140299	0.38077	0.90361	0.717521	0.964829	0.000263452	1
ENSG00000005007-UPF1	0.0198509	0.0765004	0.337373	0.655038	0.241151	0.597621	0.247645	0.477637	0.932458	0.308232	0
ENSG00000005020-SKAP2	-0.00703279	0.871901	0.75981	0.0336545	0.11252	0.555575	0.416353	0.767074	0.359035	0.0247534	2
ENSG00000005022-SLC25A5	0.00836606	0.502773	0.654188	0.463337	0.385527	0.379508	0.363892	0.741208	0.569075	0.782173	0
ENSG00000005059-MCUB	0.0510087	0.0122847	0.153418	0.100177	0.197362	0.486844	0.0687432	0.339064	0.192445	0.38633	0
ENSG00000005075-POLR2J	-0.0247635	0.0884535	0.357153	0.846565	0.262355	0.105538	0.759484	0.283613	0.782265	0.294387	0
ENSG00000005100-DHX33	0.0191637	0.111389	0.390594	0.450108	0.109132	0.0740144	0.25105	0.135171	0.893095	0.594284	0
ENSG00000005102-MEOX1	-0.154053	0.00835187	0.129575	0.964232	0.6587	0.0837779	0.0503547	0.994004	0.0734327	0.204814	0
ENSG00000005108-THSD7A	-0.00945556	0.880377	0.761909	0.836322	0.373135	0.853225	0.800917	0.770082	0.579893	0.322838	0
ENSG00000005156-LIG3	-0.0374338	0.00236045	0.0732146	0.112805	0.965679	0.291259	0.296619	0.422153	0.0687663	0.677785	0
ENSG00000005175-RPAP3	0.00245554	0.790141	0.740425	0.190145	0.185457	0.948319	0.231778	0.0191652	0.220702	0.0016711	2
ENSG00000005187-ACSM3	0.0111323	0.737631	0.726241	0.348335	0.908796	0.64049	0.433623	0.158511	0.935901	0.380391	0
ENSG00000005189-REXO5	0.00433874	0.851173	0.756094	0.583182	0.894542	0.581837	0.246908	0.1424	0.446152	0.593323	0
ENSG00000005194-CIAPIN1	-0.0172326	0.0968258	0.368203	0.465504	0.832199	0.79839	0.16592	0.181896	0.408233	0.768962	0
ENSG00000005206-SPPL2B	-0.0206718	0.058378	0.304611	0.792793	0.0188629	0.335502	0.464712	0.679644	0.279466	0.856772	1
ENSG00000005238-FAM214B	-0.0232755	0.107314	0.385506	0.669291	0.411674	0.0165348	0.204403	0.163641	0.485685	0.167079	1
ENSG00000005243-COPZ2	0.0182691	0.430842	0.626888	0.797012	0.779771	0.276282	0.879794	0.917396	0.789295	0.0139238	1
ENSG00000005249-PRKAR2B	-0.0758785	0.0134445	0.159496	0.510081	0.459738	0.478532	0.465392	0.49719	0.629094	0.0514751	0
ENSG00000005302-MSL3	-0.0116811	0.202532	0.483689	0.162232	0.223332	0.830926	0.591939	0.568632	0.854028	0.04895	1
ENSG00000005339-CREBBP	-0.00328647	0.743139	0.728244	0.139566	0.19787	0.627031	0.040513	0.486671	0.782753	0.534829	1
ENSG00000005379-TSPOAP1	-0.00472436	0.701732	0.716839	0.140945	2.11e-05	0.75973	0.114204	0.824791	0.470098	0.197872	1
ENSG00000005436-GCFC2	0.00996906	0.470506	0.643073	0.750456	0.568682	0.297179	0.951123	0.512168	0.168775	0.0166937	1
ENSG00000005448-WDR54	-0.0347368	0.0102456	0.140097	0.498734	0.973148	0.725465	0.67244	0.529874	0.937187	0.517281	0
ENSG00000005469-CROT	0.042254	0.0038417	0.087791	0.00805365	0.149917	0.0340759	0.673435	0.0149405	0.880113	0.00459053	4
ENSG00000005471-ABCB4	0.030769	0.32354	0.573566	0.401767	0.754068	0.376769	0.971666	0.377536	0.583928	0.622408	0
ENSG00000005483-KMT2E	0.00656572	0.47133	0.643578	0.369986	0.266078	0.368329	0.169898	0.221649	0.641305	0.822614	0
ENSG00000005486-RHBDD2	-0.0308245	0.0168708	0.177908	0.94675	0.810247	0.95433	0.10999	0.492432	0.0207788	0.524784	1
ENSG00000005700-IBTK	-0.0057577	0.619811	0.6924	0.673177	0.865306	0.716406	0.756686	0.0906894	0.109467	0.459803	0
ENSG00000005801-ZNF195	0.0225801	0.0335553	0.240822	0.201444	0.3691	0.128894	0.0631361	0.950903	0.19632	0.501839	0
ENSG00000005810-MYCBP2	-0.00347363	0.736419	0.725743	0.309921	0.0914723	0.102154	0.351962	0.360031	0.654709	0.238516	0
ENSG00000005812-FBXL3	-0.00283975	0.782562	0.738602	0.772396	0.64258	0.356401	0.460004	0.458914	0.255298	0.0103265	1
ENSG00000005844-ITGAL	-0.0104299	0.587854	0.682627	0.128716	0.0727505	0.701338	0.590407	0.221134	0.616215	0.495164	0
ENSG00000005882-PDK2	0.0037069	0.817675	0.74642	0.776997	0.486689	0.587931	0.359316	0.345246	0.550079	0.477985	0
ENSG00000005884-ITGA3	-0.0385504	0.019621	0.190244	0.994296	0.0389515	0.419189	0.0665614	0.657814	0.799037	0.351641	1
ENSG00000005889-ZFX	-0.00342919	0.650746	0.700313	0.527047	0.652243	0.853968	0.112845	0.568164	0.178159	0.177852	0
ENSG00000005893-LAMP2	-0.00585627	0.577673	0.678791	0.126081	0.851166	0.210839	0.732869	0.227701	0.0216803	0.299234	1
ENSG00000005981-ASB4	-0.0557926	0.140769	0.426923	0.699985	0.0274986	0.224318	0.15313	0.335955	0.979348	0.434691	1
ENSG00000006007-GDE1	0.0175016	0.10283	0.376847	0.62851	0.125017	0.441168	0.13688	0.96537	0.169213	6.99e-05	1
ENSG00000006015-REX1BD	-0.00890105	0.5775	0.678791	0.915341	0.0532804	0.351327	0.733263	0.439926	0.00425682	0.038565	2
ENSG00000006016-CRLF1	0.130577	0.0662375	0.320049	0.0873517	0.828174	0.156784	0.270103	0.791098	0.777502	0.244167	0
ENSG00000006025-OSBPL7	0.0267385	0.114961	0.396093	0.393891	0.333432	0.11043	0.169623	0.125452	0.689617	0.055328	0
ENSG00000006042-TMEM98	-0.0301795	0.0927879	0.362133	0.856829	0.500983	0.777577	0.575437	0.0287672	0.429961	0.167601	1
ENSG00000006047-YBX2	0.0681947	0.0949136	0.365585	0.68641	0.897747	0.87962	0.326597	0.0946985	0.359468	0.98168	0
ENSG00000006062-MAP3K14	0.000213968	0.988457	0.778707	0.0833145	0.278494	0.685554	0.138293	0.828725	0.502827	0.715921	0
ENSG00000006118-TMEM132A	0.0280628	0.241565	0.516884	0.665543	0.450806	0.157702	0.168118	0.000751	0.993058	0.0727617	1
ENSG00000006125-AP2B1	-0.0529605	0.00257952	0.0757486	0.453881	0.600771	0.418069	0.350275	0.555496	0.51319	0.0136093	1
ENSG00000006194-ZNF263	0.00480906	0.653586	0.700752	0.188265	0.440011	0.806057	0.301621	0.148352	0.0108202	0.533435	1
ENSG00000006210-CX3CL1	-0.0320905	0.182954	0.468968	0.712297	0.274101	0.577563	0.0937321	0.370187	0.977074	0.190715	0
ENSG00000006282-SPATA20	-0.016303	0.50212	0.653986	0.340712	0.356466	0.114099	0.959396	0.411291	0.944725	0.557978	0
ENSG00000006327-TNFRSF12A	-0.0281155	0.412884	0.619925	0.955992	0.510967	0.509463	0.0398447	0.378375	0.907219	0.29616	1
ENSG00000006432-MAP3K9	-0.0052946	0.683331	0.711886	0.126882	0.958587	0.0862208	0.798532	0.94589	0.754502	0.0108139	1
ENSG00000006451-RALA	0.0234348	0.0331692	0.239297	0.552623	0.0020721	0.0169572	0.170132	0.0795796	0.62509	0.0683419	2
ENSG00000006453-BAIAP2L1	-0.0369532	0.00287016	0.0787637	0.14907	0.86677	0.0491339	0.970829	0.244384	0.640244	0.531828	1
ENSG00000006459-KDM7A	-0.018728	0.159735	0.447922	0.694239	0.0803237	0.795698	0.368876	0.119074	0.225141	0.177046	0
ENSG00000006468-ETV1	-0.0088977	0.807436	0.743701	0.148367	0.477262	0.348094	0.706812	0.359893	0.728642	0.690505	0
ENSG00000006530-AGK	0.0250544	0.00964641	0.13725	0.192348	0.404942	0.109986	0.91567	0.0264829	0.119413	0.202001	1
ENSG00000006534-ALDH3B1	-0.00158671	0.928343	0.768265	0.93096	0.995691	0.624592	0.294712	0.925754	0.537729	0.17346	0
ENSG00000006555-TTC22	-0.0436734	0.00162437	0.060504	0.969415	0.748795	0.610819	0.024782	0.00378402	0.385891	0.316643	2
ENSG00000006576-PHTF2	-0.00619374	0.698711	0.715722	0.532054	0.102397	0.402248	0.974052	0.105966	0.561898	0.926269	0
ENSG00000006606-CCL26	0.291318	0.0150775	0.167785	0.983665	0.0908449	0.157502	0.207408	0.745073	0.537664	0.000115419	1
ENSG00000006607-FARP2	1.93e-05	0.998434	0.781064	0.658099	0.369641	0.470571	0.073046	0.667387	0.335316	0.463958	0
ENSG00000006611-USH1C	-0.0598605	0.200831	0.48228	0.445405	0.16366	0.90844	0.00563821	0.582787	0.927919	0.982325	1
ENSG00000006625-GGCT	0.0147313	0.264254	0.53386	0.64359	0.533406	0.493381	0.202938	0.608947	0.673839	0.921015	0
ENSG00000006634-DBF4	0.03054	0.025298	0.210317	0.476629	0.142719	0.0709941	0.58869	0.0115706	0.614577	0.165094	1
ENSG00000006652-IFRD1	0.0387478	0.0464152	0.275497	0.310022	0.014901	0.0423962	0.823684	0.243777	0.000941915	0.00850624	4
ENSG00000006695-COX10	0.0143836	0.197698	0.478997	0.472217	0.118639	0.592333	0.347485	0.197401	0.768915	0.0635515	0
ENSG00000006704-GTF2IRD1	-0.0140145	0.254437	0.526974	0.677034	0.874286	0.780396	0.935884	0.522259	0.428774	0.887455	0
ENSG00000006712-PAF1	-0.0142515	0.220121	0.499486	0.183605	0.62688	0.0290728	0.124115	0.485536	0.870886	0.0697123	1
ENSG00000006715-VPS41	-0.00166339	0.84548	0.754931	0.90129	0.49778	0.92818	0.455751	0.949951	0.875271	0.130966	0
ENSG00000006740-ARHGAP44	-0.0134798	0.567495	0.675713	0.276711	0.950918	0.634406	0.284313	0.535735	0.0729374	0.673526	0
ENSG00000006744-ELAC2	0.00286915	0.774376	0.73627	0.039987	0.489608	0.0810674	0.485551	0.942571	0.0854383	0.737716	1
ENSG00000006747-SCIN	0.0355367	0.0825018	0.347343	0.851787	0.494354	0.583888	0.469236	0.424465	0.280606	0.00933899	1
ENSG00000006756-ARSD	-0.00682636	0.624051	0.692799	0.506053	0.68848	0.105454	0.417399	0.584493	0.0686519	0.945781	0
ENSG00000006757-PNPLA4	-0.008249	0.529195	0.663531	0.85747	0.662835	0.583943	0.516734	0.148721	0.168388	0.90756	0
ENSG00000006831-ADIPOR2	-0.00150909	0.880019	0.761735	0.989683	0.831863	0.218003	0.00334811	0.0495541	0.0673179	0.526462	2
ENSG00000006837-CDKL3	0.00707142	0.759699	0.733306	0.133189	0.827026	0.835892	0.319557	0.525463	0.430761	0.0753959	0
ENSG00000007001-UPP2	-0.0865653	0.0266644	0.21661	0.200658	0.60755	0.165947	0.21856	0.190588	0.165532	0.430268	0
ENSG00000007047-MARK4	-0.0145184	0.175528	0.463388	0.217298	0.00108523	0.837608	0.685513	0.905194	0.768069	0.497095	1
ENSG00000007062-PROM1	-0.0692586	0.00240255	0.0733205	0.0152292	0.978839	0.151716	0.126073	0.0531578	0.10293	0.0830391	1
ENSG00000007080-CCDC124	0.000336583	0.983667	0.777705	0.374549	0.246563	0.402177	0.240555	0.931017	0.644811	0.957617	0
ENSG00000007129-CEACAM21	0.0565065	0.385409	0.607443	0.271776	0.775736	0.0416364	0.748938	0.540984	0.20816	0.112433	1
ENSG00000007168-PAFAH1B1	-0.0131246	0.045364	0.272293	0.811189	0.203201	0.925448	0.840517	0.572329	0.62954	0.0039114	1
ENSG00000007171-NOS2	0.0331021	0.530821	0.664107	0.228679	0.303797	0.126261	0.0046722	0.705407	0.663078	0.0197351	2
ENSG00000007174-DNAH9	-0.0340213	0.097121	0.368661	0.0192149	0.0379625	0.80255	0.125959	0.3837	0.258842	0.515377	2
ENSG00000007202-KIAA0100	-0.0125449	0.120655	0.404253	0.199053	0.477208	0.183017	0.0540375	0.959441	0.55647	0.206761	0
ENSG00000007216-SLC13A2	-0.128505	0.00570454	0.109548	0.041211	0.681125	0.0962655	0.0960265	0.0892905	0.572061	0.0167065	2
ENSG00000007237-GAS7	-0.0161329	0.39525	0.611699	0.492731	0.321117	0.609223	0.910771	0.617238	0.97503	0.15738	0
ENSG00000007255-TRAPPC6A	-0.019979	0.212168	0.491375	0.93396	0.257497	0.941428	0.409159	0.536842	0.322685	0.0352575	1
ENSG00000007264-MATK	0.00894639	0.865341	0.759224	0.0928249	0.501565	0.68113	0.046972	0.264161	0.170512	0.259349	1
ENSG00000007306-CEACAM7	-0.159466	0.00909235	0.133576	0.0377897	0.818298	0.505835	0.00505306	0.872087	0.269118	0.00871402	3
ENSG00000007312-CD79B	-0.053813	0.515089	0.658134	0.879115	0.988668	0.266544	0.0384415	0.425881	0.643853	0.163026	1
ENSG00000007341-ST7L	0.028958	0.147893	0.434519	0.797126	0.505658	0.127819	0.560767	0.39398	0.0531323	0.397728	0
ENSG00000007372-PAX6	0.0444197	0.0596929	0.306837	0.251413	0.262152	0.518293	0.280185	0.730308	0.0225757	0.474129	1
ENSG00000007376-RPUSD1	-0.000872625	0.947485	0.771789	0.361814	0.483715	0.434189	0.751084	0.0992924	0.264972	0.0436347	1
ENSG00000007384-RHBDF1	-0.00246529	0.867632	0.759224	0.948226	0.785956	0.575959	0.0217948	0.0314962	0.645384	0.0195746	3
ENSG00000007392-LUC7L	-0.0257907	0.0668462	0.320635	0.75209	0.000367206	0.153608	0.0330263	0.807882	0.234715	0.186202	2
ENSG00000007402-CACNA2D2	-0.0988171	0.00744482	0.123358	0.896114	0.552223	0.0980212	0.143621	0.269953	0.83032	0.876783	0
ENSG00000007516-BAIAP3	-0.00772942	0.808684	0.743824	0.2708	0.293043	0.344206	0.0557564	0.611331	0.451478	0.28551	0
ENSG00000007520-TSR3	0.00348675	0.771445	0.735257	0.297748	0.826286	0.423332	0.591746	0.891469	0.501832	0.343319	0
ENSG00000007541-PIGQ	-0.0114951	0.374601	0.603388	0.799988	0.00465105	0.999004	0.771173	0.453413	0.210056	0.581228	1
ENSG00000007545-CRAMP1	0.000308861	0.977931	0.777097	0.973103	0.068952	0.62126	0.733693	0.743446	0.831161	0.00253791	1
ENSG00000007866-TEAD3	0.00991492	0.358431	0.595159	0.805612	0.00195506	0.471012	0.833535	0.139782	0.646544	0.342661	1
ENSG00000007923-DNAJC11	-0.00698203	0.475977	0.64454	0.0978025	0.316414	0.0462738	0.453337	0.85989	0.897295	0.776558	1
ENSG00000007933-FMO3	-0.0731591	0.159135	0.447465	0.64765	0.568842	0.939977	0.0733113	0.419323	0.23776	0.326441	0
ENSG00000007944-MYLIP	0.0101479	0.538786	0.667156	0.556549	0.516921	0.932136	0.0989309	0.890024	0.422607	0.851309	0
ENSG00000007952-NOX1	-0.20701	8.4e-07	0.000843266	0.279936	0.438095	0.144208	0.0052707	0.812963	0.0747807	6.55e-06	2
ENSG00000007968-E2F2	0.0907206	0.0200265	0.191821	0.6893	0.109819	0.0978925	0.267738	0.837561	0.452216	0.158779	0
ENSG00000008018-PSMB1	-0.00113546	0.898701	0.763136	0.0888766	0.245017	0.883936	0.00942823	0.697228	0.107767	0.790075	1
ENSG00000008083-JARID2	0.0188568	0.198079	0.479381	0.847735	0.94884	0.156271	0.605479	0.349124	0.408094	0.00392241	1
ENSG00000008086-CDKL5	0.00208381	0.858082	0.757697	0.990126	0.900906	0.165784	0.212757	0.350256	0.338425	0.179587	0
ENSG00000008128-CDK11A	0.0587988	0.0882585	0.356752	0.33674	0.856255	0.436171	0.744287	0.113119	0.261833	0.449286	0
ENSG00000008130-NADK	0.011453	0.339728	0.584643	0.115291	0.829599	0.227913	0.223063	0.393775	0.079418	0.871442	0
ENSG00000008226-DLEC1	-0.0091786	0.646769	0.69921	0.535575	0.00112033	0.746661	0.129248	0.717675	0.673499	0.232381	1
ENSG00000008256-CYTH3	-0.00718034	0.634109	0.696768	0.077431	0.535141	0.145591	0.821853	0.931676	0.892034	0.558973	0
ENSG00000008277-ADAM22	-0.00886418	0.720322	0.721646	0.535385	0.844664	0.369502	0.283129	0.163096	0.392873	0.301583	0
ENSG00000008282-SYPL1	-0.0222306	0.0753093	0.334762	0.868765	0.360854	0.0371134	0.296209	0.964206	0.167993	0.240532	1
ENSG00000008283-CYB561	-0.017916	0.0605175	0.308134	0.557474	0.579184	0.32684	0.646544	0.0540298	0.36828	0.575657	0
ENSG00000008294-SPAG9	-0.0168354	0.29216	0.550593	0.943606	0.923142	0.0949629	0.0191469	0.384483	0.777942	0.236118	1
ENSG00000008300-CELSR3	0.032503	0.258366	0.528852	0.618326	0.580004	0.115289	0.0811395	0.414216	0.942976	0.0787449	0
ENSG00000008311-AASS	-0.0206797	0.299931	0.556039	0.676552	0.855302	0.312896	0.0955113	0.431341	0.431365	0.528041	0
ENSG00000008323-PLEKHG6	-0.0387735	0.0132711	0.158987	0.755479	0.309043	0.0776277	0.111905	0.0165842	0.212898	0.383143	1
ENSG00000008324-SS18L2	0.0313374	0.0248266	0.208374	0.0102654	0.105545	0.300826	0.496811	0.98563	0.602471	0.222759	1
ENSG00000008382-MPND	-0.0015952	0.922204	0.767183	0.521165	0.0570063	0.149369	0.730269	0.744143	0.456734	0.456591	0
ENSG00000008394-MGST1	-0.0474867	0.0552385	0.296562	0.14927	0.337059	0.286878	0.679655	0.833215	0.196539	0.0898228	0
ENSG00000008405-CRY1	-0.00150929	0.927035	0.768077	0.354839	0.219182	0.200411	0.149677	0.000255298	0.844534	0.62126	1
ENSG00000008441-NFIX	-0.00746001	0.611613	0.689382	0.0824243	0.0226228	0.368537	0.217183	0.291286	0.930156	0.151466	1
ENSG00000008513-ST3GAL1	-0.0208121	0.318629	0.570012	0.394705	0.442796	0.546632	0.392722	0.855906	0.682333	0.474113	0
ENSG00000008516-MMP25	0.0624669	0.0535818	0.292397	0.809346	0.76544	0.664767	0.0970151	0.619571	0.14352	0.00122698	1
ENSG00000008517-IL32	-0.0431406	0.13401	0.419553	0.358234	0.0740607	0.371425	0.131491	0.186268	0.70335	0.416836	0
ENSG00000008710-PKD1	-0.00884805	0.509834	0.656532	0.581775	0.031619	0.190552	0.808884	0.429739	0.78177	0.0305186	2
ENSG00000008735-MAPK8IP2	-0.0032055	0.939901	0.770403	0.123269	0.826228	0.120169	0.921698	0.0367121	0.896167	0.558553	1
ENSG00000008838-MED24	-0.0248687	0.0864103	0.353022	0.469788	0.670464	0.823955	0.737508	0.644371	0.403308	0.473265	0
ENSG00000008853-RHOBTB2	0.00495797	0.777462	0.737082	0.588562	0.00565646	0.536031	0.719259	0.746839	0.323949	0.00865633	2
ENSG00000008869-HEATR5B	-0.00367364	0.793422	0.741297	0.719505	0.274327	0.73956	0.28578	0.361738	0.314532	0.178291	0
ENSG00000008952-SEC62	-0.00802015	0.450057	0.634671	0.360879	0.29017	0.439521	0.145582	0.297309	0.94995	0.211676	0
ENSG00000008988-RPS20	-0.0173322	0.145568	0.431429	0.351974	0.902771	0.0758194	0.98688	0.687999	0.594485	0.0904386	0
ENSG00000009307-CSDE1	-0.0177377	0.00614149	0.112514	0.211809	0.296914	0.152316	0.541846	0.742862	0.966977	0.0277217	1
ENSG00000009335-UBE3C	0.00214844	0.745526	0.728816	0.145109	0.0482902	0.864623	0.344159	0.828759	0.950263	0.73945	1
ENSG00000009413-REV3L	-0.014818	0.103595	0.378675	0.693101	0.25674	0.482575	0.189926	0.214647	0.327082	0.219863	0
ENSG00000009694-TENM1	0.0443879	0.374125	0.603281	0.239522	0.346144	0.113252	0.0873785	0.803065	0.588437	0.987639	0
ENSG00000009709-PAX7	0.0228731	0.532178	0.664626	0.249988	0.774339	0.931001	0.121205	0.295493	0.743703	0.135438	0
ENSG00000009724-MASP2	-0.0185985	0.437545	0.630115	0.539877	0.151604	0.811136	0.533711	0.809796	0.594007	0.928109	0
ENSG00000009765-IYD	0.0093397	0.781578	0.738459	0.701392	0.624998	0.0208636	0.881934	0.969876	0.999493	0.160437	1
ENSG00000009780-FAM76A	-0.0278729	0.0206437	0.194677	0.861713	0.809609	0.612589	0.0541703	0.014874	0.0200206	0.000113153	3
ENSG00000009790-TRAF3IP3	-0.0388644	0.0841935	0.349612	0.0229534	0.000179475	0.315516	0.536296	0.427535	0.863178	0.0125765	3
ENSG00000009830-POMT2	0.0869061	5.76e-05	0.00985534	0.972024	0.570401	0.0441764	0.231901	0.551277	0.000385458	0.0701209	2
ENSG00000009844-VTA1	0.00657673	0.414271	0.620485	0.383265	0.00355572	0.788623	0.921292	0.773422	0.607443	0.0512439	1
ENSG00000009950-MLXIPL	-0.0516682	0.579678	0.679609	0.446369	0.114965	0.851544	0.308761	0.978999	0.931564	0.812597	0
ENSG00000009954-BAZ1B	0.00119901	0.893075	0.762876	0.922644	0.590325	0.602906	0.181303	0.588995	0.77198	0.128181	0
ENSG00000010017-RANBP9	-0.00631719	0.532185	0.664626	0.613998	0.0438222	0.609713	0.188061	0.174314	0.753844	0.0745076	1
ENSG00000010030-ETV7	0.0447132	0.120814	0.404253	0.777756	0.767088	0.0258967	0.458197	0.688093	0.324856	0.538984	1
ENSG00000010072-SPRTN	0.00816553	0.418461	0.621553	0.289022	0.510283	0.722423	0.912744	0.0677522	0.9516	0.00682823	1
ENSG00000010165-EEF1AKNMT	-0.00532866	0.635525	0.697298	0.94162	0.00258838	0.776659	0.286392	0.711659	0.780442	0.891491	1
ENSG00000010219-DYRK4	-0.0142365	0.357023	0.594498	0.240945	0.983108	0.76129	0.119771	0.300227	0.731473	0.0411187	1
ENSG00000010244-ZNF207	-0.000336083	0.967023	0.775734	0.35218	0.398148	0.258696	0.586087	0.558426	0.0211277	0.222598	1
ENSG00000010256-UQCRC1	-0.00940288	0.270212	0.536098	0.720029	0.0517891	0.718928	0.842126	0.140167	0.758025	0.716003	0
ENSG00000010270-STARD3NL	-0.00803436	0.451423	0.634671	0.783866	0.104621	0.394852	0.130435	0.496517	0.00186716	0.114155	1
ENSG00000010278-CD9	0.0120524	0.43789	0.630235	0.385031	0.845473	0.332117	0.847775	0.204833	0.572514	0.0158469	1
ENSG00000010282-HHATL	0.0267796	0.562201	0.67394	0.573031	0.000866246	0.745686	0.78262	0.115026	0.701996	0.000428314	2
ENSG00000010292-NCAPD2	0.0166746	0.190058	0.47297	0.955911	0.853431	0.257242	0.0161928	0.742516	0.164357	0.998584	1
ENSG00000010295-IFFO1	0.00682613	0.795168	0.741483	0.358508	0.865926	0.456967	0.624251	0.942414	0.397453	0.801157	0
ENSG00000010310-GIPR	-0.00964191	0.661171	0.703588	0.0509493	0.00120569	0.338701	0.712987	0.466101	0.752939	0.419951	1
ENSG00000010318-PHF7	-0.0168499	0.250486	0.524314	0.282122	0.17531	0.591995	0.682279	0.174421	0.0839288	0.376993	0
ENSG00000010322-NISCH	-0.0142761	0.0932499	0.362338	0.642035	0.0313628	0.925349	0.190514	0.857773	0.671897	0.833332	1
ENSG00000010327-STAB1	0.14323	0.000988725	0.0462367	0.210477	0.822826	0.150225	0.000803872	0.812836	0.981182	0.13647	1
ENSG00000010361-FUZ	-0.0127191	0.371629	0.602527	0.990158	0.0329642	0.536207	0.206498	0.214003	0.0957027	0.901116	1
ENSG00000010379-SLC6A13	-0.0629078	0.43918	0.630654	0.194762	0.300424	0.692091	0.0171904	0.583269	0.54582	0.618518	1
ENSG00000010404-IDS	0.0092603	0.507826	0.656057	0.550569	0.0173708	0.574803	0.328958	0.730981	0.120574	0.899317	1
ENSG00000010438-PRSS3	-0.146277	0.0227415	0.202709	0.830725	0.182418	0.71481	0.109838	0.216391	0.104476	0.616794	0
ENSG00000010539-ZNF200	0.0069535	0.619648	0.692356	0.0592762	0.110448	0.176912	0.524132	0.749059	0.308944	0.0111209	1
ENSG00000010610-CD4	-0.0405114	0.0858352	0.351573	0.169859	0.478556	0.0833443	0.536205	0.820446	0.85573	0.929263	0
ENSG00000010626-LRRC23	-0.00419789	0.777147	0.737082	0.708666	0.8108	0.587467	0.860171	0.155249	0.93287	0.8631	0
ENSG00000010671-BTK	0.0625471	0.0445667	0.270563	0.652497	0.789898	0.0728067	0.0966025	0.16662	0.737009	0.0557645	0
ENSG00000010704-HFE	-0.030677	0.0527388	0.290353	0.167663	0.999634	0.947356	0.531054	0.203828	0.273147	0.281489	0
ENSG00000010803-SCMH1	-0.00259763	0.792866	0.741184	0.933749	0.236761	0.348733	0.474637	0.714547	0.112537	0.88476	0
ENSG00000010810-FYN	-0.00209546	0.928687	0.768312	0.968684	0.905138	0.799495	0.96362	0.140236	0.528652	0.303814	0
ENSG00000010818-HIVEP2	-0.0188464	0.16187	0.449514	0.387245	0.106028	0.0821652	0.791807	0.0757576	0.349094	0.332562	0
ENSG00000010932-FMO1	-0.136237	0.0685585	0.32452	0.554386	0.0109155	0.761243	0.272261	0.520924	0.8215	0.436575	1
ENSG00000011007-ELOA	-0.0246083	0.00287183	0.0787637	0.588248	0.0380111	0.391776	0.547639	0.854492	0.63674	0.308501	1
ENSG00000011009-LYPLA2	0.0119641	0.246189	0.520428	0.496325	0.0722204	0.956419	0.808808	0.618853	0.379903	0.586883	0
ENSG00000011021-CLCN6	0.012546	0.339602	0.584545	0.913249	0.220071	0.462289	0.429702	0.868444	0.214331	0.193616	0
ENSG00000011028-MRC2	-0.0714937	0.0833188	0.34812	0.150162	0.825707	0.520293	0.0698409	0.0116978	0.328404	0.578265	1
ENSG00000011105-TSPAN9	-0.0270529	0.226589	0.504517	0.481412	0.549504	0.851158	0.0513592	0.62477	0.673464	0.600501	0
ENSG00000011114-BTBD7	-0.0109461	0.211867	0.491344	0.310964	0.644898	0.422829	0.0143095	0.711156	0.125914	0.162532	1
ENSG00000011132-APBA3	-0.0136418	0.447267	0.633454	0.896519	0.329125	0.808401	0.297752	0.214388	0.614908	0.770929	0
ENSG00000011143-MKS1	-0.00510631	0.623383	0.692799	0.844148	0.284853	0.655173	0.220276	0.244095	0.36182	0.96721	0
ENSG00000011198-ABHD5	0.00597807	0.573743	0.678035	0.246176	0.477686	0.129878	0.649917	0.842638	0.759886	0.197054	0
ENSG00000011201-ANOS1	-0.0518957	0.041769	0.263757	0.013595	0.545123	0.904646	0.263081	0.683943	0.996233	0.402828	1
ENSG00000011243-AKAP8L	-0.0139771	0.219839	0.49916	0.523633	0.123951	0.0261859	0.217016	0.802116	0.00314109	0.726457	2
ENSG00000011258-MBTD1	-0.00872766	0.421856	0.62341	0.686172	0.870517	0.792474	0.610436	0.833651	0.839123	0.0486467	1
ENSG00000011260-UTP18	0.0127573	0.194395	0.477093	0.0877839	0.027536	0.792241	0.683047	0.847923	0.131692	0.0176519	2
ENSG00000011275-RNF216	-0.0149704	0.0624262	0.312012	0.97626	0.827756	0.991309	0.597596	0.42638	0.631211	0.432618	0
ENSG00000011295-TTC19	-0.0018265	0.894941	0.763028	0.759743	0.702954	0.592433	0.671445	0.129309	0.423546	0.822234	0
ENSG00000011304-PTBP1	-0.0110762	0.142146	0.428163	0.0203048	0.929132	0.47594	0.055178	0.391855	0.0873306	0.216269	1
ENSG00000011332-DPF1	-0.00781083	0.901149	0.76354	0.642373	0.319441	0.873795	0.418146	0.0665114	0.369163	0.876247	0
ENSG00000011347-SYT7	0.0188899	0.600406	0.686272	0.564548	0.439325	0.332414	0.804508	0.866114	0.186423	0.892638	0
ENSG00000011376-LARS2	-0.0400051	0.00527898	0.105371	0.420884	0.281205	0.240828	0.36542	0.370209	0.442826	0.22612	0
ENSG00000011405-PIK3C2A	0.0021842	0.779897	0.73774	0.899798	0.673309	0.78055	0.0487337	0.455986	0.677023	0.0031496	2
ENSG00000011422-PLAUR	-0.0118907	0.762192	0.733863	0.731792	0.0134146	0.813734	0.254738	0.52909	0.171104	0.62545	1
ENSG00000011426-ANLN	0.0103409	0.730349	0.724466	0.0284923	0.0231071	0.972959	0.89387	0.418216	0.323985	0.147698	2
ENSG00000011451-WIZ	0.0128554	0.207268	0.487855	0.0793521	0.037396	0.519115	0.0273758	0.258881	0.527288	0.105745	2
ENSG00000011454-RABGAP1	-0.00288127	0.750508	0.730198	0.0949329	0.342413	0.073538	0.0383276	0.97581	0.6487	0.936933	1
ENSG00000011465-DCN	-0.302373	0.00106291	0.0477174	0.612631	0.685273	0.251275	0.0447028	0.27523	0.700393	0.048231	2
ENSG00000011478-QPCTL	-0.0318893	0.0934062	0.362562	0.470092	0.309417	0.891736	0.994727	0.422949	0.709285	0.558862	0
ENSG00000011485-PPP5C	-0.00442635	0.64133	0.698491	0.877852	0.332089	0.762898	0.637632	0.997893	0.320355	0.00783346	1
ENSG00000011523-CEP68	0.0335239	0.024075	0.20625	0.300057	0.0157643	0.629548	0.646041	0.018603	0.554779	0.645157	2
ENSG00000011566-MAP4K3	0.027322	0.00243725	0.07372	0.0204389	0.345747	0.732727	0.759087	0.426735	0.460744	0.295096	1
ENSG00000011590-ZBTB32	0.0319826	0.372138	0.602696	0.0282069	0.806698	0.299921	0.750258	0.349178	0.260175	0.422358	1
ENSG00000011600-TYROBP	0.026595	0.385677	0.607464	0.188807	0.889004	0.657017	0.0510707	0.0183208	0.900455	0.0292759	2
ENSG00000011638-TMEM159	-0.0346979	0.0367265	0.25053	0.543151	0.784734	0.0428895	0.477877	0.139285	0.625361	0.858584	1
ENSG00000011677-GABRA3	0.065152	0.515629	0.658179	0.672579	0.120181	0.677933	0.297119	0.16503	0.46121	0.577982	0
ENSG00000012048-BRCA1	-0.00927133	0.554037	0.671663	0.102086	0.165536	0.801942	0.346238	0.428189	0.0300878	0.599103	1
ENSG00000012061-ERCC1	-0.00867154	0.593217	0.683872	0.58127	0.411447	0.946616	0.701092	0.0371026	0.0393103	0.110696	2
ENSG00000012124-CD22	0.0366256	0.571773	0.677313	0.270778	0.721808	0.0956763	0.216075	0.772049	0.431189	0.274274	0
ENSG00000012171-SEMA3B	-0.0131988	0.681215	0.710866	0.376981	0.0464217	0.269645	0.513715	0.576474	0.414378	0.222367	1
ENSG00000012174-MBTPS2	-0.00660041	0.651512	0.700464	0.0314262	0.126187	0.0404651	0.0116345	0.219366	0.682326	0.322427	3
ENSG00000012211-PRICKLE3	0.0429224	0.00529959	0.105371	0.0013707	0.071251	0.986586	0.71084	0.595561	0.685464	0.415589	1
ENSG00000012223-LTF	-0.0383216	0.647971	0.699574	0.488863	0.116096	0.648865	0.357733	0.939777	0.740126	0.0835068	0
ENSG00000012232-EXTL3	0.00370146	0.735694	0.725526	0.15324	0.304984	0.0176624	0.144032	0.578154	0.780442	0.904847	1
ENSG00000012660-ELOVL5	0.00982681	0.550556	0.670559	0.981724	0.992788	0.716717	0.892282	0.269219	0.919032	0.00998149	1
ENSG00000012779-ALOX5	0.0445994	0.0962313	0.36726	0.474668	0.549098	0.0441815	0.372288	0.705852	0.180708	0.464105	1
ENSG00000012822-CALCOCO1	-0.0108218	0.335397	0.582118	0.680058	0.000856265	0.679935	0.540034	0.704433	0.798465	0.741025	1
ENSG00000012963-UBR7	-0.00105606	0.921029	0.767073	0.869452	0.467651	0.987428	0.589485	0.157487	0.129881	0.069804	0
ENSG00000012983-MAP4K5	0.0172772	0.0488741	0.281108	0.829473	0.934113	0.621044	0.698307	0.927893	0.607137	0.721648	0
ENSG00000013016-EHD3	-0.0169187	0.438909	0.630561	0.406352	0.776914	0.291653	0.0545503	0.803002	0.298015	0.00193138	1
ENSG00000013275-PSMC4	-0.0291696	0.00170337	0.0619218	0.667674	0.907388	0.531004	0.000391026	0.257566	0.669227	0.251206	1
ENSG00000013288-MAN2B2	-0.015449	0.344703	0.587201	0.75089	0.0657989	0.717962	0.323141	0.141105	0.470551	0.229748	0
ENSG00000013306-SLC25A39	-0.00312158	0.732756	0.725011	0.858975	0.725064	0.000957821	0.910679	0.99513	0.792185	0.576763	1
ENSG00000013364-MVP	-0.00524973	0.623289	0.692799	0.448489	0.668553	0.905423	0.964918	0.669051	0.793826	0.501254	0
ENSG00000013374-NUB1	0.0127801	0.227778	0.50517	0.211881	0.738501	0.282899	0.0756073	0.786229	0.0120586	0.128173	1
ENSG00000013375-PGM3	0.0229779	0.0885373	0.357322	0.638546	0.51665	0.879414	0.969735	0.254007	0.569209	0.479672	0
ENSG00000013392-RWDD2A	0.0234259	0.20203	0.482856	0.307575	0.888706	0.929165	0.727991	0.224861	0.0434225	0.360921	1
ENSG00000013441-CLK1	0.0128725	0.449535	0.634508	0.0307672	0.00675021	0.458286	0.645366	0.8185	0.315871	0.0698026	2
ENSG00000013503-POLR3B	-0.0230313	0.0487416	0.280752	0.706057	0.244849	0.81563	0.138982	0.925824	0.135754	0.750653	0
ENSG00000013523-ANGEL1	-0.00529259	0.675541	0.709223	0.685945	0.777281	0.400133	0.348941	0.397273	0.7627	0.0746775	0
ENSG00000013561-RNF14	0.00725013	0.38423	0.607136	0.224512	0.682019	0.608729	0.914233	0.8613	0.590209	0.138017	0
ENSG00000013563-DNASE1L1	0.0121236	0.48379	0.647908	0.0400311	0.51023	0.0557177	0.606093	0.518379	0.414437	0.698867	1
ENSG00000013573-DDX11	0.0656305	0.287814	0.548046	0.0826203	0.285753	0.565927	0.202105	0.971956	0.303378	0.136371	0
ENSG00000013583-HEBP1	-0.0276308	0.155169	0.443325	0.351083	0.00365805	0.780537	0.313037	0.293948	0.532876	0.29313	1
ENSG00000013588-GPRC5A	-0.0144939	0.61298	0.689965	0.224008	0.608774	0.819817	0.956574	0.613219	0.343865	0.00111202	1
ENSG00000013619-MAMLD1	-0.067911	0.0330024	0.239067	0.746576	0.919679	0.665293	0.267545	0.651603	0.54945	0.410717	0
ENSG00000013725-CD6	-0.0518992	0.0214509	0.19832	0.7806	0.0857119	0.159212	0.0379551	0.382061	0.347367	0.165211	1
ENSG00000013810-TACC3	0.0544889	0.00593902	0.111571	0.795796	0.116282	0.172426	0.0610177	0.00191252	0.310279	0.845679	1
ENSG00000014123-UFL1	-0.0180049	0.0515016	0.287215	0.211107	0.615081	0.934487	0.0100645	0.186976	0.786755	0.025693	2
ENSG00000014138-POLA2	-0.02636	0.264523	0.533934	0.514431	0.236079	0.285826	0.910262	0.677046	0.396365	0.906448	0
ENSG00000014164-ZC3H3	-0.00261855	0.83687	0.751895	0.900827	0.917864	0.373349	0.686962	0.539215	0.176979	0.402211	0
ENSG00000014216-CAPN1	-0.0108716	0.241628	0.516884	0.338032	0.391656	0.361022	0.22768	0.00463272	0.419655	0.86765	1
ENSG00000014257-ACP3	0.0622727	0.00813618	0.128388	0.340976	0.710722	0.950928	0.0322332	0.299966	0.711634	0.003013	2
ENSG00000014641-MDH1	0.0117191	0.17369	0.460962	0.325724	0.0032208	0.0644625	0.398228	0.365409	0.906804	0.978391	1
ENSG00000014824-SLC30A9	0.00338389	0.682721	0.711563	0.582508	0.182135	0.610161	0.172307	0.346111	0.270388	0.158524	0
ENSG00000014914-MTMR11	0.00211575	0.935838	0.769392	0.380252	0.316228	0.4469	0.513154	0.49212	0.398042	0.309504	0
ENSG00000014919-COX15	0.00832046	0.396878	0.612496	0.151618	0.608712	0.885719	0.698092	0.214023	0.325077	0.244768	0
ENSG00000015133-CCDC88C	-0.0327835	0.00344662	0.0844791	0.176384	0.124424	0.432893	0.786835	0.0395539	0.0578533	0.601211	1
ENSG00000015153-YAF2	0.0166467	0.154292	0.442389	0.875081	0.236519	0.262824	0.663937	0.172781	0.0388607	0.0481532	2
ENSG00000015171-ZMYND11	-0.0111247	0.12668	0.413011	0.606969	0.19751	0.707669	0.643554	0.736929	0.990145	0.000529576	1
ENSG00000015285-WAS	0.00334521	0.877524	0.760906	0.831899	0.56018	0.480573	0.140822	0.121052	0.656041	0.0348646	1
ENSG00000015475-BID	-0.0235578	0.154097	0.442123	0.98462	0.832156	0.131031	0.497753	0.89589	0.374869	0.0877043	0
ENSG00000015479-MATR3	-0.0241	0.040462	0.259691	0.87645	0.868934	0.938866	0.0587962	0.321091	0.998722	0.134822	0
ENSG00000015532-XYLT2	-0.0509774	0.00101575	0.046581	0.370084	0.157318	0.290875	0.90704	0.124711	0.349783	0.055053	0
ENSG00000015568-RGPD5	0.00722847	0.899106	0.763136	0.20776	0.12572	0.2226	0.79026	0.282944	0.815473	0.513792	0
ENSG00000015676-NUDCD3	-0.0140115	0.08497	0.350355	0.685209	0.0615722	0.466026	0.495594	0.884804	0.104272	0.718434	0
ENSG00000016082-ISL1	0.0433233	0.0789078	0.340736	0.761889	0.0155176	0.839483	0.340372	0.0703283	0.741301	0.418988	1
ENSG00000016391-CHDH	0.118349	1.53e-06	0.00104384	0.220042	0.0734028	0.255508	0.206616	0.0745822	0.193354	0.0223516	1
ENSG00000016402-IL20RA	-0.00162006	0.921038	0.767073	0.826088	0.000898105	0.828044	0.567408	0.344515	0.832325	0.160612	1
ENSG00000016490-CLCA1	0.724166	0.000867574	0.0439078	0.640628	0.155163	0.444361	0.553945	0.943836	0.138585	0.00242105	1
ENSG00000016602-CLCA4	0.0844443	0.126588	0.412989	0.780341	0.941204	0.0779935	0.684076	0.701091	0.52767	0.85663	0
ENSG00000016864-GLT8D1	-0.0038911	0.658362	0.702424	0.921453	0.788535	0.901793	0.486498	0.127083	0.443088	0.206127	0
ENSG00000017260-ATP2C1	0.00851753	0.437941	0.630254	0.367995	0.20876	0.899417	0.356546	0.272651	0.800102	0.275735	0
ENSG00000017427-IGF1	0.0050915	0.917314	0.766239	0.896346	0.107883	0.713353	0.468232	0.431922	0.924287	0.845922	0
ENSG00000017483-SLC38A5	0.0625322	0.182004	0.468107	0.959977	0.760968	0.094906	0.798386	0.486827	0.156502	0.0912911	0
ENSG00000017797-RALBP1	-0.00256261	0.772855	0.735796	0.602642	0.734271	0.254516	0.0295245	0.379197	0.779198	0.115273	1
ENSG00000018189-RUFY3	0.010929	0.442214	0.631883	0.686398	0.0907922	0.523471	0.867913	0.800208	0.757297	0.885412	0
ENSG00000018236-CNTN1	-0.152131	0.470443	0.643073	0.591424	0.499614	0.59771	0.573386	0.501858	0.00369991	0.810648	1
ENSG00000018280-SLC11A1	0.094927	0.00850967	0.130223	0.220165	0.199824	0.164336	0.117222	0.680716	0.247112	0.0368442	1
ENSG00000018408-WWTR1	-0.0223875	0.160665	0.44888	0.0154716	0.0993527	0.469532	0.403196	0.561366	0.586375	0.590298	1
ENSG00000018510-AGPS	0.0233282	0.0385302	0.253785	0.277787	0.491771	0.978127	0.947532	0.636787	0.249107	0.512916	0
ENSG00000018610-STEEP1	-0.0062507	0.654235	0.701017	0.711332	0.765501	0.443996	0.154684	0.227731	0.815127	0.314435	0
ENSG00000018699-TTC27	0.00576818	0.721875	0.722322	0.709108	0.0708936	0.857459	0.567502	0.824399	0.2082	0.197711	0
ENSG00000018869-ZNF582	-0.0202411	0.402263	0.614029	0.173282	0.675528	0.0239372	0.4834	0.945578	0.753492	0.0301373	2
ENSG00000019102-VSIG2	0.0167515	0.488916	0.649001	0.453354	0.953036	0.750773	0.788723	0.874247	0.0543921	0.00380579	1
ENSG00000019144-PHLDB1	-0.048542	0.0525925	0.290353	0.449163	0.12694	0.0862561	0.171916	0.730553	0.394878	0.984307	0
ENSG00000019186-CYP24A1	-0.0821529	0.234922	0.511769	0.574912	0.907936	0.997605	0.0214755	0.776191	0.195832	0.138599	1
ENSG00000019485-PRDM11	-0.0206591	0.137747	0.4243	0.250235	0.304948	0.216705	0.65859	0.900685	0.399166	0.919332	0
ENSG00000019505-SYT13	0.0667486	0.564336	0.674749	0.86735	0.00994809	0.889105	0.211538	0.998664	0.134099	0.170578	1
ENSG00000019549-SNAI2	0.0443921	0.0904645	0.358901	0.440225	0.870991	0.0825947	0.815283	0.766586	0.923053	0.0319495	1
ENSG00000019582-CD74	-0.00211237	0.928184	0.768265	0.645103	0.260562	0.421257	0.0452352	0.437456	0.102664	0.783822	1
ENSG00000019991-HGF	-0.00579077	0.932267	0.769025	0.376035	0.534243	0.153743	0.75023	0.021109	0.453472	0.0472345	2
ENSG00000019995-ZRANB1	0.00655347	0.516928	0.65863	0.945754	0.264065	0.124163	0.595966	0.595351	0.634249	0.86417	0
ENSG00000020129-NCDN	0.0084589	0.823721	0.748795	0.324632	0.895888	0.799844	0.728986	0.836769	0.671224	0.760645	0
ENSG00000020181-ADGRA2	-0.0666142	0.237781	0.514056	0.462526	0.359913	0.951326	0.109066	0.581464	0.831263	0.797804	0
ENSG00000020256-ZFP64	-0.0142316	0.288005	0.548287	0.186949	0.341903	0.598887	0.3087	0.995605	0.461118	0.543394	0
ENSG00000020426-MNAT1	0.0170417	0.0924818	0.361938	0.997141	0.247258	0.861307	0.511702	0.988498	0.0658403	0.742518	0
ENSG00000020577-SAMD4A	0.0504967	0.0774033	0.33884	0.947462	0.0460676	0.323643	0.0133331	0.574452	0.357698	0.000214658	3
ENSG00000020633-RUNX3	0.0208801	0.349883	0.590738	0.254967	0.148084	0.450863	0.33944	0.558652	0.209101	0.910964	0
ENSG00000020922-MRE11	0.0300935	0.00333799	0.0837416	0.0848352	0.499668	0.134166	0.0390059	0.0783938	0.289856	0.373176	1
ENSG00000021300-PLEKHB1	-0.0105623	0.560466	0.673389	0.373265	0.349899	0.862981	0.140949	0.591304	0.677645	0.0829321	0
ENSG00000021355-SERPINB1	-0.0378183	0.0544092	0.294384	0.902097	0.547502	0.243095	0.00794906	0.485824	0.936009	0.0258208	2
ENSG00000021488-SLC7A9	-0.0444446	0.478036	0.645126	0.747089	0.780753	0.153974	0.086765	0.0763385	0.320228	0.429189	0
ENSG00000021574-SPAST	0.00952708	0.264884	0.534324	0.548192	0.0780892	0.340864	0.295575	0.203033	0.165245	0.134535	0
ENSG00000021645-NRXN3	-0.0683923	0.101324	0.374548	0.11296	0.919748	0.235093	0.869164	0.687797	0.412359	0.792389	0
ENSG00000021762-OSBPL5	-0.0333286	0.0271635	0.218582	0.807267	0.759303	0.0559799	0.0206809	0.971411	0.259099	0.826957	1
ENSG00000021776-AQR	-0.00470102	0.633114	0.696183	0.516207	0.0440712	0.705115	0.276402	0.639392	0.39055	0.0260748	2
ENSG00000021826-CPS1	-0.0563744	0.355935	0.594077	0.0309627	0.306702	0.859042	0.904528	0.311646	0.25952	0.635538	1
ENSG00000022267-FHL1	-0.0326479	0.424763	0.624088	0.60482	0.0120594	0.447578	0.879085	0.346101	0.411909	0.747471	1
ENSG00000022277-RTF2	-0.00543552	0.565611	0.67532	0.283283	0.303324	0.0289889	0.588086	0.178948	0.53026	0.278297	1
ENSG00000022556-NLRP2	0.246514	0.0271405	0.218582	0.854582	0.366787	0.262075	0.149658	0.0547207	0.518754	0.654234	0
ENSG00000022567-SLC45A4	0.045871	0.007229	0.121381	0.230277	0.138617	0.423286	0.0720488	0.491915	0.613844	0.0233524	1
ENSG00000022840-RNF10	0.000969575	0.907874	0.765382	0.155865	0.719252	0.692698	0.10122	0.534275	0.834888	0.37836	0
ENSG00000022976-ZNF839	-0.00918504	0.426626	0.624829	0.408848	0.0848124	0.570883	0.0733313	0.229679	0.978655	0.13335	0
ENSG00000023041-ZDHHC6	-0.00281175	0.806745	0.743677	0.701142	0.121252	0.690633	0.0877662	0.584303	0.391908	0.11542	0
ENSG00000023171-GRAMD1B	0.0161832	0.497363	0.652105	0.411915	0.987233	0.141314	0.612524	0.52202	0.032413	0.705151	1
ENSG00000023191-RNH1	-0.0213418	0.0692858	0.326174	0.897322	0.564779	0.558949	0.547074	0.36116	0.571395	0.595151	0
ENSG00000023228-NDUFS1	-0.0174411	0.0474586	0.277915	0.542957	0.0252152	0.318595	0.185879	0.883629	0.898275	0.931356	1
ENSG00000023287-RB1CC1	0.0116944	0.249418	0.523019	0.026936	0.897273	0.631885	0.0534547	0.0492344	0.582224	0.364419	2
ENSG00000023318-ERP44	-0.0130455	0.176317	0.464077	0.97084	0.532662	0.469567	0.104913	0.855344	0.395568	0.857362	0
ENSG00000023330-ALAS1	-0.0190257	0.168196	0.454944	0.786184	0.151948	0.243006	0.597646	0.2598	0.976766	0.498754	0
ENSG00000023445-BIRC3	0.0123199	0.694612	0.715154	0.79065	0.969829	0.108232	0.457185	0.656088	0.962512	0.174289	0
ENSG00000023516-AKAP11	-0.00404585	0.641776	0.698612	0.0164861	0.278475	0.130695	0.00291402	0.530642	0.592862	0.0127344	3
ENSG00000023572-GLRX2	0.0038793	0.716089	0.720212	0.0528028	0.601493	0.691177	0.221241	0.78961	0.776075	0.276475	0
ENSG00000023608-SNAPC1	0.00395575	0.880535	0.76193	0.66791	0.575833	0.196495	0.972407	0.44167	0.968645	0.643595	0
ENSG00000023697-DERA	0.0290517	0.00979895	0.137906	0.00692575	0.207151	0.0822512	0.527698	0.229607	0.561261	0.829367	1
ENSG00000023734-STRAP	-0.00592352	0.716975	0.720797	0.097343	0.473298	0.92955	0.0553185	0.591497	0.561176	0.0105471	1
ENSG00000023839-ABCC2	0.0605166	0.0508464	0.286126	0.324631	0.13941	0.0802499	0.811118	0.188452	0.260746	0.622545	0
ENSG00000023892-DEF6	0.00299749	0.786385	0.739654	0.0269527	0.857383	0.697257	0.616168	0.665476	0.944755	0.565809	1
ENSG00000023902-PLEKHO1	-0.008113	0.614414	0.690395	0.706557	0.917798	0.128081	0.745056	0.0807961	0.966229	0.328606	0
ENSG00000023909-GCLM	-0.0188558	0.324595	0.574066	0.639315	0.332322	0.305665	0.393565	0.744854	0.183294	0.219225	0
ENSG00000024048-UBR2	-0.00697728	0.374322	0.603281	0.965186	0.0526408	0.590479	0.457854	0.493249	0.368758	0.159181	0
ENSG00000024422-EHD2	0.017308	0.506857	0.655871	0.122914	0.0834578	0.8131	0.852244	0.628069	0.479797	0.0195839	1
ENSG00000024526-DEPDC1	0.0532529	0.078154	0.340032	0.56544	0.158814	0.184357	0.637351	0.0622613	0.301798	0.528982	0
ENSG00000024862-CCDC28A	-0.00391472	0.808474	0.743797	0.917978	0.515299	0.600756	0.614688	0.265674	0.0582517	0.259832	0
ENSG00000025039-RRAGD	0.0337248	0.0387565	0.254929	0.0182466	0.231808	0.988197	0.888007	0.649077	0.0498476	0.207047	2
ENSG00000025156-HSF2	-0.0261921	0.0444638	0.270485	0.730927	0.278496	0.569486	0.138485	0.138343	0.215754	0.000202963	1
ENSG00000025293-PHF20	-0.0067444	0.473568	0.643637	0.0887884	0.0167106	0.749481	0.75614	0.979527	0.53614	0.0740773	1
ENSG00000025423-HSD17B6	0.083208	0.271083	0.536704	0.128481	0.642122	0.48007	0.808384	0.416889	0.625778	0.0589943	0
ENSG00000025434-NR1H3	0.0568485	0.0042167	0.0931744	0.00574714	0.757367	0.100664	0.540046	0.761508	0.452445	0.442397	1
ENSG00000025708-TYMP	-0.00648084	0.787308	0.739711	0.726809	0.114361	0.483958	0.0651584	0.626387	0.69686	0.119154	0
ENSG00000025770-NCAPH2	-0.00786316	0.417889	0.621501	0.939952	0.456516	0.544793	0.858147	0.530223	0.902198	0.893186	0
ENSG00000025772-TOMM34	-0.0445263	0.0196875	0.190339	0.818007	0.627986	0.198278	0.0623532	0.994998	0.506281	0.899406	0
ENSG00000025796-SEC63	-0.0217382	0.108021	0.386375	0.0381066	0.1158	0.228114	0.674652	0.186255	0.907904	0.106666	1
ENSG00000025800-KPNA6	-0.0102927	0.157367	0.446056	0.0182806	0.774866	0.535995	0.0585471	0.556648	0.953138	0.837672	1
ENSG00000026025-VIM	0.00138261	0.970281	0.775945	0.678237	0.204752	0.263238	0.654191	0.00315417	0.340048	0.399704	1
ENSG00000026036-RTEL1-TNFRSF6B	-0.0101999	0.659493	0.702811	0.584331	0.139121	0.136913	0.00968074	0.226361	0.667841	0.837557	1
ENSG00000026103-FAS	-0.00954389	0.645146	0.698917	0.455163	0.41278	0.93403	0.252464	0.125943	0.0455904	0.29419	1
ENSG00000026297-RNASET2	-0.00222227	0.881371	0.761996	0.645248	0.227346	0.634848	0.892881	0.250831	0.229569	0.583466	0
ENSG00000026508-CD44	0.10108	4.97e-06	0.00249144	0.416768	0.305856	0.500829	0.483281	0.835572	0.597889	8.49e-10	1
ENSG00000026559-KCNG1	-0.0925739	0.112435	0.392487	0.0399803	0.769337	0.730261	0.870113	0.0670096	0.91321	0.243134	1
ENSG00000026652-AGPAT4	-0.0104903	0.727567	0.723531	0.595493	0.677038	0.949864	0.722418	0.0232692	0.651361	0.621041	1
ENSG00000026751-SLAMF7	-0.102284	0.00177813	0.0624157	0.424	0.572232	0.0817638	0.403264	0.814263	0.579088	0.313847	0
ENSG00000026950-BTN3A1	-0.00323686	0.86069	0.758493	0.391075	0.0946696	0.864938	0.416327	0.456686	0.839242	0.588002	0
ENSG00000027001-MIPEP	0.012364	0.29187	0.550502	0.341313	0.691174	0.314463	0.722544	0.447375	0.52457	0.524694	0
ENSG00000027075-PRKCH	-0.00834411	0.605175	0.687619	0.415871	0.0379151	0.705651	0.708976	0.331848	0.749335	0.527711	1
ENSG00000027697-IFNGR1	-0.0138942	0.339294	0.584273	0.999393	0.31856	0.419473	0.925491	0.0786045	0.0125916	0.317646	1
ENSG00000027847-B4GALT7	-0.00771798	0.470667	0.643073	0.240861	0.458746	0.662214	0.334009	0.199882	0.973774	0.262763	0
ENSG00000027869-SH2D2A	-0.0626309	0.0401676	0.258678	0.782805	0.0919765	0.388836	0.0471621	0.473585	0.699818	0.364669	1
ENSG00000028116-VRK2	0.000114951	0.991863	0.779353	0.571598	0.0972502	0.835335	0.253567	0.938715	0.0230843	0.440731	1
ENSG00000028137-TNFRSF1B	-0.0061673	0.772266	0.735729	0.48969	0.0232193	0.762299	0.19349	0.473277	0.676051	0.0941008	1
ENSG00000028203-VEZT	-0.00485602	0.567527	0.675713	0.552366	0.375803	0.464876	0.202024	0.853591	0.542217	0.790067	0
ENSG00000028277-POU2F2	-0.00587266	0.818843	0.746929	0.568117	0.283179	0.476071	0.728241	0.812182	0.618387	0.548116	0
ENSG00000028310-BRD9	0.000724362	0.94235	0.770546	0.28282	0.299304	0.7749	0.61195	0.244389	0.603873	0.730373	0
ENSG00000028528-SNX1	-0.000369131	0.965981	0.775451	0.930682	0.929837	0.913732	0.264633	0.248376	0.578012	0.0650792	0
ENSG00000028839-TBPL1	0.0261206	0.0171164	0.179194	0.0229735	0.114889	0.380096	0.384467	0.730005	0.084505	0.120102	1
ENSG00000029153-ARNTL2	0.000386053	0.979582	0.777118	0.84677	0.0773908	0.820647	0.0123448	0.0223609	0.0225438	0.0880358	3
ENSG00000029363-BCLAF1	-0.0160453	0.0878147	0.356175	0.133496	0.351032	0.412765	0.564488	0.124414	0.520057	0.0179917	1
ENSG00000029364-SLC39A9	-0.00985475	0.224512	0.502697	0.960911	0.643265	0.892132	0.687204	0.94724	0.28401	0.396024	0
ENSG00000029534-ANK1	0.0076852	0.882983	0.762228	0.667109	0.388506	0.661224	0.110322	0.894343	0.816197	0.371123	0
ENSG00000029639-TFB1M	0.0204354	0.256799	0.528613	0.0199258	0.293504	0.316394	0.124455	0.701699	0.847593	0.183617	1
ENSG00000029725-RABEP1	0.00859337	0.368784	0.601459	0.272444	0.0841426	0.602961	0.463774	0.39567	0.636283	0.637532	0
ENSG00000029993-HMGB3	0.0198207	0.451145	0.634671	0.361643	0.569117	0.650574	0.281591	0.159386	0.796517	0.591871	0
ENSG00000030066-NUP160	-0.00848644	0.370982	0.602051	0.380356	0.0621682	0.368132	0.841631	0.389178	0.227083	0.121629	0
ENSG00000030110-BAK1	-0.00554734	0.72573	0.722857	0.622882	0.534859	0.518343	0.0439258	0.0439529	0.62715	0.982285	2
ENSG00000030304-MUSK	-0.04132	0.356693	0.594335	0.61999	0.0736754	0.889704	0.190234	0.787841	0.164374	0.908833	0
ENSG00000030419-IKZF2	-0.00249089	0.823744	0.748795	0.0538676	0.270862	0.0736543	0.115742	0.240732	0.583985	0.760701	0
ENSG00000030582-GRN	0.00208112	0.885319	0.762228	0.928962	0.20447	0.48369	0.633849	0.551123	0.731693	0.35353	0
ENSG00000031003-FAM13B	0.00508833	0.549626	0.670373	0.343213	0.000489271	0.833428	0.965773	0.712813	0.972099	0.48889	1
ENSG00000031081-ARHGAP31	0.0213156	0.455251	0.637084	0.351294	0.916142	0.0988225	0.620072	0.837064	0.979329	0.880479	0
ENSG00000031691-CENPQ	0.0708564	0.000251746	0.0213664	0.569469	0.0295532	0.637726	0.894236	0.303912	0.00314979	0.185461	2
ENSG00000031698-SARS1	-0.0233495	0.00343519	0.0843202	0.51516	0.300283	0.238778	0.00323654	0.347779	0.64117	0.385752	1
ENSG00000031823-RANBP3	0.0100307	0.21352	0.492163	0.836036	0.140042	0.775865	0.886573	0.659564	0.227947	0.86586	0
ENSG00000032219-ARID4A	0.00316465	0.778186	0.737279	0.300429	0.788027	0.110806	0.381933	0.390321	0.523533	0.188216	0
ENSG00000032389-EIPR1	-0.0219224	0.121456	0.40484	0.604757	0.291875	0.845576	0.875597	0.0461946	0.284793	0.38746	1
ENSG00000032444-PNPLA6	0.00198324	0.870992	0.759465	0.408251	0.271104	0.283397	0.0818291	0.00808512	0.845917	0.810992	1
ENSG00000032742-IFT88	0.0149662	0.337507	0.583176	0.697219	0.0430041	0.871851	0.907787	0.724239	0.192377	0.892604	1
ENSG00000033011-ALG1	-0.0209683	0.0431123	0.266747	0.28257	0.436672	0.900929	0.75363	0.66935	0.479114	0.146375	0
ENSG00000033030-ZCCHC8	-0.00683985	0.470701	0.643073	0.261913	0.852585	0.736165	0.163354	0.53064	0.766804	0.35247	0
ENSG00000033050-ABCF2	-0.00288218	0.805556	0.743433	0.135857	0.880489	0.311111	0.0668064	0.792334	0.0217633	0.399922	1
ENSG00000033100-CHPF2	-0.0132654	0.249397	0.523019	0.0946459	0.790276	0.585776	0.563049	0.812803	0.188691	0.610899	0
ENSG00000033122-LRRC7	-0.0961406	0.0447416	0.270951	0.837434	0.508322	0.0651515	0.989486	0.293869	0.730358	0.525144	0
ENSG00000033170-FUT8	-0.0167715	0.397411	0.612654	0.735536	0.369264	0.62484	0.925286	0.0329899	0.00910598	0.375458	2
ENSG00000033178-UBA6	0.00800422	0.400407	0.613254	0.832793	0.166921	0.956914	0.641096	0.181246	0.579955	0.69948	0
ENSG00000033327-GAB2	-0.0167688	0.309286	0.562875	0.539563	0.272057	0.0843626	0.802619	0.996642	0.489519	0.00444849	1
ENSG00000033627-ATP6V0A1	0.00889495	0.495796	0.651316	0.873285	0.531559	0.0480707	0.967607	0.419476	0.74391	3.93e-05	2
ENSG00000033800-PIAS1	-0.00919604	0.280052	0.541942	0.92807	0.55796	0.399946	0.405333	0.916972	0.0303007	0.00757062	2
ENSG00000033867-SLC4A7	-0.0319602	0.0214903	0.198491	0.170862	0.400967	0.168235	0.306172	0.755958	0.809989	0.00762237	1
ENSG00000034053-APBA2	0.00549141	0.916962	0.766239	0.470101	0.522746	0.688922	0.697968	0.335842	0.239467	0.589494	0
ENSG00000034152-MAP2K3	-0.0227172	0.122082	0.405738	0.114863	0.462311	0.710853	0.399024	0.472791	0.939297	0.502171	0
ENSG00000034239-EFCAB1	-0.00714288	0.627062	0.693678	0.104864	0.822755	0.692458	0.391647	0.0826135	0.647695	0.238417	0
ENSG00000034510-TMSB10	-0.00639618	0.658481	0.702435	0.149896	0.189931	0.904004	0.0100032	0.374114	0.508551	0.0753058	1
ENSG00000034533-ASTE1	-0.0236661	0.0859656	0.351854	0.0975097	0.0118483	0.887997	0.313961	0.0986233	0.192341	0.0769237	1
ENSG00000034677-RNF19A	-0.00548464	0.687544	0.712843	0.31081	0.0682063	0.958104	0.277207	0.930762	0.0337125	0.422699	1
ENSG00000034693-PEX3	-0.00118265	0.895141	0.763028	0.216744	0.339439	0.916214	0.272579	0.803249	0.00703403	0.0237236	2
ENSG00000034713-GABARAPL2	-0.00292703	0.811114	0.744523	0.186626	0.0170681	0.344176	0.0769577	0.604675	0.156674	0.0133725	2
ENSG00000035115-SH3YL1	0.0172311	0.495323	0.651148	0.558894	0.411762	0.584559	0.338779	0.604716	0.789251	0.00476032	1
ENSG00000035141-FAM136A	0.00728324	0.523857	0.66193	0.0336906	0.503327	0.579795	0.777823	0.954738	0.41891	0.70175	1
ENSG00000035403-VCL	-0.0465294	0.0126009	0.15454	0.326351	0.79384	0.368562	0.453459	0.0584722	0.0813751	0.000294135	1
ENSG00000035499-DEPDC1B	0.140063	0.00301603	0.0800184	0.980324	0.614697	0.0327831	0.198691	0.565573	0.614688	0.0429838	2
ENSG00000035664-DAPK2	0.00427317	0.872527	0.75981	0.718172	0.451111	0.0334075	0.130082	0.930787	0.789965	0.26228	1
ENSG00000035681-NSMAF	0.00933689	0.438262	0.630344	0.0575339	0.518382	0.795105	0.242845	0.0736021	0.196098	0.880864	0
ENSG00000035687-ADSS2	-0.0062664	0.667764	0.70606	0.0446543	0.591894	0.816569	0.161453	0.237264	0.417294	0.901321	1
ENSG00000035720-STAP1	0.0389431	0.446349	0.63322	0.662135	0.640602	0.128359	0.530891	0.0130833	0.0815173	0.735843	1
ENSG00000035862-TIMP2	0.0407732	0.119884	0.403146	0.381036	0.0463499	0.0944935	0.051298	0.0531241	0.378519	0.169854	1
ENSG00000035928-RFC1	-0.00614739	0.451427	0.634671	0.272842	0.355183	0.818284	0.77629	0.59319	0.713225	0.28793	0
ENSG00000036054-TBC1D23	0.0167241	0.0388469	0.255116	0.064346	0.0507168	0.5164	0.959127	0.581429	0.919914	0.355726	0
ENSG00000036257-CUL3	0.0162672	0.0424805	0.26565	0.90175	0.00152064	0.0637221	0.126287	0.0849386	0.838563	0.344374	1
ENSG00000036448-MYOM2	0.00696334	0.922907	0.76725	0.464724	0.151037	0.873165	0.144147	0.807415	0.831193	0.215764	0
ENSG00000036530-CYP46A1	0.00137372	0.967024	0.775734	0.905374	0.731583	0.62495	0.434718	0.415052	0.0474912	0.0719621	1
ENSG00000036549-ZZZ3	0.00543937	0.545542	0.668476	0.0742773	0.367624	0.45534	0.27939	0.740393	0.972264	0.728682	0
ENSG00000036672-USP2	0.00408623	0.794081	0.741432	0.226327	0.114456	0.258448	0.25731	0.417884	0.778209	0.0798009	0
ENSG00000037042-TUBG2	0.0158589	0.378082	0.604869	0.129126	0.396231	0.322775	0.159198	0.39658	0.738344	0.224755	0
ENSG00000037241-RPL26L1	0.0015216	0.896728	0.763048	0.325349	0.120383	0.697172	0.471465	0.545573	0.655117	0.705221	0
ENSG00000037474-NSUN2	-0.0115195	0.176741	0.464224	0.64117	0.719078	0.0654616	0.601687	0.717761	0.156198	0.404866	0
ENSG00000037637-FBXO42	-0.0100635	0.245249	0.519471	0.0145294	0.0491758	0.365176	0.0982075	0.0784358	0.552938	0.396443	2
ENSG00000037749-MFAP3	-0.00153801	0.862262	0.75882	0.351962	0.575385	0.638581	0.929746	0.744842	0.974789	0.303753	0
ENSG00000037757-MRI1	0.0914402	0.00114311	0.0500021	0.783296	0.214076	0.837013	0.107193	0.562487	0.0428719	0.734566	1
ENSG00000037897-METTL1	-0.0207127	0.395045	0.611623	0.272624	0.81807	0.0504969	0.124566	0.101246	0.256939	0.0882704	0
ENSG00000038002-AGA	-0.0106346	0.531774	0.664593	0.452403	0.117033	0.413067	0.336262	0.0945287	0.242837	0.970589	0
ENSG00000038210-PI4K2B	0.0331219	0.0136002	0.159898	0.0250484	0.136634	0.168972	0.429498	0.707135	0.760398	0.221913	1
ENSG00000038219-BOD1L1	-0.000398464	0.967683	0.775828	0.546179	0.616445	0.767226	0.407854	0.280979	0.90743	0.106476	0
ENSG00000038274-MAT2B	0.00703876	0.499963	0.653383	0.133808	9.9e-05	0.54532	0.0163993	0.3971	0.440843	0.768779	2
ENSG00000038295-TLL1	-0.0811345	0.294769	0.552653	0.995608	0.598453	0.156921	0.721778	0.0418701	0.833274	0.865542	1
ENSG00000038358-EDC4	-0.013687	0.0963231	0.367364	0.24462	0.0405938	0.830149	0.477953	0.147381	0.537916	0.364769	1
ENSG00000038382-TRIO	-0.0347884	0.136956	0.423106	0.479841	0.382858	0.00989171	0.53572	0.788623	0.458814	0.990926	1
ENSG00000038427-VCAN	0.0156221	0.701586	0.716822	0.907484	0.0780299	0.127086	0.916555	0.919869	0.927454	0.617867	0
ENSG00000038532-CLEC16A	-0.00168407	0.845755	0.755059	0.089276	0.473729	0.593009	0.862755	0.463586	0.44899	0.0327373	1
ENSG00000038945-MSR1	0.0558174	0.172746	0.460017	0.600217	0.0561381	0.0177649	0.0145035	0.297261	0.919346	0.000552654	3
ENSG00000039068-CDH1	-0.0355791	0.00325034	0.0827273	0.127002	0.942554	0.115602	0.938103	0.293206	0.998061	0.015341	1
ENSG00000039123-MTREX	0.000228741	0.976388	0.777053	0.278534	0.0354522	0.798096	0.281151	0.195885	0.510768	0.686745	1
ENSG00000039139-DNAH5	-0.106525	1.33e-05	0.00476402	0.034742	0.0435727	0.0527494	0.915881	0.741132	0.269498	0.887683	2
ENSG00000039319-ZFYVE16	-0.00694173	0.619535	0.692356	0.533917	0.956319	0.924781	0.739044	0.185442	0.58177	0.0424188	1
ENSG00000039523-RIPOR1	0.00371125	0.800409	0.742519	0.944292	0.033591	0.350267	0.553856	0.570759	0.937246	0.823499	1
ENSG00000039537-C6	0.230563	0.241876	0.516884	0.943858	0.558276	0.264125	0.90419	0.643076	0.255959	0.443828	0
ENSG00000039560-RAI14	0.0450466	0.0203252	0.19311	0.803748	0.262583	0.316351	0.750996	0.419823	0.160066	0.353615	0
ENSG00000039600-SOX30	-0.0309446	0.769273	0.73502	0.989612	0.951656	0.902931	0.898842	0.66698	0.305212	0.206777	0
ENSG00000039650-PNKP	-0.0233494	0.119749	0.402997	0.76946	0.935162	0.00308224	0.705982	0.941394	0.282234	0.391242	1
ENSG00000040199-PHLPP2	-0.0219219	0.162097	0.449514	0.496287	0.983946	0.48045	0.346296	0.0918593	0.896482	0.163566	0
ENSG00000040275-SPDL1	-0.00145637	0.93291	0.769025	0.0482664	0.498119	0.312544	0.104939	0.57528	0.540325	0.397172	1
ENSG00000040341-STAU2	0.0196744	0.0604253	0.308134	0.134378	0.0977626	0.44541	0.282803	0.971192	0.797017	0.351999	0
ENSG00000040487-SLC66A1	-0.019003	0.159502	0.447831	0.370678	0.277699	0.0305562	0.312829	0.564156	0.229704	0.891487	1
ENSG00000040531-CTNS	0.0151968	0.25646	0.528613	0.611963	0.493393	0.866766	0.702846	0.339486	0.00308068	0.0425024	2
ENSG00000040608-RTN4R	0.0139574	0.745041	0.728629	0.875528	0.837796	0.349441	0.775125	0.767096	0.868277	0.541923	0
ENSG00000040633-PHF23	-0.00536064	0.722643	0.722322	0.0225559	0.594474	0.346556	0.986453	0.242837	0.945773	0.774382	1
ENSG00000040933-INPP4A	-0.00739613	0.516065	0.658277	0.216381	0.0857815	0.674731	0.450381	0.477049	0.373559	0.118002	0
ENSG00000041353-RAB27B	0.0371642	0.029775	0.227574	0.288057	0.610274	0.243247	0.672178	0.821522	0.557739	0.0574898	0
ENSG00000041357-PSMA4	0.0234345	0.0129658	0.156428	0.0311905	0.000184318	0.0652569	0.00349872	0.744589	0.337581	0.274367	3
ENSG00000041515-MYO16	-0.0442218	0.344575	0.587062	0.737324	0.210166	0.0797275	0.561196	0.218384	0.567624	0.0766761	0
ENSG00000041802-LSG1	-0.00517113	0.624396	0.693011	0.319828	0.726216	0.474169	0.1725	0.968874	0.59172	0.247653	0
ENSG00000041880-PARP3	0.00182032	0.900394	0.76354	0.100651	0.489697	0.572449	0.63934	0.0389357	0.035406	0.323848	2
ENSG00000041982-TNC	-0.0311112	0.453005	0.635423	0.129378	0.136567	0.404268	0.973169	0.54167	0.0772876	0.0148102	1
ENSG00000041988-THAP3	-0.00990796	0.528723	0.663531	0.101363	0.702096	0.468821	0.980856	0.246728	0.334905	0.106636	0
ENSG00000042062-RIPOR3	0.0106022	0.715078	0.720037	0.293305	0.350483	0.164154	0.378729	0.0916288	0.41575	0.365385	0
ENSG00000042088-TDP1	0.0057161	0.611945	0.689452	0.0969629	0.384811	0.0470045	0.256519	0.032973	0.210037	0.749615	2
ENSG00000042286-AIFM2	-0.0262057	0.154941	0.443019	0.838667	0.668573	0.0933693	0.222228	0.0386856	0.540919	0.0386889	2
ENSG00000042317-SPATA7	0.0217872	0.213547	0.492163	0.251332	0.823912	0.425492	0.703555	0.939928	0.0236297	0.0465161	2
ENSG00000042429-MED17	-0.0340877	0.0219916	0.200876	0.474073	0.519356	0.904232	0.0812375	0.571258	0.279878	0.911631	0
ENSG00000042445-RETSAT	0.0282052	0.251441	0.525089	0.54841	0.136719	0.569192	0.571536	0.552471	0.934407	0.710614	0
ENSG00000042493-CAPG	0.0118474	0.638981	0.698174	0.379503	0.221428	0.198234	0.496628	0.0396639	0.2805	0.965583	1
ENSG00000042753-AP2S1	0.00995016	0.388012	0.608612	0.393306	0.285035	0.977856	0.459865	0.873621	0.411812	0.387267	0
ENSG00000042781-USH2A	-0.0329616	0.247156	0.521567	0.921828	0.110485	0.349315	0.546553	0.714581	0.573927	0.121019	0
ENSG00000042813-ZPBP	-0.0842219	0.108288	0.386684	0.521777	0.715613	0.369074	0.487465	0.550817	0.358364	0.730145	0
ENSG00000042832-TG	0.029866	0.431541	0.626968	0.968471	0.447141	0.214439	0.345231	0.811453	0.741711	0.0030084	1
ENSG00000042980-ADAM28	-0.0439005	0.0498345	0.284379	0.458261	0.131063	0.0491341	0.30255	0.830335	0.291519	0.108562	1
ENSG00000043039-BARX2	-0.0645434	0.0289303	0.225889	0.055539	0.217877	0.226331	0.603246	0.466815	0.731846	0.9648	0
ENSG00000043093-DCUN1D1	0.0103075	0.180227	0.466976	0.501988	0.00277605	0.327786	0.831345	0.988259	0.431239	0.00209769	2
ENSG00000043143-JADE2	0.00266905	0.816684	0.746027	0.756884	0.286867	0.108861	0.952877	0.294611	0.0720817	0.677993	0
ENSG00000043462-LCP2	-0.0173018	0.44121	0.631549	0.780741	0.000593949	0.305362	0.725674	0.661443	0.622517	0.137557	1
ENSG00000043514-TRIT1	-0.0334106	0.0105229	0.14258	0.874236	0.0167772	0.704632	0.255946	0.628654	0.306961	0.00820794	2
ENSG00000043591-ADRB1	-0.042851	0.031219	0.232424	0.0291708	0.376104	0.805586	0.698925	0.498358	0.421461	0.168385	1
ENSG00000044090-CUL7	-0.0405851	0.0058501	0.110642	0.711025	0.0170017	0.0608071	0.229781	0.125626	0.367007	0.477366	1
ENSG00000044115-CTNNA1	-0.0185359	0.061415	0.309795	0.467741	0.577363	0.471686	0.567187	0.151021	0.895611	0.362093	0
ENSG00000044446-PHKA2	-0.00369742	0.697491	0.715633	0.988853	0.0125953	0.173202	0.642148	0.568381	0.0444529	0.937355	2
ENSG00000044459-CNTLN	0.0222155	0.320918	0.57159	0.880254	0.144029	0.358352	0.816489	0.0280352	0.639309	0.405871	1
ENSG00000044574-HSPA5	-0.050802	0.0113174	0.147719	0.043612	0.465652	0.743794	0.917597	0.266809	0.352875	0.295595	1
ENSG00000046604-DSG2	-0.027973	0.146877	0.433205	0.546884	0.325939	0.435171	0.420809	0.370508	0.146145	0.569641	0
ENSG00000046647-GEMIN8	0.00725375	0.715267	0.720037	0.76388	0.916268	0.683541	0.726372	0.34516	0.569896	0.962613	0
ENSG00000046651-OFD1	-0.0093308	0.357757	0.594817	0.930029	0.147553	0.975466	0.630955	0.868386	0.21444	0.117661	0
ENSG00000046653-GPM6B	-0.0149226	0.369544	0.60167	0.214796	0.124171	0.834202	0.520856	0.373047	0.668676	0.00931279	1
ENSG00000046889-PREX2	-0.157994	0.0232485	0.204578	0.0532057	0.872696	0.272025	0.940653	0.850276	0.904848	0.22231	0
ENSG00000047056-WDR37	0.00617218	0.467819	0.642593	0.435917	0.429405	0.959224	0.199092	0.61241	0.471869	0.275074	0
ENSG00000047188-YTHDC2	0.00119935	0.892856	0.762876	0.914797	0.351798	0.157602	0.406767	0.801223	0.382839	0.459136	0
ENSG00000047230-CTPS2	0.000451781	0.964748	0.775257	0.172388	0.441719	0.647819	0.644906	0.673339	0.626013	0.00872963	1
ENSG00000047249-ATP6V1H	0.00031553	0.973339	0.776329	0.813132	0.520767	0.99249	0.348828	0.513055	0.29956	0.806334	0
ENSG00000047315-POLR2B	-0.00839723	0.362021	0.597454	0.943228	0.13147	0.794456	0.126042	0.697519	0.0619734	0.252632	0
ENSG00000047346-FAM214A	0.00634223	0.591964	0.68336	0.247282	0.967389	0.24039	0.0551899	0.0658513	0.616427	0.418381	0
ENSG00000047365-ARAP2	0.0155359	0.195138	0.477674	0.618273	0.370525	0.566616	0.677464	0.645373	0.437005	0.567531	0
ENSG00000047410-TPR	-0.0112052	0.218431	0.497838	0.401131	0.161832	0.515195	0.863422	0.220802	0.58031	0.0887601	0
ENSG00000047457-CP	-0.0832574	0.00383017	0.087791	0.215386	0.2356	0.00357136	0.695336	0.996661	0.151819	0.0144958	2
ENSG00000047578-KATNIP	-0.0294022	0.00711	0.12033	0.043045	0.000588048	0.615037	0.0489902	0.581978	0.238393	0.519454	3
ENSG00000047579-DTNBP1	0.0130911	0.479989	0.64577	0.887476	0.0482546	0.974943	0.026717	0.195235	0.129002	0.625636	2
ENSG00000047597-XK	-0.00297999	0.895863	0.76304	0.369728	0.825346	0.0963404	0.871323	0.100808	0.427022	0.431947	0
ENSG00000047617-ANO2	0.0932406	0.0531308	0.291207	0.41485	0.289676	0.275359	0.0105447	0.735058	0.826609	0.00136317	2
ENSG00000047621-C12orf4	0.022325	0.0349146	0.245315	0.0508343	0.126448	0.205138	0.2587	0.593132	0.813167	0.175756	0
ENSG00000047634-SCML1	-0.0315517	0.193231	0.476293	0.660207	0.000300917	0.23427	0.0854111	0.0995321	0.842492	0.437692	1
ENSG00000047644-WWC3	-0.011834	0.291221	0.550263	0.32376	0.132646	0.87846	0.335928	0.899575	0.46132	0.211009	0
ENSG00000047648-ARHGAP6	0.109529	0.00167574	0.0617136	0.251093	0.560784	0.470648	0.0240086	0.289899	0.777058	0.308986	1
ENSG00000047662-FAM184B	-0.00566679	0.907332	0.765328	0.736575	0.748844	0.353171	0.0717017	0.624386	0.611098	0.0679011	0
ENSG00000047849-MAP4	-0.00683895	0.531885	0.664593	0.127288	0.691196	0.638232	0.114481	0.548638	0.515702	0.488204	0
ENSG00000047932-GOPC	-0.00513667	0.582257	0.680249	0.982144	0.743909	0.606976	0.0334966	0.811318	0.399363	0.0375387	2
ENSG00000048028-USP28	0.0595682	2.18e-05	0.00582101	0.0550523	0.0599954	0.179337	0.475075	0.111278	0.336471	0.00290143	1
ENSG00000048052-HDAC9	-0.103314	6.9e-05	0.0111103	0.405405	0.397312	0.288736	0.000950902	0.00760227	0.626098	0.297488	2
ENSG00000048140-TSPAN17	-0.0125712	0.207162	0.487855	0.320508	0.513615	0.353247	0.0573531	0.226968	0.996423	0.636012	0
ENSG00000048162-NOP16	-0.0257775	0.154576	0.442869	0.790776	0.0388339	0.904639	0.00358002	0.225799	0.423452	0.255163	2
ENSG00000048342-CC2D2A	-0.00411381	0.723442	0.722444	0.253829	0.849535	0.588133	0.660126	0.0612171	0.932023	0.705767	0
ENSG00000048392-RRM2B	0.00758868	0.464087	0.641262	0.380368	0.0718299	0.693685	0.606465	0.446068	0.0253083	0.00140642	2
ENSG00000048405-ZNF800	-0.00590697	0.48483	0.648066	0.457553	0.700966	0.655523	0.79657	0.0703416	0.176838	0.0219721	1
ENSG00000048471-SNX29	-0.0429841	0.00223333	0.0714809	0.0901388	0.0537223	0.839763	0.968119	0.364791	0.969211	0.205188	0
ENSG00000048540-LMO3	-0.0843152	0.146836	0.433205	0.247708	0.285551	0.640833	0.259975	0.0413303	0.011952	0.535558	2
ENSG00000048544-MRPS10	0.0198321	0.12972	0.415213	0.00476687	0.818786	0.0439156	0.666595	0.574499	0.252864	0.633873	2
ENSG00000048649-RSF1	-0.00607089	0.461806	0.639892	0.44568	0.258633	0.435601	0.155338	0.429106	0.299341	0.0362672	1
ENSG00000048707-VPS13D	-0.0156197	0.101873	0.375033	0.213018	0.00143987	0.661486	0.0322824	0.906072	0.362516	0.00245799	3
ENSG00000048740-CELF2	0.029061	0.255747	0.528253	0.586684	0.586721	0.0198581	0.141957	0.0891061	0.0547334	0.00166873	2
ENSG00000048828-FAM120A	0.00410345	0.616297	0.691054	0.145315	0.101547	0.946116	0.0828773	0.353975	0.606488	0.120408	0
ENSG00000048991-R3HDM1	-0.00715044	0.556416	0.672168	0.26952	0.118931	0.324619	0.911963	0.438679	0.525125	0.31548	0
ENSG00000049089-COL9A2	0.0273757	0.402408	0.614129	0.375214	0.0955274	0.177952	0.554352	0.852448	0.240437	0.418863	0
ENSG00000049130-KITLG	0.0331175	0.107277	0.385506	0.654429	0.564598	0.36822	0.90449	0.2128	0.888233	0.0341269	1
ENSG00000049167-ERCC8	0.0111548	0.28201	0.543486	0.915314	0.615363	0.758711	0.075705	0.687302	0.988348	0.19171	0
ENSG00000049192-ADAMTS6	0.0139057	0.818563	0.746911	0.722408	0.635277	0.479222	0.542255	0.598481	0.39962	0.777278	0
ENSG00000049239-H6PD	-0.0153897	0.270831	0.536481	0.951767	0.676535	0.787582	0.915114	0.0508273	0.986475	0.0402876	1
ENSG00000049245-VAMP3	-0.000372121	0.964033	0.775257	0.646399	0.686546	0.661475	0.678375	0.372759	0.0746571	0.360357	0
ENSG00000049246-PER3	-0.104868	0.000186802	0.0177041	0.917743	0.192202	0.84779	0.547595	0.000806079	0.344274	0.0268278	2
ENSG00000049249-TNFRSF9	-0.00597843	0.921432	0.767073	0.683837	0.665143	0.0788321	0.174499	0.0694034	0.74415	0.531093	0
ENSG00000049283-EPN3	0.00930271	0.502533	0.654032	0.676475	0.0392669	0.608945	0.647633	0.175984	0.769433	0.88681	1
ENSG00000049323-LTBP1	-0.0797549	0.0327245	0.237963	0.306833	0.177509	0.233009	0.684039	0.485625	0.19184	0.874061	0
ENSG00000049449-RCN1	-0.0614057	0.00126097	0.0533785	0.106338	0.642519	0.221174	0.0192348	0.491903	0.984324	0.458869	1
ENSG00000049540-ELN	0.0451509	0.126654	0.413011	0.951979	0.648088	0.0975227	0.123034	0.526128	0.816185	0.0440722	1
ENSG00000049541-RFC2	0.0150018	0.187771	0.471631	0.620682	0.0315199	0.818643	0.752544	0.881812	0.866995	0.307145	1
ENSG00000049618-ARID1B	-0.0100582	0.28723	0.547428	0.0299885	0.543551	0.180595	0.0218417	0.258751	0.378411	0.833019	2
ENSG00000049656-CLPTM1L	0.00915006	0.486125	0.648399	0.480007	0.989376	0.312482	0.835261	0.904336	0.133447	0.165075	0
ENSG00000049759-NEDD4L	0.0170559	0.170539	0.457582	0.239173	0.354829	0.68194	0.116741	0.168386	0.149256	0.321055	0
ENSG00000049768-FOXP3	0.0851951	0.161693	0.449514	0.779903	0.2503	0.395615	0.44936	0.100676	0.458737	0.0450284	1
ENSG00000049769-PPP1R3F	5.52e-06	0.999747	0.781383	0.480039	0.930363	0.656302	0.984734	0.954543	0.0197168	0.303474	1
ENSG00000049860-HEXB	0.0115206	0.344024	0.586711	0.438437	0.183956	0.647619	0.00510024	0.174741	0.062045	0.383024	1
ENSG00000049883-PTCD2	0.0102139	0.381191	0.606502	0.0446827	0.178121	0.229959	0.0520687	0.586488	0.417619	0.325614	1
ENSG00000050030-NEXMIF	-0.0258761	0.159904	0.448072	0.483795	0.104919	0.818282	0.114478	0.850066	0.187203	0.747856	0
ENSG00000050130-JKAMP	0.024954	0.0260966	0.214242	0.841544	0.0509307	0.681044	0.172764	0.340152	0.001746	0.864548	1
ENSG00000050165-DKK3	-0.129571	0.00118741	0.0515433	0.13342	0.342899	0.748636	0.978638	0.293443	0.410714	0.251066	0
ENSG00000050327-ARHGEF5	0.02003	0.502364	0.654032	0.15759	0.401232	0.354219	0.121758	0.0476461	0.626678	0.80687	1
ENSG00000050344-NFE2L3	-0.0379892	0.319658	0.570756	0.501604	0.891485	0.27947	0.13466	0.841915	0.914086	0.340444	0
ENSG00000050393-MCUR1	-0.0054037	0.694113	0.715154	0.547791	0.762266	0.773888	0.862091	0.942267	0.371869	0.258625	0
ENSG00000050405-LIMA1	-0.0216877	0.0383771	0.253725	0.701309	0.520941	0.964297	0.623267	0.0466321	0.865786	0.605859	1
ENSG00000050426-LETMD1	0.0098786	0.390778	0.610124	0.259625	0.00937407	0.600652	0.420049	0.989995	0.830456	0.424402	1
ENSG00000050438-SLC4A8	-0.0766949	0.00240054	0.0733205	0.311775	0.152369	0.860432	0.0394643	0.202289	0.337844	0.944812	1
ENSG00000050628-PTGER3	-0.0144454	0.831085	0.750477	0.918406	0.0846359	0.837164	0.148304	0.198265	0.447552	0.554138	0
ENSG00000050730-TNIP3	-0.0197826	0.733434	0.725022	0.0836223	0.0551917	0.947677	0.000447384	0.441953	0.359462	0.34868	1
ENSG00000050748-MAPK9	0.00134545	0.889602	0.762655	0.830369	0.215334	0.725553	0.802477	0.239981	0.824323	0.13843	0
ENSG00000050767-COL23A1	0.0336419	0.481245	0.646808	0.203597	0.392718	0.677521	0.98795	0.309746	0.488508	0.00600946	1
ENSG00000050820-BCAR1	0.010187	0.400383	0.613254	0.0605301	0.0418678	0.358696	0.41965	0.338488	0.470858	0.816239	1
ENSG00000051009-FAM160A2	-0.0487873	1.11e-05	0.00434398	0.0909783	0.00518055	0.131935	0.630219	0.146117	0.143727	0.310627	1
ENSG00000051108-HERPUD1	-0.00967904	0.540232	0.667418	0.96282	0.689169	0.425461	0.755368	0.239707	0.208937	0.0890709	0
ENSG00000051128-HOMER3	0.0742496	0.00141208	0.0563599	0.0959803	0.0628818	0.094962	0.686788	0.0324922	0.743257	0.16038	1
ENSG00000051180-RAD51	0.0718408	0.0110942	0.146035	0.173489	0.777564	0.300462	0.295152	0.929906	0.694226	0.0177298	1
ENSG00000051341-POLQ	-0.0648804	0.000817947	0.04236	0.498769	0.823632	0.0906333	0.545456	0.933053	0.186093	0.262257	0
ENSG00000051382-PIK3CB	0.0199716	0.164821	0.451926	0.0382482	0.211207	0.44108	0.0130965	0.0968323	0.754932	0.479593	2
ENSG00000051523-CYBA	-0.0136947	0.392951	0.610885	0.798106	0.998952	0.83605	0.373497	0.542232	0.141641	0.0585799	0
ENSG00000051596-THOC3	0.0854733	0.0252681	0.210316	0.870839	0.0558836	0.287582	0.590333	0.16785	0.547603	0.927785	0
ENSG00000051620-HEBP2	0.021995	0.108493	0.387122	0.0101381	0.306372	0.484507	0.177782	0.948447	0.633855	0.633499	1
ENSG00000051825-MPHOSPH9	-0.0131562	0.233476	0.511143	0.0690398	0.157796	0.717616	0.457307	0.0350215	0.339367	0.0106973	2
ENSG00000052126-PLEKHA5	0.0129147	0.38483	0.607323	0.743747	0.513127	0.770335	0.231295	0.556056	0.21491	0.510709	0
ENSG00000052344-PRSS8	-0.0318864	0.0581278	0.304134	0.187597	0.0718298	0.38945	0.871341	7.03e-05	0.275662	0.334861	1
ENSG00000052723-SIKE1	0.0204058	0.0226213	0.2022	0.0350186	0.788119	0.131126	0.900242	0.303104	0.475837	0.285872	1
ENSG00000052749-RRP12	-0.0197112	0.144846	0.431237	0.61438	0.342223	0.523865	0.942066	0.450322	0.483404	0.142505	0
ENSG00000052795-FNIP2	-0.0141428	0.395237	0.611699	0.606523	0.90606	0.255321	0.409381	0.257349	0.308105	0.560869	0
ENSG00000052802-MSMO1	-0.0427744	0.135097	0.420946	0.268062	0.635712	0.689875	0.571384	0.262136	0.451323	0.0869598	0
ENSG00000052841-TTC17	-0.00952812	0.296834	0.553908	0.14867	0.00104202	0.0448593	0.389853	0.977463	0.0618991	0.882864	2
ENSG00000053108-FSTL4	0.0931593	0.109123	0.387754	0.567876	0.0659432	0.570474	0.00298665	0.295003	0.203928	0.000712153	2
ENSG00000053254-FOXN3	-0.00401313	0.731805	0.724856	0.710864	0.336024	0.900434	0.0977674	0.852683	0.629952	0.395619	0
ENSG00000053328-METTL24	-0.0513153	0.475943	0.64454	0.448461	0.100065	0.132274	0.740524	0.213426	0.328613	0.246977	0
ENSG00000053371-AKR7A2	-0.0432634	0.0382285	0.253725	0.715937	0.326225	0.878883	0.380083	0.812856	0.145402	0.0834773	0
ENSG00000053372-MRTO4	-0.0126314	0.2851	0.545681	0.399039	0.308229	0.223786	0.16121	0.987555	0.885679	0.624014	0
ENSG00000053438-NNAT	0.0514449	0.0732516	0.33248	0.891832	0.959122	0.612952	0.817456	0.740583	0.312012	0.0504464	0
ENSG00000053501-USE1	-0.0304711	0.0786228	0.340554	0.998953	0.803871	0.0513903	0.178392	0.425804	0.0934919	0.424893	0
ENSG00000053524-MCF2L2	0.0119519	0.674933	0.709077	0.52133	0.622132	0.883858	0.398473	0.907658	0.759594	0.177447	0
ENSG00000053702-NRIP2	0.0219145	0.324259	0.573893	0.396479	0.190843	0.472735	0.349264	0.477041	0.558516	0.657976	0
ENSG00000053747-LAMA3	-0.026475	0.15296	0.440789	0.199732	0.196745	0.832256	0.0163583	0.0275148	0.847248	0.0180677	3
ENSG00000053770-AP5M1	0.0288808	0.129335	0.414889	0.537409	0.363156	0.370878	0.745257	0.693064	0.841992	0.739373	0
ENSG00000053900-ANAPC4	0.0105716	0.494035	0.650544	0.106816	0.77303	0.783702	0.591637	0.241887	0.602604	0.00090823	1
ENSG00000053918-KCNQ1	-0.0236024	0.25864	0.528926	0.0719364	0.547746	0.348866	0.70799	0.59767	0.427545	0.0854122	0
ENSG00000054116-TRAPPC3	0.00414208	0.569771	0.676722	0.131559	0.0440699	0.510797	0.12054	0.437168	0.00942603	0.193221	2
ENSG00000054118-THRAP3	-0.0237526	0.0133615	0.159399	0.00302874	0.0943348	0.147347	0.185235	0.393321	0.832431	0.120049	1
ENSG00000054148-PHPT1	-0.00469379	0.754525	0.731911	0.786508	0.199821	0.582939	0.879121	0.619201	0.672168	0.41115	0
ENSG00000054179-ENTPD2	-0.0409072	0.320785	0.571439	0.176497	0.672253	0.799759	0.911994	0.636315	0.203861	0.274993	0
ENSG00000054219-LY75	-0.0422004	0.00919343	0.134277	0.163591	0.411301	0.70175	0.691379	0.510052	0.733499	0.0608472	0
ENSG00000054267-ARID4B	0.00969092	0.40226	0.614029	0.486552	0.866779	0.380555	0.758585	0.356566	0.525709	0.213492	0
ENSG00000054277-OPN3	-0.0127833	0.651805	0.700473	0.529784	0.104817	0.435262	0.282374	0.19512	0.907447	0.19724	0
ENSG00000054282-SDCCAG8	0.00603179	0.639817	0.698464	0.964551	0.322768	0.922479	0.440481	0.606343	0.282854	0.34467	0
ENSG00000054392-HHAT	-0.0112646	0.577688	0.678791	0.261036	0.799775	0.835434	0.385283	0.209914	0.340646	0.240672	0
ENSG00000054523-KIF1B	-0.0107891	0.357719	0.594817	0.244907	0.276445	0.316929	0.475249	0.650797	0.499524	0.253085	0
ENSG00000054598-FOXC1	-0.0142095	0.512162	0.657339	0.0122149	0.592686	0.570747	0.526511	0.756667	0.0835667	0.298473	1
ENSG00000054611-TBC1D22A	0.000805921	0.937901	0.769753	0.788821	0.147384	0.133097	0.0874836	0.29203	0.981638	0.104182	0
ENSG00000054654-SYNE2	-0.0238549	0.0702621	0.327026	0.308533	0.000644035	0.735382	0.276929	0.0696353	0.185724	0.561006	1
ENSG00000054690-PLEKHH1	0.0392758	0.0872796	0.354933	0.714759	0.639058	0.439218	0.45262	0.24066	0.0803692	0.930208	0
ENSG00000054793-ATP9A	-0.0483135	0.000285934	0.0231195	0.0500408	0.52952	0.557627	0.661898	0.671787	0.0463318	0.985714	1
ENSG00000054965-FAM168A	-0.00848337	0.47433	0.643893	0.655526	0.636098	0.793423	0.0412116	0.154998	0.724908	0.560442	1
ENSG00000054967-RELT	0.000829391	0.968308	0.775861	0.635573	0.768686	0.32699	0.501805	0.176169	0.461654	0.116759	0
ENSG00000054983-GALC	0.00240333	0.830944	0.750475	0.811727	0.765697	0.493336	0.202784	0.33589	0.0855735	0.621799	0
ENSG00000055044-NOP58	-0.000133713	0.991022	0.779164	0.312485	0.23116	0.603871	0.151188	0.517579	0.549553	0.272457	0
ENSG00000055070-SZRD1	-0.0161938	0.0305621	0.229578	0.220485	0.535783	0.470493	0.97974	0.601052	0.685833	0.667627	0
ENSG00000055118-KCNH2	0.0531423	0.37273	0.602861	0.367756	0.102795	0.458315	0.930589	0.017938	0.759266	0.33199	1
ENSG00000055130-CUL1	0.00555413	0.46329	0.640929	0.776508	0.0373852	0.0905911	0.877858	0.765175	0.273105	0.248032	1
ENSG00000055147-FAM114A2	0.0307308	0.00548887	0.107505	0.00327392	0.577778	0.0936013	0.896186	0.291023	0.507204	0.995884	1
ENSG00000055163-CYFIP2	0.0190174	0.550019	0.670373	0.828491	0.964864	0.210595	0.244657	0.596287	0.00126659	0.175315	1
ENSG00000055208-TAB2	0.00181487	0.871236	0.759509	0.181865	0.0386012	0.913802	0.0351319	0.620757	0.78077	0.191811	2
ENSG00000055211-GINM1	-0.0174882	0.1415	0.427892	0.951947	0.272988	0.675619	0.373266	0.747405	0.237819	0.73213	0
ENSG00000055332-EIF2AK2	-0.00190505	0.895701	0.763028	0.663421	0.102281	0.264749	0.856251	0.933681	0.14922	0.0463942	1
ENSG00000055483-USP36	-0.0218182	0.058635	0.304672	0.697388	0.956546	0.474196	0.780424	0.884904	0.464876	0.114344	0
ENSG00000055609-KMT2C	-0.00506006	0.557643	0.672525	0.0378048	0.0999453	0.646683	0.052668	0.0617365	0.85632	0.157088	1
ENSG00000055732-MCOLN3	0.0334925	0.471937	0.643637	0.939253	0.926029	0.340284	0.160936	0.255572	0.0833636	0.630858	0
ENSG00000055813-CCDC85A	0.18552	0.00756686	0.124173	0.710641	0.720899	0.400545	0.248424	0.456398	0.1243	0.0261621	1
ENSG00000055917-PUM2	0.0143813	0.129772	0.415213	0.306626	0.0231336	0.0963368	0.0441366	0.114593	0.449227	0.737122	2
ENSG00000055950-MRPL43	-0.00891837	0.413594	0.620259	0.785073	0.472065	0.744912	0.786274	0.0431134	0.584297	0.505675	1
ENSG00000056050-HPF1	0.0376342	0.0348601	0.2452	0.136578	0.436829	0.506369	0.0354989	0.260798	0.213616	0.11934	1
ENSG00000056097-ZFR	-0.0107889	0.219889	0.49916	0.54457	0.882465	0.954884	0.104908	0.814854	0.64871	0.0158982	1
ENSG00000056277-ZNF280C	0.0185458	0.154765	0.443019	0.810115	0.912667	0.329493	0.874879	0.250413	0.464023	0.728605	0
ENSG00000056558-TRAF1	-0.0328049	0.194576	0.477262	0.270168	0.00254854	0.000332336	0.625571	0.183403	0.753858	0.1997	2
ENSG00000056586-RC3H2	-0.00716052	0.436425	0.629487	0.335217	0.552739	0.728537	0.236575	0.579404	0.726389	0.782422	0
ENSG00000056736-IL17RB	0.049225	0.0693832	0.326174	0.105691	0.775576	0.690535	0.658856	0.815858	0.114597	0.15215	0
ENSG00000056972-TRAF3IP2	-0.0335239	0.00159814	0.0599593	0.0194482	0.872562	0.0203619	0.292187	0.294809	0.0168098	0.04273	4
ENSG00000056998-GYG2	-0.056165	0.108791	0.387618	0.853134	0.950048	0.0213489	0.77647	0.841156	0.36919	0.277168	1
ENSG00000057019-DCBLD2	0.0626731	0.00303283	0.0802146	0.663919	0.165403	0.60872	0.0761852	0.0496355	0.282311	0.142698	1
ENSG00000057149-SERPINB3	0.0969488	0.145429	0.431319	0.0715142	0.18973	0.408026	0.332028	0.470073	0.8872	0.262928	0
ENSG00000057252-SOAT1	-0.0135393	0.282751	0.543888	0.954255	0.253159	0.727075	0.66471	0.174548	0.588228	0.0406858	1
ENSG00000057294-PKP2	-0.0331915	0.0787546	0.340736	0.299984	0.945213	0.342961	0.336428	0.00539299	0.269474	0.232225	1
ENSG00000057608-GDI2	0.0116746	0.166844	0.45381	0.2399	0.633998	0.832974	0.699389	0.913429	0.219884	0.85228	0
ENSG00000057657-PRDM1	-0.0682089	0.00324375	0.0827273	0.0199178	0.138901	0.908294	0.894829	0.792147	0.213745	0.40038	1
ENSG00000057663-ATG5	0.0219895	0.00658716	0.116208	0.0270572	0.000418427	0.492769	0.863738	0.449295	0.426424	0.371843	2
ENSG00000057704-TMCC3	-0.0805369	0.0697007	0.326226	0.925254	0.522898	0.647214	0.25401	0.595307	0.912316	0.0021592	1
ENSG00000057757-PITHD1	0.0130147	0.185356	0.470197	0.765011	0.0129034	0.50375	0.450252	0.93126	0.137238	0.373493	1
ENSG00000057935-MTA3	0.0119587	0.220923	0.499744	0.0183652	0.0310516	0.153713	0.901363	0.258443	0.16375	0.510614	2
ENSG00000058056-USP13	-0.0520646	0.0307212	0.230206	0.108849	0.43838	0.73836	0.441695	0.0218331	0.42955	0.674299	1
ENSG00000058063-ATP11B	-0.0148608	0.0984964	0.370436	0.230358	0.440603	0.944524	0.764724	0.378562	0.851528	0.300267	0
ENSG00000058085-LAMC2	-0.0384723	0.00813013	0.128388	0.758937	0.991461	0.476087	0.447739	0.680283	0.678673	0.901525	0
ENSG00000058091-CDK14	-0.0639919	0.00142475	0.0565243	0.372477	0.00502793	0.670958	0.785965	0.975512	0.971124	0.00207584	2
ENSG00000058262-SEC61A1	-0.0162851	0.189996	0.47297	0.208259	0.219438	0.709297	0.837642	0.878269	0.878498	0.00102308	1
ENSG00000058272-PPP1R12A	0.0110207	0.192395	0.475674	0.617777	0.448884	0.602529	0.811533	0.563672	0.818179	0.155283	0
ENSG00000058335-RASGRF1	-0.0529359	0.303075	0.558287	0.649489	0.381948	0.724875	0.160562	0.647373	0.744555	0.263068	0
ENSG00000058404-CAMK2B	-0.0511539	0.542763	0.668135	0.516427	0.460733	0.408336	0.746514	0.538461	0.897365	0.81921	0
ENSG00000058453-CROCC	0.0642554	0.0242357	0.206563	0.476844	0.26112	0.250133	0.12161	0.233905	0.784125	0.335328	0
ENSG00000058600-POLR3E	0.00249176	0.759263	0.733256	0.766008	0.18972	0.496595	0.827106	0.97572	0.10529	0.915033	0
ENSG00000058668-ATP2B4	-0.0401828	0.000448793	0.0309966	0.0241088	0.434607	0.472897	0.0834122	0.659538	0.81959	0.931834	1
ENSG00000058673-ZC3H11A	0.00264537	0.894179	0.763028	0.462081	0.124072	0.862835	0.359829	0.566219	0.587749	0.545428	0
ENSG00000058729-RIOK2	0.0135691	0.186653	0.471295	0.21518	0.0262636	0.766219	0.245613	0.375968	0.311265	0.0460041	2
ENSG00000058799-YIPF1	0.0255479	0.0362636	0.24945	0.0416387	0.0865199	0.430028	0.173825	0.462644	0.882823	0.0883458	1
ENSG00000058804-NDC1	0.00429585	0.700656	0.7165	0.487069	0.323456	0.760674	0.65539	0.735634	0.738976	0.774998	0
ENSG00000058866-DGKG	-0.0798834	0.0755765	0.335456	0.344787	0.321491	0.329103	0.32726	0.904484	0.700257	0.37857	0
ENSG00000059122-FLYWCH1	0.0201341	0.233405	0.511137	0.0218723	0.0530427	0.717317	0.290467	0.71834	0.323191	0.571759	1
ENSG00000059145-UNKL	0.0105323	0.533136	0.665278	0.522348	0.491971	0.744962	0.60473	0.0155845	0.180364	0.610199	1
ENSG00000059377-TBXAS1	0.0365113	0.0820121	0.346565	0.537662	0.620828	0.606598	0.395011	0.995722	0.334456	0.33114	0
ENSG00000059378-PARP12	0.0222195	0.163667	0.450704	0.37458	0.40331	0.170527	0.344483	0.580828	0.219273	0.405714	0
ENSG00000059573-ALDH18A1	-0.0278276	0.00991431	0.137955	0.420863	0.104876	0.136711	0.784714	0.632517	0.191627	0.059525	0
ENSG00000059588-TARBP1	-0.0149197	0.236375	0.512767	0.504034	0.0205069	0.617821	0.285307	0.519027	0.718332	0.651927	1
ENSG00000059691-GATB	0.00870314	0.503348	0.654285	0.288265	0.0852782	0.849367	0.709194	0.409773	0.583966	0.226275	0
ENSG00000059728-MXD1	0.0306301	0.163591	0.450704	0.685897	0.996888	0.414866	0.162844	0.338023	0.146932	0.0849163	0
ENSG00000059758-CDK17	0.0196793	0.0414967	0.263458	0.574681	0.561423	0.963959	0.918623	0.265604	0.0557406	0.400814	0
ENSG00000059769-DNAJC25	0.016195	0.272527	0.537098	0.861681	0.566656	0.23609	0.299652	0.806243	0.115898	0.126411	0
ENSG00000059804-SLC2A3	-0.00584714	0.870291	0.759403	0.407788	0.0176834	0.724799	0.369103	0.891627	0.121118	0.0351101	2
ENSG00000059915-PSD	0.0147154	0.627985	0.693851	0.443787	0.921701	0.849873	0.489726	0.000398171	0.58189	0.316972	1
ENSG00000060069-CTDP1	0.0148941	0.167784	0.45467	0.863249	0.41386	0.808923	0.539773	0.243094	0.653275	0.550021	0
ENSG00000060138-YBX3	0.00754678	0.536762	0.666558	0.278089	0.0748141	0.102381	0.694546	0.0388127	0.542175	0.245506	1
ENSG00000060140-STYK1	0.0133416	0.43743	0.630115	0.35827	0.823801	0.372509	0.910475	0.678327	0.953696	0.405857	0
ENSG00000060237-WNK1	-0.0109875	0.260658	0.531329	0.0186136	0.147371	0.491609	0.0227652	0.0793388	0.853951	0.996851	2
ENSG00000060339-CCAR1	0.0148187	0.149831	0.436183	0.937705	0.0412876	0.046569	0.145676	0.29588	0.0137342	0.715383	3
ENSG00000060491-OGFR	0.0135601	0.198173	0.479469	0.256213	0.0439984	0.0683351	0.39816	0.556458	0.137814	0.810339	1
ENSG00000060558-GNA15	-0.00414907	0.807397	0.743701	0.333971	0.849099	0.210682	0.220778	0.177988	0.889687	0.893496	0
ENSG00000060642-PIGV	-0.0143108	0.234221	0.511549	0.311226	0.590656	0.566219	0.873771	0.0295802	0.245757	0.785263	1
ENSG00000060656-PTPRU	-0.0086589	0.478572	0.645441	0.930156	0.881669	0.720031	0.214366	0.0420516	0.735994	0.0652092	1
ENSG00000060688-SNRNP40	-0.0215892	0.0298477	0.227827	0.0433508	0.686977	0.825539	0.00420052	0.375164	0.209023	0.191908	2
ENSG00000060709-RIMBP2	0.0350631	0.581914	0.680141	0.175401	0.484207	0.752759	0.54943	0.0440652	0.180693	0.338862	1
ENSG00000060749-QSER1	0.0175294	0.0912213	0.360237	0.952735	0.732595	0.0298123	0.0131004	0.774833	0.356059	0.126627	2
ENSG00000060762-MPC1	0.0151648	0.295321	0.553098	0.192491	0.744699	0.501359	0.775	0.680682	0.0179234	0.0644323	1
ENSG00000060971-ACAA1	-0.0100932	0.468838	0.643001	0.896372	0.376814	0.153665	0.583179	0.294434	0.0547338	0.573188	0
ENSG00000060982-BCAT1	0.0352821	0.554748	0.67209	0.588923	0.292181	0.153797	0.14431	0.116271	0.313959	0.521119	0
ENSG00000061273-HDAC7	0.0113961	0.341543	0.585638	0.471728	0.15956	0.956993	0.990578	0.0704825	0.444224	0.328424	0
ENSG00000061337-LZTS1	0.0155094	0.800832	0.742519	0.524778	0.687236	0.74519	0.0667944	0.699159	0.281262	0.581968	0
ENSG00000061455-PRDM6	0.0304875	0.50998	0.656532	0.268081	0.132822	0.580301	0.0354789	0.690432	0.535133	0.444604	1
ENSG00000061656-SPAG4	-0.0714402	0.00213573	0.0700656	0.514803	0.0217643	0.747503	0.136573	0.912863	0.238272	0.0640144	1
ENSG00000061676-NCKAP1	0.00656317	0.421761	0.623386	0.396418	0.0551893	0.541115	0.106443	0.77982	0.940028	0.339756	0
ENSG00000061794-MRPS35	-0.00350969	0.685957	0.712488	0.232236	0.0602324	0.899745	0.0640268	0.760359	0.0314679	0.0397278	2
ENSG00000061918-GUCY1B1	-0.00255814	0.94765	0.771871	0.737124	0.281191	0.402782	0.742478	0.207772	0.425869	0.760852	0
ENSG00000061936-SFSWAP	0.00262685	0.76601	0.734552	0.794881	0.074578	0.115789	0.431426	0.561918	0.435052	0.424027	0
ENSG00000061938-TNK2	0.0134917	0.414244	0.620485	0.033235	0.253999	0.916462	0.775994	0.176299	0.383842	0.311698	1
ENSG00000061987-MON2	0.0194042	0.0184821	0.185189	0.630739	0.418156	0.133204	0.0502442	0.313373	0.241116	0.716843	0
ENSG00000062038-CDH3	0.00642097	0.740506	0.727291	0.138302	0.903986	0.987584	0.896891	0.271648	0.520033	0.00508148	1
ENSG00000062194-GPBP1	0.00713548	0.368234	0.601322	0.65929	0.360737	0.413862	0.263091	0.325689	0.439589	0.0835683	0
ENSG00000062282-DGAT2	0.0255548	0.446413	0.633258	0.907484	0.0494433	0.143283	0.0199567	0.472761	0.937639	0.00104236	3
ENSG00000062370-ZNF112	0.00854785	0.58431	0.68112	0.0207577	0.00236033	0.534386	0.213196	0.73388	0.580644	0.421971	2
ENSG00000062485-CS	-0.00238871	0.766062	0.734552	0.932545	0.226902	0.607515	0.197776	0.814297	0.632922	0.151842	0
ENSG00000062524-LTK	0.0174963	0.630659	0.694972	0.921036	0.00495633	0.615398	0.3022	0.095018	0.948792	0.284856	1
ENSG00000062582-MRPS24	0.0245385	0.227702	0.50517	0.666806	0.91335	0.93327	0.340745	0.59368	0.181228	0.834269	0
ENSG00000062598-ELMO2	-0.00466326	0.642855	0.698718	0.982893	0.27476	0.220003	0.46431	0.371841	0.269729	0.904095	0
ENSG00000062650-WAPL	-0.00630428	0.359611	0.596013	0.176719	0.301288	0.37135	0.711748	0.276847	0.635269	0.00971972	1
ENSG00000062716-VMP1	0.0645529	3.29e-06	0.00181145	0.125168	0.0328876	0.337308	0.905982	0.857308	0.180786	0.370269	1
ENSG00000062725-APPBP2	-0.000319381	0.972036	0.776257	0.597419	0.376342	0.675162	0.982593	0.6288	0.562706	0.0470965	1
ENSG00000062822-POLD1	0.012994	0.34446	0.587043	0.848527	0.752483	0.412659	0.0374796	0.893776	0.434575	0.0443129	2
ENSG00000063015-SEZ6	0.0363818	0.22621	0.504448	0.179031	0.367262	0.869889	0.984086	0.757249	0.703924	0.867323	0
ENSG00000063046-EIF4B	-0.0247968	0.0236047	0.205199	0.466364	0.0219426	0.00847027	0.192717	0.790594	0.861366	0.16467	2
ENSG00000063127-SLC6A16	-0.0430229	0.122455	0.406543	0.680138	0.00104056	0.840598	0.458683	0.812464	0.972203	0.748549	1
ENSG00000063169-BICRA	0.0107445	0.591225	0.683122	0.160818	0.0499443	0.662182	0.409289	0.245046	0.942932	0.121808	1
ENSG00000063176-SPHK2	-0.0323011	0.070423	0.327351	0.549417	0.992461	0.662549	0.740114	0.376617	0.0217437	0.37722	1
ENSG00000063177-RPL18	-0.0217747	0.0658128	0.319797	0.260808	0.524764	0.449943	0.312313	0.493634	0.19577	0.699912	0
ENSG00000063180-CA11	0.0433701	0.12916	0.414486	0.173545	0.464847	0.214486	0.832034	0.4964	0.507528	0.251847	0
ENSG00000063241-ISOC2	0.00447525	0.749799	0.730048	0.385384	0.517784	0.74954	0.276597	0.52038	0.738163	0.198566	0
ENSG00000063244-U2AF2	-0.0180468	0.0243657	0.206821	0.227313	0.791174	0.307218	0.712923	0.356157	0.673372	0.0261911	1
ENSG00000063245-EPN1	0.000724542	0.942519	0.770546	0.52292	0.0541356	0.693998	0.457778	0.179296	0.420907	0.878009	0
ENSG00000063322-MED29	0.00393946	0.641301	0.698491	0.298765	0.0169441	0.104426	0.738237	0.857086	0.773125	0.196347	1
ENSG00000063587-ZNF275	-0.0425567	0.00567996	0.109365	0.233945	0.149548	0.312308	0.985213	0.116801	0.617568	0.485307	0
ENSG00000063601-MTMR1	0.011039	0.319365	0.570491	0.128034	0.557306	0.0122391	0.85218	0.803317	0.521477	0.849053	1
ENSG00000063660-GPC1	-0.00108091	0.955814	0.774035	0.51509	0.324969	0.371923	0.509634	0.610421	0.743866	0.0301331	1
ENSG00000063761-ADCK1	-0.0111293	0.626954	0.693657	0.395551	0.346028	0.724516	0.262344	0.00982474	0.509861	0.923706	1
ENSG00000063854-HAGH	0.0131337	0.262683	0.533008	0.0984199	0.398536	0.595367	0.805627	0.394278	0.338002	0.00945992	1
ENSG00000063978-RNF4	-0.0137802	0.094729	0.365091	0.447026	0.325042	0.822498	0.336883	0.4522	0.106815	0.348449	0
ENSG00000064012-CASP8	-0.0290709	0.123611	0.408051	0.930906	0.128783	0.99583	0.502647	0.580281	0.357258	0.0386826	1
ENSG00000064042-LIMCH1	-0.0385689	0.117582	0.399631	0.307283	0.85698	0.696499	0.784466	0.264595	0.988925	0.326685	0
ENSG00000064102-INTS13	0.0268199	0.0299067	0.227861	0.0630142	0.058791	0.641739	0.279098	0.956507	0.99476	0.0475307	1
ENSG00000064115-TM7SF3	0.0141926	0.470041	0.643001	0.738068	0.284578	0.136953	0.0197767	0.842538	0.284227	0.901896	1
ENSG00000064195-DLX3	-0.0279954	0.567006	0.675523	0.921561	0.391458	0.296024	0.762276	0.890713	0.298304	0.430642	0
ENSG00000064199-SPA17	0.00968321	0.422467	0.62388	0.853722	0.114995	0.20142	0.790457	0.208827	0.124611	0.461485	0
ENSG00000064201-TSPAN32	0.0103046	0.834349	0.750873	0.640181	0.0477554	0.0121496	0.228381	0.75194	0.360597	0.831887	2
ENSG00000064218-DMRT3	0.00420403	0.859898	0.758202	0.41378	0.0734457	0.105356	0.976954	0.706276	0.616782	0.146534	0
ENSG00000064225-ST3GAL6	0.0714639	0.00103872	0.0470028	0.50605	0.0816544	0.88008	0.298579	0.459711	0.166742	0.856964	0
ENSG00000064270-ATP2C2	-0.040174	0.0956561	0.366485	0.371368	0.0110578	0.702615	0.694624	0.404115	0.0751748	0.474009	1
ENSG00000064300-NGFR	0.0887803	0.0755719	0.335456	0.770654	0.494807	0.34756	0.200826	0.514862	0.720789	0.0200452	1
ENSG00000064309-CDON	-0.0654802	0.000915928	0.0449001	0.983481	0.0134366	0.386102	0.338078	0.520667	0.0400083	0.37798	2
ENSG00000064313-TAF2	0.00525386	0.489351	0.649208	0.259468	0.872329	0.692058	0.768436	0.590406	0.612882	0.844568	0
ENSG00000064393-HIPK2	0.031041	0.050694	0.28578	0.241812	0.271413	0.38858	0.171851	0.992625	0.707663	0.612833	0
ENSG00000064419-TNPO3	-0.00790303	0.26915	0.53558	0.720909	0.311386	0.791354	0.064526	0.885281	0.326136	0.873712	0
ENSG00000064490-RFXANK	-0.00293334	0.800466	0.742519	0.283192	0.95902	0.556425	0.0438154	0.405184	0.852037	0.0201553	2
ENSG00000064545-TMEM161A	0.0161831	0.398264	0.613038	0.154832	0.871649	0.567059	0.044069	0.722812	0.0887691	0.941616	1
ENSG00000064547-LPAR2	0.0185081	0.233922	0.511286	0.225227	0.685245	0.578363	0.103586	0.62445	0.556679	0.13581	0
ENSG00000064601-CTSA	6.09e-05	0.995886	0.780509	0.446662	0.0120795	0.878969	0.391055	0.469226	0.224442	0.0192038	2
ENSG00000064607-SUGP2	-0.0186079	0.041383	0.263029	0.692011	0.0265103	0.0107612	0.825205	0.419665	0.438362	0.843332	2
ENSG00000064651-SLC12A2	-0.010489	0.595118	0.684677	0.241606	0.997346	0.525894	0.347799	0.557675	0.487534	0.188209	0
ENSG00000064652-SNX24	0.0332962	0.00600155	0.111832	0.784337	0.20534	0.0469156	0.457858	0.806909	0.0150748	0.527903	2
ENSG00000064655-EYA2	-0.000836175	0.944374	0.770749	0.525995	0.339614	0.925856	0.889855	0.24985	0.461833	0.0295379	1
ENSG00000064666-CNN2	-0.018559	0.487793	0.648399	0.925979	0.755297	0.0842424	0.268299	0.0489304	0.835799	0.861479	1
ENSG00000064687-ABCA7	-0.0563669	0.19498	0.477667	0.563365	0.414805	0.966503	0.87987	0.0550961	0.587447	0.112324	0
ENSG00000064692-SNCAIP	-0.00636783	0.69844	0.715687	0.13092	0.0557705	0.351421	0.638084	0.628541	0.643247	0.698766	0
ENSG00000064703-DDX20	0.00202173	0.845291	0.754899	0.0939846	0.372893	0.490953	0.259603	0.538653	0.327863	0.0686854	0
ENSG00000064726-BTBD1	-0.00830195	0.439941	0.630897	0.539971	0.752616	0.0420372	0.791359	0.255401	0.267187	0.0537721	1
ENSG00000064763-FAR2	0.0370673	0.0727906	0.331599	0.721941	0.234134	0.586583	0.109903	0.928472	0.0452907	0.842765	1
ENSG00000064787-BCAS1	-0.00267252	0.888921	0.762578	0.470673	0.232132	0.894113	0.710637	0.0117381	0.273262	0.710144	1
ENSG00000064886-CHI3L2	-0.0200141	0.648118	0.699574	0.83198	0.634946	0.361645	0.02146	0.138662	0.515542	0.798387	1
ENSG00000064932-SBNO2	0.012297	0.443313	0.632268	0.27021	0.300663	0.672498	0.433797	0.900442	0.252542	0.954836	0
ENSG00000064933-PMS1	0.0151381	0.204243	0.485639	0.0885519	0.799259	0.83577	0.707599	0.689394	0.314834	0.170829	0
ENSG00000064961-HMG20B	0.0112295	0.333832	0.580663	0.985809	0.39606	0.708898	0.390421	0.206988	0.576639	0.735244	0
ENSG00000064989-CALCRL	-0.076862	0.0749647	0.334301	0.791103	0.282711	0.522238	0.741401	0.415087	0.583021	0.245802	0
ENSG00000064995-TAF11	0.00631921	0.570962	0.677069	0.298591	0.132853	0.474039	0.0625659	0.858893	0.572457	0.323737	0
ENSG00000064999-ANKS1A	-0.0139025	0.099643	0.372372	0.326046	0.791772	0.750942	0.177147	0.533539	0.467303	0.222113	0
ENSG00000065000-AP3D1	0.00751141	0.370868	0.602022	0.0610221	0.840514	0.685883	0.234836	0.673977	0.348466	0.0866116	0
ENSG00000065029-ZNF76	-0.0110777	0.263392	0.533138	0.156081	0.849009	0.47298	0.917467	0.0603589	0.84299	0.0125653	1
ENSG00000065054-SLC9A3R2	-0.00914266	0.641225	0.698491	0.639857	0.826137	0.288906	0.859823	0.748662	0.879677	0.445034	0
ENSG00000065057-NTHL1	-0.0602545	0.000559528	0.034461	0.897207	0.128522	0.237058	0.460988	0.360438	0.803104	0.0598622	0
ENSG00000065060-UHRF1BP1	0.00836674	0.489154	0.649141	0.631938	0.114219	0.776889	0.28399	0.891216	0.575091	0.103536	0
ENSG00000065135-GNAI3	0.00534554	0.487151	0.648399	0.58675	0.0997313	0.0685043	0.0931193	0.73321	0.263782	0.847878	0
ENSG00000065150-IPO5	-0.0119406	0.179159	0.465907	0.226766	0.596282	0.520973	0.253643	0.198323	0.740739	0.05118	0
ENSG00000065154-OAT	0.024149	0.100465	0.3738	0.961483	0.715125	0.319353	0.691803	0.618665	0.251865	0.0322462	1
ENSG00000065183-WDR3	-0.00494533	0.643474	0.698718	0.128533	0.845167	0.734336	0.0408728	0.938186	0.217128	0.612014	1
ENSG00000065243-PKN2	-0.00600567	0.41135	0.61924	0.834102	0.969773	0.942428	0.888618	0.976649	0.954967	0.0925362	0
ENSG00000065268-WDR18	-0.0115529	0.55832	0.672731	0.454957	0.866442	0.388023	0.550125	0.73096	0.535385	0.438861	0
ENSG00000065308-TRAM2	-0.00845804	0.556808	0.67245	0.25319	0.209131	0.489569	0.252311	0.436554	0.841454	0.00263102	1
ENSG00000065320-NTN1	-0.00386629	0.791964	0.74099	0.907063	0.949219	0.374456	0.731266	0.190427	0.319366	0.0691497	0
ENSG00000065328-MCM10	0.00442492	0.917012	0.766239	0.236134	0.78056	0.572031	0.682752	0.114592	0.259032	0.153868	0
ENSG00000065357-DGKA	-0.000179717	0.991575	0.779353	0.360568	0.348548	0.906625	0.415037	0.0977012	0.0741776	0.0306091	1
ENSG00000065361-ERBB3	0.0188628	0.136443	0.422485	0.692138	0.273634	0.347697	0.721413	0.521788	0.12496	0.417444	0
ENSG00000065413-ANKRD44	-0.029361	0.0271977	0.218597	0.260236	0.248983	0.213006	0.920132	0.990274	0.943811	0.000135235	1
ENSG00000065427-KARS1	-0.0104363	0.250711	0.52459	0.690047	0.433898	0.891425	0.0243603	0.67675	0.788706	0.736444	1
ENSG00000065457-ADAT1	-0.0126903	0.354047	0.593247	0.926305	0.621043	0.859658	0.469908	0.82977	0.116897	0.514548	0
ENSG00000065485-PDIA5	0.0180552	0.441853	0.631883	0.497901	0.629807	0.682029	0.290123	0.263471	0.662756	0.0613657	0
ENSG00000065491-TBC1D22B	-0.013	0.223685	0.502064	0.285889	0.966086	0.32446	0.253664	0.64	0.110362	0.375581	0
ENSG00000065518-NDUFB4	9.86e-05	0.992404	0.779424	0.449501	0.353828	0.435598	0.0848871	0.339484	0.157177	0.370408	0
ENSG00000065526-SPEN	-0.0243803	0.0331294	0.239297	0.0662268	0.60921	0.400687	0.146188	0.109474	0.340189	0.26505	0
ENSG00000065534-MYLK	-0.0114224	0.713193	0.719787	0.368748	0.493455	0.608184	0.548895	0.0415472	0.501107	0.582225	1
ENSG00000065548-ZC3H15	-0.00170947	0.847644	0.75528	0.563526	0.0822024	0.0866868	0.119467	0.508794	0.200308	0.00910245	1
ENSG00000065559-MAP2K4	-0.0101916	0.319087	0.570294	0.223765	0.807018	0.531001	0.800029	0.186303	0.768576	0.00657222	1
ENSG00000065600-PACC1	0.00746073	0.707777	0.718219	0.927647	0.0904659	0.0897047	0.294887	0.276792	0.144568	0.7324	0
ENSG00000065613-SLK	0.0157772	0.174628	0.462301	0.401747	0.468096	0.047438	0.378851	0.603011	0.774042	0.38599	1
ENSG00000065615-CYB5R4	0.0476402	0.000121298	0.01437	0.0062868	0.376372	0.758835	0.570672	0.774018	0.198677	0.937581	1
ENSG00000065618-COL17A1	-0.0724091	0.0902006	0.358689	0.104764	0.0558499	0.329696	0.0843653	0.203365	0.900002	0.765441	0
ENSG00000065621-GSTO2	-0.00209515	0.964926	0.775257	0.525596	0.511955	0.664703	0.505078	0.695458	0.844686	0.498804	0
ENSG00000065665-SEC61A2	-0.01136	0.485332	0.648211	0.715025	0.656919	0.474365	0.288964	0.900386	0.182277	0.0785174	0
ENSG00000065675-PRKCQ	-0.0303058	0.305808	0.559876	0.636593	0.000465418	0.884777	0.26196	0.520896	0.385284	0.370443	1
ENSG00000065717-TLE2	0.00897746	0.59998	0.686152	0.404013	0.598104	0.891063	0.0254376	0.26878	0.624978	0.480422	1
ENSG00000065802-ASB1	0.014527	0.183602	0.469204	0.937543	0.647309	0.940082	0.217004	0.384545	0.311339	0.668384	0
ENSG00000065809-FAM107B	-0.000665271	0.956983	0.774037	0.311197	0.000766112	0.865415	0.368734	0.450615	0.0454309	0.997301	2
ENSG00000065833-ME1	-0.0228136	0.350934	0.591432	0.656445	0.563404	0.599084	0.637577	0.377652	0.690878	0.0381041	1
ENSG00000065882-TBC1D1	0.00281953	0.809976	0.744435	0.158873	0.587027	0.953541	0.0555702	0.0578563	0.515123	0.0969906	0
ENSG00000065883-CDK13	0.00463652	0.479157	0.645516	0.0424154	0.460496	0.747848	0.309766	0.0279637	0.0388192	0.625088	3
ENSG00000065911-MTHFD2	0.0444237	0.051862	0.288659	0.596223	0.636959	0.22307	0.374161	0.71593	0.671511	0.44188	0
ENSG00000065923-SLC9A7	-0.0342737	0.0264321	0.21544	0.309547	0.819448	0.0780861	0.0548022	0.752214	0.739899	0.695598	0
ENSG00000065970-FOXJ2	-0.0123563	0.301701	0.557449	0.81403	0.375092	0.722701	0.843802	0.973177	0.715422	0.415987	0
ENSG00000065978-YBX1	0.00155593	0.883173	0.762228	0.862467	0.339915	0.00334616	0.709366	0.642742	0.80733	0.701959	1
ENSG00000065989-PDE4A	-0.00613179	0.732811	0.725011	0.291948	0.011575	0.478214	0.693804	0.637175	0.701486	0.989759	1
ENSG00000066027-PPP2R5A	0.00712801	0.447002	0.633454	0.605368	0.949497	0.0347142	0.244058	0.419423	0.175669	0.141071	1
ENSG00000066044-ELAVL1	-0.00863296	0.27061	0.536446	0.293649	0.109024	0.284486	0.124216	0.606823	0.637668	0.850036	0
ENSG00000066084-DIP2B	-0.00751082	0.419029	0.621909	0.515339	0.0170694	0.90686	0.174351	0.596679	0.244445	0.691129	1
ENSG00000066117-SMARCD1	0.00454893	0.578309	0.678879	0.542949	0.887989	0.862952	0.0143152	0.765594	0.473305	0.486174	1
ENSG00000066135-KDM4A	0.00621456	0.568623	0.67623	0.581069	0.675092	0.155111	0.0541106	0.564712	0.778412	0.526583	0
ENSG00000066136-NFYC	9.6e-05	0.991893	0.779353	0.261036	0.699476	0.998415	0.261812	0.150573	0.962587	0.636822	0
ENSG00000066185-ZMYND12	0.00164497	0.924375	0.767454	0.769264	0.318821	0.397382	0.827203	0.550287	0.897723	0.778346	0
ENSG00000066230-SLC9A3	0.25284	4.21e-05	0.0077307	0.352625	3.02e-05	0.717235	0.523392	0.614878	0.471158	0.0212082	2
ENSG00000066248-NGEF	-0.0167749	0.659355	0.702766	0.350997	0.904928	0.942099	0.419373	0.114625	0.076736	0.712251	0
ENSG00000066279-ASPM	0.113658	0.000905093	0.0446254	0.970663	0.268284	0.00879145	0.390775	0.630847	0.440798	0.00321466	2
ENSG00000066294-CD84	0.0394797	0.138628	0.425116	0.426403	0.13273	0.397488	0.0560673	0.923534	0.738636	0.97877	0
ENSG00000066322-ELOVL1	-0.0141382	0.16779	0.45467	0.519198	0.476539	0.0656924	0.103558	0.0207238	0.937918	0.131912	1
ENSG00000066336-SPI1	0.0678747	0.000817833	0.04236	0.206015	0.772019	0.630327	0.14091	0.272954	0.0953256	0.0919455	0
ENSG00000066379-POLR1H	0.0255643	0.425051	0.624088	0.182839	0.175695	0.162369	0.350817	0.92372	0.149825	0.00644642	1
ENSG00000066382-MPPED2	0.0810992	0.0724849	0.331338	0.951309	0.790897	0.00364336	0.858669	0.810106	0.337488	0.145958	1
ENSG00000066405-CLDN18	-0.00949996	0.80618	0.743572	0.618412	0.214516	0.104713	0.635305	0.161804	0.0930572	0.0540116	0
ENSG00000066422-ZBTB11	-0.00090143	0.92487	0.767454	0.271342	0.339899	0.904619	0.45691	0.903348	0.118181	0.00906616	1
ENSG00000066427-ATXN3	0.0111542	0.380207	0.606067	0.192307	0.738631	0.461453	0.78779	0.451829	0.396046	0.0815409	0
ENSG00000066455-GOLGA5	0.00415781	0.644977	0.698894	0.736463	0.956697	0.356743	0.228427	0.0492461	0.252767	0.989428	1
ENSG00000066468-FGFR2	0.0182097	0.335893	0.582442	0.758419	0.32732	0.574171	0.915719	0.833064	0.289099	0.431269	0
ENSG00000066557-LRRC40	0.00795836	0.522186	0.661386	0.196505	0.476572	0.677379	0.271057	0.987192	0.953446	0.207788	0
ENSG00000066583-ISOC1	-0.00875106	0.524428	0.66221	0.605508	0.825562	0.171843	0.170447	0.569384	0.217359	0.768308	0
ENSG00000066629-EML1	-0.0460309	0.000960753	0.0454669	0.34214	0.470915	0.882803	0.956098	0.351459	0.420732	0.00427963	1
ENSG00000066651-TRMT11	0.0142791	0.211802	0.491344	0.00273655	0.0944993	0.446406	0.253441	0.938953	0.536938	0.503816	1
ENSG00000066654-THUMPD1	-0.00597384	0.440316	0.631117	0.775244	0.0470822	0.118787	0.200123	0.686542	0.380782	0.108029	1
ENSG00000066697-MSANTD3	-0.0103999	0.444672	0.632524	0.664701	0.38064	0.986831	0.217352	0.289634	0.817021	0.592829	0
ENSG00000066739-ATG2B	-0.0073812	0.393819	0.611113	0.125235	0.100292	0.476329	0.143434	0.256098	0.699439	0.639501	0
ENSG00000066777-ARFGEF1	-0.00355318	0.646508	0.699189	0.190362	0.598136	0.841617	0.101147	0.754751	0.781095	0.711332	0
ENSG00000066827-ZFAT	0.0249968	0.362758	0.598085	0.341731	0.00705525	0.731447	0.393086	0.696897	0.0704819	0.349292	1
ENSG00000066855-MTFR1	0.0187428	0.119593	0.402864	0.0164848	0.22059	0.845023	0.801696	0.125243	0.717956	0.20103	1
ENSG00000066923-STAG3	0.019185	0.266747	0.535403	0.709894	0.278759	0.782161	0.887102	0.0953647	0.0209632	0.452207	1
ENSG00000066926-FECH	-0.021108	0.0706067	0.32791	0.29874	0.880407	0.742948	0.942923	0.953537	0.20654	0.921345	0
ENSG00000066933-MYO9A	-0.0187682	0.0906015	0.359111	0.0517894	0.00198206	0.738852	0.973332	0.634816	0.454378	0.855413	1
ENSG00000067057-PFKP	-0.0147484	0.430979	0.626888	0.65841	0.701053	0.0485089	0.0157196	0.923944	0.574025	0.628893	2
ENSG00000067064-IDI1	-0.0336004	0.173506	0.460688	0.769481	0.854757	0.276512	0.686852	0.391066	0.504861	0.0251324	1
ENSG00000067066-SP100	0.0146768	0.212572	0.491578	0.180701	0.672158	0.0938232	0.859401	0.750455	0.0862662	0.118159	0
ENSG00000067082-KLF6	-0.00354261	0.869629	0.759356	0.537236	0.854324	0.692134	0.299161	0.364891	0.960173	0.394256	0
ENSG00000067113-PLPP1	0.0769598	0.000231473	0.0207831	0.7661	0.00064709	0.258156	0.671018	0.144166	0.0432693	0.0059754	3
ENSG00000067141-NEO1	-0.0118546	0.359709	0.59606	0.850068	0.649065	0.7947	0.362358	0.301427	0.486895	0.0535168	0
ENSG00000067167-TRAM1	-0.00034453	0.976275	0.777053	0.545598	0.261895	0.983778	0.0556505	0.518259	0.305006	0.840258	0
ENSG00000067177-PHKA1	0.0210128	0.11123	0.390512	0.605956	0.0540038	0.32533	0.600986	0.231121	0.540403	0.181923	0
ENSG00000067182-TNFRSF1A	-0.0118015	0.370724	0.602022	0.713654	0.596876	0.0269689	0.917688	0.21601	0.968972	0.301317	1
ENSG00000067191-CACNB1	-0.0154225	0.509767	0.656532	0.423723	0.245637	0.137358	0.28039	0.721858	0.985619	0.740707	0
ENSG00000067208-EVI5	0.0110906	0.188718	0.472402	0.920295	0.0918429	0.943956	0.029148	0.544745	0.788277	0.522015	1
ENSG00000067221-STOML1	-0.0160017	0.358865	0.595414	0.386898	0.903487	0.4807	0.00347212	0.15805	0.729081	0.54372	1
ENSG00000067225-PKM	-0.0230726	0.0669661	0.320737	0.790727	0.516297	0.0832031	0.316044	0.190649	0.586802	0.583852	0
ENSG00000067248-DHX29	-0.00303273	0.72029	0.721646	0.609692	0.986553	0.927162	0.0723855	0.273966	0.377476	0.249575	0
ENSG00000067334-DNTTIP2	0.00458474	0.671361	0.707371	0.894808	0.00898834	0.508503	0.200173	0.074391	0.142122	0.61586	1
ENSG00000067365-METTL22	0.00548045	0.679727	0.710395	0.655403	0.869966	0.934502	0.0101693	0.570983	0.325324	0.568819	1
ENSG00000067369-TP53BP1	-0.0393325	0.000166565	0.0167147	0.0268707	0.0287807	0.38835	0.792328	0.579391	0.50498	0.0153474	3
ENSG00000067445-TRO	-0.0561365	0.0754556	0.335216	0.376852	0.272905	0.213269	0.819915	0.311592	0.0649776	0.359778	0
ENSG00000067533-RRP15	-0.027181	0.0584091	0.304611	0.797961	0.42793	0.547339	0.21603	0.462441	0.992932	0.0270312	1
ENSG00000067560-RHOA	-0.017733	0.0413436	0.262968	0.513022	0.850103	0.219556	0.702834	0.910018	0.508868	0.709834	0
ENSG00000067596-DHX8	-0.0263128	0.00437049	0.0944971	0.0236756	0.510488	0.94057	0.658778	0.982184	0.296835	0.393563	1
ENSG00000067601-PMS2P4	-0.0045201	0.835993	0.751563	0.578456	0.660199	0.222946	0.499007	0.632166	0.72401	0.275336	0
ENSG00000067606-PRKCZ	-0.00767418	0.581629	0.680138	0.294308	0.807477	0.595864	0.111456	0.271324	0.515323	0.793111	0
ENSG00000067704-IARS2	-0.00881708	0.253728	0.526974	0.210357	0.711632	0.223158	0.345757	0.235257	0.0325089	0.426793	1
ENSG00000067715-SYT1	0.0746689	0.310697	0.564056	0.251454	0.718501	0.0660903	0.624282	0.473738	0.673643	0.395233	0
ENSG00000067798-NAV3	-0.326781	1.68e-06	0.0010611	0.139979	0.196652	0.0868949	0.0480782	0.106335	0.781779	0.0647477	1
ENSG00000067829-IDH3G	-0.0164691	0.0954841	0.366485	0.481085	0.612897	0.261122	0.0709811	0.571202	0.241181	0.29897	0
ENSG00000067836-ROGDI	-0.00174585	0.896632	0.763048	0.111601	0.0105497	0.179923	0.27261	0.0981037	0.20558	0.426617	1
ENSG00000067840-PDZD4	0.128782	0.159401	0.447621	0.781446	0.644326	0.797014	0.407405	0.0530988	0.46853	0.515464	0
ENSG00000067842-ATP2B3	-0.100246	0.254179	0.526974	0.104157	0.173891	0.25423	0.610571	0.0455094	0.193351	0.215217	1
ENSG00000067900-ROCK1	0.0107452	0.189959	0.47297	0.615038	0.36768	0.604512	0.792314	0.674749	0.28308	0.0696629	0
ENSG00000067955-CBFB	0.00588347	0.530732	0.664107	0.86684	0.325172	0.461129	0.64228	0.855507	0.322934	0.0207979	1
ENSG00000067992-PDK3	-0.0123891	0.406541	0.615923	0.28079	0.0763231	0.102548	0.0494841	0.13415	0.894871	0.182847	1
ENSG00000068001-HYAL2	-0.0139302	0.336199	0.582513	0.0478678	0.344083	0.227567	0.94075	0.0323424	0.0108423	0.960762	3
ENSG00000068024-HDAC4	-0.012277	0.387939	0.608612	0.25774	0.257677	0.323156	0.703552	0.836092	0.311882	0.27428	0
ENSG00000068028-RASSF1	0.0010797	0.956793	0.774037	0.149482	0.257403	0.930722	0.0164836	0.0889475	0.887439	0.685362	1
ENSG00000068078-FGFR3	0.0393663	0.134253	0.419797	0.534238	0.347974	0.0587451	0.412107	0.0368352	0.601749	0.0221052	2
ENSG00000068079-IFI35	0.0297891	0.132754	0.418279	0.119299	0.348427	0.168986	0.250134	0.646006	0.617207	0.7646	0
ENSG00000068097-HEATR6	-0.011521	0.458625	0.638738	0.598602	0.233316	0.643088	0.223283	0.0922741	0.448784	0.489378	0
ENSG00000068120-COASY	0.00459373	0.697973	0.715687	0.381732	0.570287	0.787291	0.642707	0.689913	0.299308	0.231677	0
ENSG00000068137-PLEKHH3	-0.015993	0.277551	0.54009	0.668305	0.861974	0.813902	0.873676	0.515596	0.358497	0.197979	0
ENSG00000068305-MEF2A	-0.010112	0.291417	0.550301	0.889927	0.070538	0.208017	0.51276	0.44985	0.802961	0.243331	0
ENSG00000068308-OTUD5	-0.00777989	0.369286	0.60167	0.40987	0.269486	0.0418338	0.742606	0.153667	0.0316383	0.426246	2
ENSG00000068323-TFE3	0.01928	0.0796793	0.341959	0.371743	0.175363	0.0709423	0.644233	0.953993	0.176263	0.62279	0
ENSG00000068354-TBC1D25	-0.0240968	0.0428537	0.266747	0.323159	0.134687	0.809616	0.360139	0.993537	0.786691	0.925301	0
ENSG00000068366-ACSL4	-0.0163804	0.323199	0.573318	0.447801	0.0263208	0.287442	0.835065	0.921837	0.838764	0.0915823	1
ENSG00000068383-INPP5A	0.0129325	0.275586	0.539207	0.471296	0.234513	0.564518	0.554973	0.621498	0.952397	0.199742	0
ENSG00000068394-GPKOW	-0.000253696	0.981064	0.777317	0.366803	0.179016	0.507004	0.65539	0.580314	0.855328	0.678755	0
ENSG00000068400-GRIPAP1	-0.0126844	0.223118	0.501683	0.125624	0.174325	0.515047	0.210303	0.286347	0.596988	0.431774	0
ENSG00000068438-FTSJ1	-0.0146499	0.228393	0.506206	0.865697	0.5863	0.480732	0.0155057	0.764697	0.489393	0.230924	1
ENSG00000068489-PRR11	0.0545722	0.066567	0.320635	0.622466	0.0634604	0.462031	0.498945	0.675895	0.924254	0.266938	0
ENSG00000068615-REEP1	-0.0704149	0.0645767	0.31702	0.173066	0.145788	0.285446	0.723734	0.816964	0.683581	0.095485	0
ENSG00000068650-ATP11A	-0.00986642	0.550251	0.670449	0.453888	0.607672	0.680311	0.538987	0.331594	0.445325	0.919578	0
ENSG00000068654-POLR1A	-0.0256673	0.136496	0.422485	0.819416	0.334871	0.166718	0.90093	0.674057	0.9202	0.532005	0
ENSG00000068697-LAPTM4A	-0.0144693	0.205748	0.487202	0.809546	0.004683	0.538084	0.0312056	0.772174	0.420341	0.884968	2
ENSG00000068724-TTC7A	0.0197297	0.16642	0.453221	0.496951	0.899138	0.0092843	0.781357	0.46528	0.726945	0.837928	1
ENSG00000068745-IP6K2	0.00511872	0.636829	0.69781	0.840624	0.626984	0.637404	0.591352	0.651362	0.519922	0.899977	0
ENSG00000068784-SRBD1	-0.00880913	0.530381	0.664107	0.71857	0.713165	0.0507351	0.933794	0.787053	0.0708292	0.774656	0
ENSG00000068796-KIF2A	-0.0108885	0.273324	0.537929	0.541548	0.0750239	0.299995	0.509987	0.511832	0.127994	0.0417265	1
ENSG00000068831-RASGRP2	0.0258334	0.518539	0.65977	0.100772	0.0186444	0.589386	0.0274789	0.0183231	0.288794	0.71997	3
ENSG00000068878-PSME4	-0.000734787	0.949704	0.772154	0.118877	0.121825	0.542822	0.261346	0.512311	0.177141	0.970569	0
ENSG00000068885-IFT80	-0.00691202	0.505845	0.655655	0.634602	0.732019	0.683738	0.234433	0.687226	0.318658	0.000165274	1
ENSG00000068903-SIRT2	0.00743513	0.518623	0.65977	0.961723	0.523076	0.0701773	0.631353	0.189162	0.214708	0.0939524	0
ENSG00000068912-ERLEC1	-0.00635955	0.563482	0.674481	0.980761	0.3797	0.869439	0.0824739	0.755962	0.411053	0.993979	0
ENSG00000068971-PPP2R5B	0.0250709	0.131707	0.417577	0.311833	0.756477	0.805068	0.116037	0.626891	0.520256	0.2547	0
ENSG00000069011-PITX1	-0.0278613	0.151402	0.43911	0.646486	0.00538305	0.784036	0.838504	0.315196	0.0977415	0.251286	1
ENSG00000069020-MAST4	-0.00294395	0.781596	0.738459	0.482651	0.0780207	0.582566	0.294319	0.132876	0.905416	0.0128738	1
ENSG00000069122-ADGRF5	-0.137459	0.0379787	0.252986	0.278839	0.0907594	0.0768984	0.575596	0.261548	0.579156	0.326667	0
ENSG00000069188-SDK2	-0.0565013	0.128476	0.413924	0.00113487	0.0880266	0.406049	0.317669	0.707104	0.898273	0.0846361	1
ENSG00000069248-NUP133	-0.00538581	0.543973	0.66819	0.478728	0.867724	0.931154	0.670209	0.33985	0.564237	0.323866	0
ENSG00000069275-NUCKS1	-0.00233807	0.773374	0.736043	0.758439	0.574604	0.474851	0.352473	0.514336	0.980385	0.488776	0
ENSG00000069329-VPS35	-0.0151855	0.067068	0.320848	0.438595	0.136261	0.0384704	0.212251	0.994418	0.658853	0.286121	1
ENSG00000069345-DNAJA2	-0.00526672	0.460586	0.639277	0.346768	0.00814806	0.864785	0.0661654	0.097265	0.074876	0.266528	1
ENSG00000069399-BCL3	0.034197	0.199777	0.481212	0.846497	0.20722	0.0995984	0.826781	0.958373	0.0518665	0.98155	0
ENSG00000069424-KCNAB2	-0.00995058	0.584321	0.68112	0.107446	0.0658037	0.303101	0.515495	0.931286	0.80328	0.847225	0
ENSG00000069431-ABCC9	-0.0193713	0.761514	0.733637	0.688336	0.534247	0.0674388	0.524046	0.672358	0.178875	0.531769	0
ENSG00000069493-CLEC2D	-0.0244565	0.185545	0.470397	0.180978	0.00115571	0.76234	0.871179	0.461884	0.0811056	0.00671745	2
ENSG00000069509-FUNDC1	0.0175656	0.146188	0.43244	0.173176	0.0758956	0.513217	0.057436	0.401149	0.286874	0.798786	0
ENSG00000069535-MAOB	-0.163122	1.22e-06	0.000971132	0.56121	0.574682	0.132366	0.0712886	0.947363	0.964659	0.0554146	0
ENSG00000069667-RORA	-0.0208377	0.155959	0.444318	0.551277	0.682154	0.153298	0.573094	0.394708	0.202856	0.0301524	1
ENSG00000069702-TGFBR3	-0.0709523	0.007472	0.123516	0.155518	0.0138688	0.983868	0.155588	0.684893	0.249845	0.847537	1
ENSG00000069764-PLA2G10	0.030138	0.517282	0.658843	0.00478717	0.548828	0.750633	0.0906169	0.752657	0.458153	0.48984	1
ENSG00000069812-HES2	-0.0332332	0.245868	0.520223	0.51224	0.290581	0.939479	0.509748	0.0551233	0.130774	0.204256	0
ENSG00000069849-ATP1B3	0.0274682	0.106611	0.384729	0.698449	0.00605961	0.894591	0.265298	0.11548	0.771513	0.07298	1
ENSG00000069869-NEDD4	0.0573831	0.00052003	0.0333166	0.578318	0.240697	0.248077	0.531734	0.864912	0.410506	0.000465289	1
ENSG00000069943-PIGB	0.0208781	0.107159	0.385506	0.378544	0.24726	0.505322	0.729364	0.182195	0.312695	0.526951	0
ENSG00000069956-MAPK6	-0.00707725	0.521352	0.661215	0.753699	0.0224561	0.871388	0.0956797	0.0800953	0.993973	0.523323	1
ENSG00000069966-GNB5	-0.0533246	0.0047766	0.0987124	0.341535	0.488326	0.606047	0.041586	0.82681	0.863943	0.180109	1
ENSG00000069974-RAB27A	0.0176104	0.292304	0.550593	0.258504	0.200249	0.617196	0.902471	0.641603	0.636935	0.277225	0
ENSG00000069998-HDHD5	0.00402003	0.739839	0.727198	0.0294866	0.300257	0.620037	0.605138	0.936669	0.572265	0.815325	1
ENSG00000070010-UFD1	-0.00209544	0.826175	0.749344	0.205236	0.886181	0.492743	0.0224695	0.616789	0.0301638	0.641465	2
ENSG00000070018-LRP6	-0.016125	0.158868	0.447375	0.452869	0.572342	0.238803	0.0783419	0.407511	0.635	0.92987	0
ENSG00000070019-GUCY2C	-0.0130731	0.639432	0.698375	0.441953	0.183165	0.884366	0.449094	0.450309	0.269737	0.22212	0
ENSG00000070047-PHRF1	-0.0066651	0.566971	0.675523	0.352088	0.537798	0.315574	0.736948	0.824706	0.389616	0.487636	0
ENSG00000070061-ELP1	-0.00307002	0.820879	0.747984	0.824099	0.495947	0.183093	0.879793	0.981224	0.867781	0.0406619	1
ENSG00000070081-NUCB2	-0.0295448	0.208785	0.488985	0.765414	0.436148	0.280278	0.220432	0.57354	0.196949	0.350441	0
ENSG00000070087-PFN2	-0.00600721	0.565849	0.675376	0.663606	0.324616	0.403153	0.593176	0.717282	0.420755	0.0873683	0
ENSG00000070159-PTPN3	0.00830846	0.636176	0.697706	0.474767	0.684782	0.259408	0.348824	0.0508381	0.375245	0.823746	0
ENSG00000070182-SPTB	0.0285058	0.604539	0.687494	0.488752	0.429819	0.0314905	0.745237	0.771557	0.440861	0.515669	1
ENSG00000070190-DAPP1	0.00758841	0.614227	0.690395	0.916122	0.0534455	0.84526	0.756822	0.247311	0.18881	0.270028	0
ENSG00000070214-SLC44A1	0.00199837	0.870514	0.759403	0.993524	0.781547	0.00520025	0.0826315	0.0159165	0.208046	0.333615	2
ENSG00000070269-TMEM260	0.012213	0.392008	0.61062	0.923396	0.0401864	0.131276	0.0317118	0.986528	0.996702	0.742115	2
ENSG00000070366-SMG6	-0.0195841	0.0343319	0.244088	0.741877	0.777128	0.9687	0.872816	0.206874	0.641091	0.866142	0
ENSG00000070367-EXOC5	0.0209376	0.0344077	0.244167	0.730445	0.00771836	0.565845	0.811406	0.5452	0.680991	0.0903245	1
ENSG00000070371-CLTCL1	0.00538042	0.868724	0.759224	0.447328	0.245176	0.884316	0.0227189	0.629959	0.435811	0.683551	1
ENSG00000070404-FSTL3	-0.091854	0.0119702	0.152138	0.63536	0.584245	0.846029	0.00166049	0.884802	0.163231	0.435651	1
ENSG00000070413-DGCR2	-0.00904578	0.336936	0.582837	0.935028	0.576107	0.81401	0.245981	0.0323316	0.490896	0.200376	1
ENSG00000070423-RNF126	-0.0182271	0.0933274	0.362338	0.12105	0.589597	0.235852	0.866702	0.744567	0.0948558	0.32825	0
ENSG00000070444-MNT	-0.00842388	0.581342	0.680138	0.0274502	0.0609073	0.693228	0.372414	0.102782	0.792732	0.0927168	1
ENSG00000070476-ZXDC	-0.00280975	0.770004	0.735202	0.29736	0.000428159	0.932901	0.504326	0.754163	0.869138	0.592268	1
ENSG00000070495-JMJD6	0.0207167	0.240193	0.516262	0.0936948	0.127663	0.508625	0.96289	0.630594	0.375433	0.395467	0
ENSG00000070501-POLB	0.000654498	0.950983	0.772511	0.277249	0.875644	0.263098	0.150744	0.234434	0.529718	0.0273585	1
ENSG00000070526-ST6GALNAC1	-0.0583074	0.00439901	0.0945809	0.392895	0.339475	0.0718233	0.883078	0.338775	0.502834	0.785303	0
ENSG00000070540-WIPI1	-0.0207565	0.373828	0.603281	0.289625	0.957433	0.33286	0.639017	0.894958	0.760847	0.784253	0
ENSG00000070610-GBA2	0.00408589	0.661759	0.703959	0.245648	0.338682	0.127817	0.45058	0.623641	0.0952191	0.147973	0
ENSG00000070614-NDST1	-0.0266137	0.0194745	0.189626	0.2882	0.291443	0.653309	0.229933	0.140951	0.430168	0.152099	0
ENSG00000070669-ASNS	0.052751	0.20736	0.487855	0.364592	0.0516847	0.331713	0.346773	0.116012	0.185894	0.229248	0
ENSG00000070718-AP3M2	-0.0152457	0.279903	0.541942	0.346466	0.690137	0.961815	0.205816	0.0133412	0.765341	0.160762	1
ENSG00000070729-CNGB1	0.0155905	0.839112	0.752579	0.221022	0.408305	0.0173774	0.871054	0.658366	0.153146	0.464353	1
ENSG00000070731-ST6GALNAC2	0.00679244	0.760108	0.733362	0.761644	0.239947	0.471769	0.600354	0.399796	0.479042	0.294405	0
ENSG00000070756-PABPC1	-0.00704625	0.673077	0.708473	0.187756	0.907718	0.476532	0.00931282	0.0589078	0.424288	0.0632278	1
ENSG00000070759-TESK2	0.0222452	0.172971	0.460017	0.785452	0.401222	0.814844	0.591317	0.494967	0.640165	0.0869956	0
ENSG00000070761-CFAP20	-0.00136483	0.918476	0.766556	0.606305	0.00494374	0.750977	0.58867	0.205341	0.743242	0.00537708	2
ENSG00000070770-CSNK2A2	7.28e-08	0.999994	0.781428	0.0556943	0.180442	0.153093	0.14349	0.862595	0.633269	0.493706	0
ENSG00000070778-PTPN21	-0.0278275	0.018103	0.184154	0.922777	0.88747	0.168972	0.294506	0.472491	0.67666	0.996732	0
ENSG00000070785-EIF2B3	0.0142493	0.201692	0.482548	0.0141501	0.124051	0.087704	0.82784	0.878084	0.650176	0.538653	1
ENSG00000070814-TCOF1	-0.0247607	0.0239969	0.20625	0.816464	0.957896	0.613504	0.450314	0.206933	0.676136	0.241304	0
ENSG00000070831-CDC42	-0.008362	0.246402	0.520491	0.431631	0.0704438	0.123542	0.240742	0.369889	0.275424	0.576177	0
ENSG00000070882-OSBPL3	-0.0266861	0.0331349	0.239297	0.961442	0.199372	0.626948	0.119328	0.353732	0.270982	0.620051	0
ENSG00000070915-SLC12A3	-0.188767	0.0221138	0.200971	0.423318	0.477948	0.416898	0.414824	0.305164	0.489382	0.419591	0
ENSG00000070950-RAD18	0.0180052	0.188322	0.472312	0.893235	0.707041	0.761544	0.678096	0.133625	0.279696	0.674451	0
ENSG00000070961-ATP2B1	-0.0285795	0.0215439	0.19877	0.448848	0.868088	0.0587655	0.624025	0.924364	0.566217	0.0536438	0
ENSG00000071051-NCK2	0.00409295	0.744153	0.728625	0.114039	0.0914245	0.652579	0.204148	0.8621	0.0188963	0.379552	1
ENSG00000071054-MAP4K4	-0.0285462	0.0379538	0.252986	0.245654	0.107155	0.275912	0.0217218	0.752381	0.913949	0.344516	1
ENSG00000071073-MGAT4A	-0.0538356	0.00985004	0.137906	0.785133	0.761395	0.808681	0.478731	0.191043	0.674382	0.00522204	1
ENSG00000071082-RPL31	0.00851869	0.515104	0.658134	0.896794	0.122176	0.798691	0.370595	0.542365	0.88028	0.0570184	0
ENSG00000071127-WDR1	-0.0295785	0.0082091	0.128388	0.771122	0.635965	0.121315	0.0881001	0.143993	0.945161	0.2769	0
ENSG00000071189-SNX13	0.00520111	0.497855	0.652315	0.969555	0.0493701	0.111198	0.377419	0.264986	0.369912	0.0186331	2
ENSG00000071205-ARHGAP10	0.0504071	0.0513484	0.286854	0.908438	0.435509	0.428972	0.881347	0.230138	0.82674	0.0174251	1
ENSG00000071242-RPS6KA2	0.0159341	0.300746	0.556526	0.838865	0.998921	0.0826884	0.132494	0.116451	0.41524	0.503729	0
ENSG00000071243-ING3	0.00683569	0.549573	0.670373	0.248054	0.543199	0.800036	0.098475	0.955894	0.497903	0.781612	0
ENSG00000071246-VASH1	-0.0318417	0.205386	0.486956	0.866003	0.688004	0.230606	0.409102	0.768845	0.428039	0.0656809	0
ENSG00000071282-LMCD1	-0.0595181	0.0308922	0.23094	0.87697	0.0205974	0.341805	0.0669614	0.968605	0.401655	0.292636	1
ENSG00000071462-BUD23	-0.00319079	0.787541	0.739733	0.323338	0.114019	0.554835	0.159953	0.94366	0.291183	0.157685	0
ENSG00000071537-SEL1L	-0.0181462	0.0333722	0.239912	0.728963	0.0962843	0.735504	0.836313	0.923782	0.562322	0.917597	0
ENSG00000071539-TRIP13	-0.0323727	0.0726825	0.331599	0.271899	0.547846	0.919226	0.137856	0.515211	0.00687694	0.361714	1
ENSG00000071553-ATP6AP1	-0.0283196	0.010605	0.142876	0.0925723	0.63573	0.147102	0.190513	0.321655	0.105349	0.843416	0
ENSG00000071564-TCF3	0.0136222	0.344901	0.587436	0.619498	0.703742	0.771915	0.0808804	0.327713	0.745504	0.384021	0
ENSG00000071575-TRIB2	0.00179599	0.915313	0.766138	0.1405	0.208539	0.975979	0.0284071	0.504629	0.446354	0.249319	1
ENSG00000071626-DAZAP1	0.017277	0.0842762	0.349612	0.455171	0.167788	0.0185896	0.188692	0.8166	0.428274	0.196052	1
ENSG00000071655-MBD3	0.0133986	0.244498	0.519238	0.757975	0.380693	0.626305	0.535449	0.609663	0.973631	0.884429	0
ENSG00000071794-HLTF	-0.0242614	0.0447918	0.271023	0.119409	0.926908	0.605386	0.516712	0.683007	0.066261	0.00581282	1
ENSG00000071859-FAM50A	-0.0178558	0.212075	0.491375	0.703058	0.0226201	0.00506538	0.347327	0.978254	0.583522	0.447554	2
ENSG00000071889-FAM3A	0.00497808	0.679127	0.710073	0.555154	0.659383	0.128974	0.849251	0.792239	0.165858	0.721278	0
ENSG00000071894-CPSF1	-0.0033598	0.832707	0.750628	0.959444	0.59166	0.60972	0.301718	0.237689	0.614747	0.194048	0
ENSG00000071909-MYO3B	-0.329605	6.68e-05	0.0109512	0.361735	0.185182	0.28739	0.708183	0.698447	0.83921	0.0432201	1
ENSG00000071967-CYBRD1	0.0144871	0.803141	0.742758	0.89796	0.73118	0.0468	0.725043	0.723277	0.20913	0.157468	1
ENSG00000071994-PDCD2	0.0149589	0.0575595	0.303066	0.0312276	0.898463	0.524854	0.527012	0.83567	0.400652	0.00973771	2
ENSG00000072041-SLC6A15	-0.0494321	0.111428	0.39065	0.373674	0.594757	0.214579	0.896764	0.372901	0.293054	0.30639	0
ENSG00000072042-RDH11	-0.0210202	0.147258	0.433677	0.715622	0.884265	0.584375	0.441597	0.0391241	0.340103	0.48291	1
ENSG00000072062-PRKACA	0.0189147	0.149606	0.436062	0.0818188	0.0631122	0.48125	0.0303159	0.692141	0.483494	0.770967	1
ENSG00000072071-ADGRL1	0.0677343	0.0124087	0.154184	0.699112	0.426384	0.141678	0.275152	0.197668	0.959275	0.222734	0
ENSG00000072110-ACTN1	-0.0227978	0.0655115	0.319221	0.213626	0.140903	0.152037	0.590062	0.827721	0.258493	0.183481	0
ENSG00000072121-ZFYVE26	0.00597378	0.521745	0.661293	0.492074	0.504245	0.648421	0.617063	0.518455	0.352445	0.526491	0
ENSG00000072133-RPS6KA6	-0.0234626	0.158204	0.446626	0.477922	0.300437	0.0102475	0.141196	0.752757	0.0967427	0.592911	1
ENSG00000072134-EPN2	0.000856432	0.935928	0.769429	0.681717	0.796281	0.780004	0.613725	0.753	0.946352	0.238626	0
ENSG00000072135-PTPN18	0.00632433	0.693821	0.715154	0.576679	0.126631	0.212562	0.517404	0.490854	0.218472	0.175509	0
ENSG00000072163-LIMS2	0.0403146	0.553564	0.671582	0.531669	0.802475	0.669882	0.412068	0.344177	0.560066	0.3585	0
ENSG00000072195-SPEG	0.0592365	0.196486	0.478511	0.775655	0.108554	0.0456073	0.094455	0.144289	0.73476	0.309872	1
ENSG00000072201-LNX1	-0.0246998	0.0797402	0.342038	0.313843	0.235005	0.393917	0.268162	0.30732	0.354209	0.442094	0
ENSG00000072210-ALDH3A2	0.0125962	0.319611	0.570756	0.20769	0.173278	0.243015	0.158733	0.826219	0.637629	0.230067	0
ENSG00000072274-TFRC	-0.0230306	0.213518	0.492163	0.827332	0.699033	0.448133	0.466532	0.570696	0.754169	0.295458	0
ENSG00000072310-SREBF1	0.00118362	0.955929	0.774035	0.137437	0.726074	0.0769665	0.0316066	0.149327	0.276823	0.825603	1
ENSG00000072315-TRPC5	0.00215712	0.943604	0.77063	0.00775429	0.14067	0.516685	0.693046	0.547738	0.182212	0.14627	1
ENSG00000072364-AFF4	-0.0131431	0.14539	0.431319	0.126449	0.315954	0.60928	0.0953942	0.308781	0.341833	0.42877	0
ENSG00000072401-UBE2D1	0.0266198	0.0674226	0.321733	0.167232	0.045059	0.814955	0.695926	0.76612	0.00386379	0.00105779	3
ENSG00000072415-MPP5	-0.00480732	0.551869	0.67065	0.486291	0.164729	0.355172	0.771838	0.551979	0.307525	0.155266	0
ENSG00000072422-RHOBTB1	-0.00831753	0.537086	0.666558	0.0386957	0.650885	0.599281	0.0509497	0.965814	0.790219	0.259044	1
ENSG00000072501-SMC1A	-0.0265307	0.0124399	0.154184	0.214681	0.981036	0.240545	0.653344	0.987426	0.233862	0.772035	0
ENSG00000072506-HSD17B10	-0.0130653	0.21622	0.495313	0.572524	0.731069	0.414227	0.9898	0.048792	0.855195	0.692667	1
ENSG00000072518-MARK2	0.00753551	0.308318	0.562351	0.422968	0.334478	0.52485	0.131233	0.431536	0.598345	0.271069	0
ENSG00000072571-HMMR	0.0611838	0.0410929	0.262227	0.452523	0.616308	0.0644656	0.970572	0.160726	0.45427	0.141747	0
ENSG00000072609-CHFR	-0.00370499	0.687986	0.713042	0.611417	0.704207	0.166734	0.119694	0.739909	0.269204	0.115878	0
ENSG00000072657-TRHDE	0.0562513	0.36462	0.599091	0.410277	0.071192	0.645738	0.864255	0.461573	0.0516584	0.906005	0
ENSG00000072682-P4HA2	-0.0483981	0.00291442	0.0791198	0.146724	0.956231	0.137573	0.283256	0.0994743	0.844861	0.674477	0
ENSG00000072694-FCGR2B	-0.0751472	0.114589	0.395396	0.468271	0.0144972	0.134498	0.65189	0.50925	0.986105	0.0133968	2
ENSG00000072736-NFATC3	0.00217474	0.816858	0.746027	0.960541	0.653684	0.540577	0.323107	0.13373	0.303116	0.331238	0
ENSG00000072756-TRNT1	0.00133909	0.919368	0.766738	0.677176	0.805821	0.558292	0.728442	0.346577	0.881786	0.0246431	1
ENSG00000072778-ACADVL	-0.0054882	0.673177	0.708473	0.607761	0.000129998	0.270096	0.745479	0.278742	0.989473	0.739714	1
ENSG00000072786-STK10	-0.0221435	0.0852411	0.350691	0.187908	0.64894	0.00115381	0.537701	0.213019	0.603954	0.217559	1
ENSG00000072803-FBXW11	-0.00346759	0.608928	0.688539	0.154757	0.694721	0.402027	0.0434211	0.399556	0.479837	0.77301	1
ENSG00000072818-ACAP1	-0.0161023	0.279141	0.541443	0.00579701	0.233291	0.0278359	0.992484	0.758321	0.996251	0.0305557	3
ENSG00000072832-CRMP1	0.0561655	0.0722161	0.330854	0.837615	0.874906	0.00289543	0.286296	0.150268	0.494456	0.111863	1
ENSG00000072840-EVC	-0.025501	0.188763	0.472402	0.291435	0.741774	0.78389	0.326716	0.0179422	0.172416	0.285813	1
ENSG00000072849-DERL2	-0.00638947	0.488088	0.648399	0.904855	0.907257	0.920745	0.169984	0.499903	0.0401414	0.00157703	2
ENSG00000072858-SIDT1	0.0188715	0.410917	0.619165	0.497391	0.555455	0.813651	0.521822	0.679167	0.204354	0.617472	0
ENSG00000072864-NDE1	-0.00585904	0.667049	0.705692	0.395822	0.0798746	0.0943714	0.52445	0.898161	0.908406	0.107357	0
ENSG00000072952-IRAG1	-0.0245618	0.699328	0.716009	0.600551	0.671771	0.393361	0.690908	0.239499	0.827631	0.235022	0
ENSG00000072954-TMEM38A	0.00652598	0.733367	0.725022	0.476097	0.21508	0.291941	0.757486	0.211636	0.0481515	0.281907	1
ENSG00000072958-AP1M1	0.0201413	0.0928055	0.362133	0.271209	0.899025	0.864945	0.368478	0.537989	0.0332462	0.77072	1
ENSG00000073008-PVR	-0.00753375	0.683815	0.712137	0.742372	0.0542412	0.710691	0.00663318	0.651511	0.276113	0.357475	1
ENSG00000073050-XRCC1	0.0124236	0.46527	0.641603	0.483901	0.935608	0.298498	0.269474	0.970925	0.708899	0.319346	0
ENSG00000073060-SCARB1	0.0142768	0.52532	0.662428	0.704396	0.739331	0.387183	0.274163	0.196744	0.237375	0.993844	0
ENSG00000073067-CYP2W1	-0.0934035	0.120735	0.404253	0.237976	0.137977	0.61979	0.687463	0.37185	0.501191	0.233373	0
ENSG00000073111-MCM2	0.0041092	0.782335	0.738602	0.97391	0.669767	0.0998457	0.966319	0.266657	0.25872	0.872882	0
ENSG00000073150-PANX2	-0.0298145	0.29247	0.550593	0.985861	0.371486	0.45565	0.576549	0.869124	0.467976	0.42509	0
ENSG00000073169-SELENOO	0.002609	0.859349	0.757977	0.51584	0.127438	0.493117	0.138215	0.830104	0.991538	0.166326	0
ENSG00000073282-TP63	0.0351597	0.113701	0.394565	0.73971	0.500894	0.1651	0.851481	0.926616	0.222575	0.00337948	1
ENSG00000073331-ALPK1	0.000157248	0.990225	0.778943	0.113733	0.17341	0.547354	0.185152	0.870733	0.223646	0.254792	0
ENSG00000073350-LLGL2	0.01494	0.200086	0.48168	0.68653	0.266668	0.288009	0.0420292	0.92574	0.30321	0.0538707	1
ENSG00000073417-PDE8A	-0.0346649	0.0641899	0.316396	0.385287	0.231131	0.0292054	0.0212801	0.947843	0.941688	0.271959	2
ENSG00000073464-CLCN4	-0.00416141	0.815331	0.745596	0.0295105	0.670374	0.0604669	0.383725	0.0483048	0.580537	0.630014	2
ENSG00000073536-NLE1	-0.0158787	0.26351	0.533138	0.284662	0.941802	0.666352	0.614726	0.561066	0.143484	0.235649	0
ENSG00000073578-SDHA	-0.00957804	0.400508	0.613254	0.570147	0.978742	0.830819	0.599543	0.155667	0.557955	0.19907	0
ENSG00000073584-SMARCE1	-0.00469611	0.647861	0.699574	0.603203	0.169019	0.732689	0.795273	0.960471	0.463215	0.178868	0
ENSG00000073605-GSDMB	-0.041736	0.0842711	0.349612	0.419578	0.873367	0.606418	0.0274459	0.184805	0.89061	0.187383	1
ENSG00000073614-KDM5A	-0.0142511	0.0602839	0.308	0.28385	0.0737879	0.239587	0.0396744	0.664652	0.157427	0.0641259	1
ENSG00000073711-PPP2R3A	-0.0129741	0.414971	0.620828	0.868313	0.545417	0.818808	0.980707	0.0220433	0.758705	0.973562	1
ENSG00000073712-FERMT2	-0.00288405	0.924444	0.767454	0.706339	0.890217	0.610173	0.967258	0.331458	0.13955	0.885318	0
ENSG00000073734-ABCB11	-0.0338574	0.308763	0.562755	0.113805	0.343513	0.864651	0.705801	0.754764	0.63708	0.347972	0
ENSG00000073737-DHRS9	-0.042602	0.0640901	0.316138	0.0742817	0.745742	0.771002	0.82323	0.0616352	0.662765	0.619291	0
ENSG00000073756-PTGS2	0.0145702	0.787714	0.739773	0.228709	0.211505	0.454852	0.366028	0.435731	0.0316922	0.852176	1
ENSG00000073792-IGF2BP2	-0.0122927	0.424881	0.624088	0.585224	0.097746	0.239476	0.128582	0.493799	0.671449	0.055599	0
ENSG00000073803-MAP3K13	-0.00836369	0.37474	0.603419	0.989632	0.554435	0.97794	0.341078	0.768388	0.831212	0.679778	0
ENSG00000073849-ST6GAL1	0.0791561	0.00095956	0.0454669	0.355041	0.0473721	0.654242	0.222099	0.477592	0.302122	2.65e-06	2
ENSG00000073861-TBX21	-0.0675684	0.112879	0.393485	0.735702	0.0308138	0.766366	0.551472	0.256819	0.521239	0.24269	1
ENSG00000073905-VDAC1P1	0.00568456	0.795463	0.741498	0.477285	0.298694	0.575503	0.555294	0.937251	0.443088	0.859141	0
ENSG00000073910-FRY	-0.0283647	0.287165	0.547428	0.463231	0.279303	0.337217	0.83336	0.195368	0.100759	0.369443	0
ENSG00000073921-PICALM	-0.00748241	0.397071	0.612572	0.796839	0.00755016	0.314234	0.17773	0.327875	0.573105	0.0133086	2
ENSG00000073969-NSF	-0.0288475	0.198389	0.479716	0.166511	0.550105	0.305695	0.129107	0.266284	0.778873	0.452589	0
ENSG00000074047-GLI2	-0.0342882	0.286882	0.547372	0.721531	0.785319	0.867758	0.709319	0.61396	0.248852	0.252383	0
ENSG00000074054-CLASP1	0.00203317	0.824859	0.74905	0.227135	0.243161	0.59205	0.950343	0.925881	0.468575	0.0491584	1
ENSG00000074071-MRPS34	-0.0103603	0.357484	0.594812	0.602661	0.838329	0.17424	0.998074	0.566827	0.293218	0.164892	0
ENSG00000074181-NOTCH3	-0.0168723	0.40077	0.613254	0.256453	0.231653	0.176858	0.16554	0.0548771	0.663673	0.257944	0
ENSG00000074201-CLNS1A	-0.00642905	0.529388	0.663531	0.486201	0.150571	0.919797	0.610355	0.0639252	0.791681	0.0338199	1
ENSG00000074211-PPP2R2C	-0.107545	0.205934	0.487202	0.322996	0.538115	0.913044	0.256797	0.561578	0.219521	0.810313	0
ENSG00000074219-TEAD2	-0.00402257	0.915405	0.766138	0.799022	0.31693	0.818101	0.31509	0.0834591	0.247523	0.692541	0
ENSG00000074266-EED	-0.0115885	0.273713	0.538137	0.0316169	0.457481	0.574927	0.00170043	0.740313	0.211863	0.101321	2
ENSG00000074276-CDHR2	-0.0469232	0.233364	0.511137	0.895661	0.637163	0.26503	0.00137205	0.925354	0.519539	0.611309	1
ENSG00000074319-TSG101	-0.00449402	0.583395	0.680646	0.484092	0.395389	0.54668	0.568492	0.514981	0.653611	0.603109	0
ENSG00000074356-NCBP3	-0.0106488	0.220191	0.49958	0.814817	0.773353	0.207171	0.372015	0.544551	0.795868	0.0296984	1
ENSG00000074370-ATP2A3	0.0210168	0.376484	0.604123	0.117836	0.115132	0.1218	0.119128	0.607797	0.210783	0.764368	0
ENSG00000074410-CA12	0.0367555	0.285182	0.545716	0.576311	0.187741	0.176295	0.154645	0.29251	0.186216	0.653465	0
ENSG00000074416-MGLL	0.00797572	0.698161	0.715687	0.459088	0.954968	0.579414	0.395134	0.468741	0.0667326	0.0156408	1
ENSG00000074527-NTN4	0.0464884	0.0124984	0.154287	0.44882	0.0395766	0.860624	0.626769	0.173553	0.955652	0.164372	1
ENSG00000074582-BCS1L	-0.00326115	0.803415	0.742758	0.135894	0.000873255	0.502774	0.865563	0.521193	0.967222	0.162391	1
ENSG00000074590-NUAK1	0.0358016	0.119182	0.402529	0.134918	0.370295	0.15174	0.294614	0.664057	0.280971	0.361355	0
ENSG00000074603-DPP8	0.00354396	0.662273	0.704229	0.520017	0.0472312	0.298958	0.150873	0.468524	0.302406	0.034571	2
ENSG00000074621-SLC24A1	0.0107709	0.426938	0.625103	0.478824	0.567833	0.807555	0.172704	0.573526	0.167586	0.985342	0
ENSG00000074657-ZNF532	-0.0202253	0.187723	0.471631	0.84958	0.076551	0.435472	0.69743	0.0395252	0.137288	0.274987	1
ENSG00000074660-SCARF1	-0.00162262	0.951606	0.772691	0.612612	0.602835	0.00448815	0.539849	0.906177	0.0760087	0.0265654	2
ENSG00000074695-LMAN1	-0.000270899	0.981362	0.777409	0.582274	0.579627	0.337355	0.26412	0.699692	0.63757	0.325187	0
ENSG00000074696-HACD3	-0.00495301	0.64107	0.698491	0.736959	0.0780275	0.818779	0.689074	0.21319	0.320248	0.248329	0
ENSG00000074706-IPCEF1	-0.00774069	0.731721	0.724815	0.410219	0.439528	0.650487	0.735612	0.200012	0.956144	0.339996	0
ENSG00000074755-ZZEF1	-0.00761175	0.422134	0.623658	0.767365	0.164427	0.50564	0.431264	0.349097	0.297677	0.0878362	0
ENSG00000074800-ENO1	-0.0137131	0.227807	0.50517	0.447459	0.240187	0.369254	0.584925	0.412982	0.449618	0.200649	0
ENSG00000074842-MYDGF	-0.0278306	0.0719211	0.330666	0.772221	0.892785	0.318457	0.402327	0.535653	0.444244	0.126111	0
ENSG00000074855-ANO8	0.0532602	0.0100718	0.1394	0.199883	0.00965363	0.397379	0.48569	0.0515887	0.215959	0.00129582	2
ENSG00000074935-TUBE1	0.02486	0.0511145	0.286366	0.0389626	0.114186	0.753528	0.896525	0.862198	0.965049	0.00612459	2
ENSG00000074964-ARHGEF10L	-0.000919815	0.941662	0.770546	0.681854	0.39308	0.0943942	0.263631	0.041451	0.07715	0.721817	1
ENSG00000074966-TXK	0.0596855	0.261976	0.532425	0.0276791	0.306205	0.143609	0.879038	0.532538	0.935744	0.897286	1
ENSG00000075035-WSCD2	-0.390194	0.000114945	0.013907	0.13842	0.0430585	0.893409	0.624463	0.0536208	0.981029	0.628228	1
ENSG00000075073-TACR2	0.0402103	0.421753	0.623386	0.969484	0.186925	0.456467	0.45035	0.448347	0.0724802	0.211662	0
ENSG00000075089-ACTR6	0.0282928	0.0200822	0.191833	0.418422	0.0120324	0.150151	0.331895	0.332247	0.806589	0.0471456	2
ENSG00000075131-TIPIN	0.0314777	0.157777	0.446325	0.612078	0.403975	0.370767	0.84762	0.0176439	0.122671	0.471595	1
ENSG00000075142-SRI	0.0128614	0.3427	0.586189	0.0328632	0.00157938	0.807674	0.836448	0.950189	0.957903	0.377114	2
ENSG00000075151-EIF4G3	0.00687936	0.50733	0.656045	0.634928	0.714932	0.832782	0.193534	0.00880373	0.421778	0.786547	1
ENSG00000075188-NUP37	0.0176032	0.0794298	0.341432	0.0151108	0.301384	0.461989	0.449629	0.75328	0.512713	0.59124	1
ENSG00000075213-SEMA3A	-0.0617075	0.00466476	0.0976421	0.871604	0.311576	0.304365	0.0223106	0.794236	0.970359	0.0892655	1
ENSG00000075218-GTSE1	0.163	0.000238803	0.020801	0.224675	0.108302	0.0828081	0.567848	0.289691	0.753054	0.00977632	1
ENSG00000075223-SEMA3C	-0.0367394	0.0284151	0.223685	0.246002	0.165417	0.192813	0.019648	0.427935	0.735134	0.0369633	2
ENSG00000075234-TTC38	0.0102221	0.801538	0.742617	0.363093	0.546119	0.0860101	0.82381	0.0823535	0.972083	0.142526	0
ENSG00000075239-ACAT1	-0.0246208	0.263485	0.533138	0.763039	0.000719984	0.21758	0.33856	0.844695	0.967023	0.319987	1
ENSG00000075240-GRAMD4	0.00698421	0.638631	0.698174	0.967161	0.586592	0.217711	0.533129	0.249523	0.366147	0.753504	0
ENSG00000075275-CELSR1	-0.0331924	0.0155217	0.170175	0.0377792	0.265494	0.361667	0.0130513	0.740848	0.474329	0.198266	2
ENSG00000075292-ZNF638	-0.00254873	0.766288	0.734552	0.691534	0.221818	0.536765	0.58435	0.361966	0.697703	0.288423	0
ENSG00000075303-SLC25A40	0.0116631	0.260429	0.531179	0.907113	0.305156	0.0311713	0.19317	0.631356	0.413083	0.00228147	2
ENSG00000075336-TIMM21	0.0117504	0.363264	0.598281	0.0293013	0.914224	0.402758	0.243057	0.232098	0.856462	0.921838	1
ENSG00000075340-ADD2	0.0451304	0.548159	0.670008	0.774141	0.452876	0.0680879	0.484885	0.469633	0.0446579	0.418879	1
ENSG00000075391-RASAL2	-0.0181101	0.104344	0.380434	0.579243	0.0935816	0.942472	0.512265	0.61073	0.217747	0.987498	0
ENSG00000075399-VPS9D1	0.00322614	0.831565	0.750477	0.459372	0.0268685	0.0391234	0.879859	0.244962	0.48154	0.262455	2
ENSG00000075407-ZNF37A	0.0114293	0.349528	0.590712	0.0652931	0.210313	0.10095	0.27334	0.54279	0.175445	0.943839	0
ENSG00000075413-MARK3	0.00613651	0.507813	0.656057	0.195419	0.299626	0.372247	0.03109	0.375984	0.0161829	0.627537	2
ENSG00000075415-SLC25A3	-0.00184869	0.839408	0.752713	0.379339	0.238766	0.242682	0.186122	0.380793	0.756943	0.142627	0
ENSG00000075420-FNDC3B	-0.034874	0.0156259	0.170821	0.0976629	0.435357	0.0136563	0.601581	0.112296	0.351596	0.601579	1
ENSG00000075426-FOSL2	-0.00945428	0.648174	0.699574	0.36079	0.0151858	0.830334	0.114196	0.833104	0.827888	0.059871	1
ENSG00000075461-CACNG4	0.0856303	0.499576	0.653315	0.166437	0.906022	0.947221	0.553464	0.190681	0.0410022	0.0133486	2
ENSG00000075539-FRYL	0.0114572	0.224165	0.50222	0.330743	0.80508	0.470135	0.857744	0.552907	0.0356811	0.405202	1
ENSG00000075568-TMEM131	-0.0332749	0.00476308	0.0987124	0.00049268	0.118351	0.536645	0.0282962	0.0593377	0.775696	0.0337408	3
ENSG00000075618-FSCN1	0.01798	0.541057	0.667489	0.956357	0.0983998	0.0728652	0.411172	0.702772	0.758514	0.31613	0
ENSG00000075624-ACTB	-0.028295	0.0526766	0.290353	0.666908	0.584879	0.108159	0.503026	0.0733382	0.425945	0.877564	0
ENSG00000075643-MOCOS	0.0609457	0.0845198	0.349734	0.939225	0.158564	0.0236464	0.123118	0.0817798	0.0937679	0.634067	1
ENSG00000075651-PLD1	-0.00562166	0.676785	0.709478	0.21193	0.0191044	0.929175	0.723722	0.656025	0.308252	0.278684	1
ENSG00000075673-ATP12A	-0.0826521	0.117457	0.399631	0.416085	0.604847	0.0398013	0.0360906	0.702247	0.559001	0.896298	2
ENSG00000075702-WDR62	0.0114979	0.65474	0.701224	0.477955	0.884168	0.974058	0.543584	0.261331	0.528095	0.388149	0
ENSG00000075711-DLG1	0.00776693	0.398613	0.613038	0.935329	0.00345727	0.762337	0.235359	0.510086	0.648225	0.503618	1
ENSG00000075785-RAB7A	-0.0144051	0.13584	0.422019	0.279835	0.00300845	0.195482	0.514874	0.88222	0.630303	0.21502	1
ENSG00000075790-BCAP29	0.0241309	0.274567	0.538432	0.117683	0.0093211	0.0889171	0.602562	0.227648	0.492745	0.902706	1
ENSG00000075826-SEC31B	-0.0359879	0.18216	0.468217	0.862217	0.0217586	0.206513	0.550206	0.353423	0.779922	0.521258	1
ENSG00000075856-SART3	-0.022676	0.0296789	0.227349	0.659122	0.32101	0.51164	0.257753	0.712791	0.906066	0.135713	0
ENSG00000075884-ARHGAP15	-0.0190079	0.353264	0.592576	0.620642	0.208832	0.105463	0.245097	0.323885	0.0355333	0.0118906	2
ENSG00000075914-EXOSC7	0.00227077	0.861629	0.758763	0.316947	0.333558	0.684319	0.853225	0.337807	0.306705	0.187255	0
ENSG00000075945-KIFAP3	-0.0219163	0.0142267	0.162995	0.446666	0.91357	0.740968	0.151128	0.257156	0.909243	0.000323606	1
ENSG00000075975-MKRN2	0.0102908	0.31651	0.567948	0.302801	0.780178	0.693384	0.929277	0.630627	0.106536	0.883282	0
ENSG00000076003-MCM6	0.0295442	0.108554	0.387196	0.864682	0.37031	0.0258043	0.334891	0.729392	0.415976	0.386623	1
ENSG00000076043-REXO2	0.0420226	0.00130774	0.0545463	0.10832	0.0557165	0.425243	0.153579	0.700082	0.19045	0.0170773	1
ENSG00000076053-RBM7	0.00321508	0.771361	0.735257	0.0770492	0.177882	0.437994	0.195625	0.870647	0.585354	0.0219813	1
ENSG00000076067-RBMS2	0.0107212	0.540581	0.667418	0.479572	0.868673	0.0606829	0.345659	0.70883	0.11512	0.16289	0
ENSG00000076108-BAZ2A	-0.00936909	0.328197	0.577043	0.0632948	0.214057	0.257059	0.262212	0.730744	0.533933	0.213852	0
ENSG00000076201-PTPN23	-0.00944393	0.428522	0.626154	0.129085	0.206315	0.588993	0.0473405	0.458656	0.547162	0.0338476	2
ENSG00000076242-MLH1	-0.00468737	0.642759	0.698718	0.145498	0.348421	0.627028	0.94787	0.306656	0.537902	0.0128861	1
ENSG00000076248-UNG	0.00827336	0.57373	0.678035	0.592579	0.473007	0.419245	0.656527	0.0425394	0.955165	0.980811	1
ENSG00000076258-FMO4	0.00542421	0.792115	0.74107	0.302276	0.49819	0.1909	0.461374	0.303204	0.62182	0.72934	0
ENSG00000076321-KLHL20	0.00162362	0.868505	0.759224	0.152843	0.535994	0.360387	0.0497623	0.785283	0.863892	0.262523	1
ENSG00000076351-SLC46A1	0.000195539	0.989555	0.778933	0.593117	0.64632	0.714898	0.0283438	0.325973	0.584296	0.724188	1
ENSG00000076356-PLXNA2	-0.0385029	0.0193685	0.189595	0.6504	0.0356412	0.727328	0.496814	0.849263	0.963326	0.819516	1
ENSG00000076382-SPAG5	0.0348614	0.0709582	0.32885	0.763065	0.637404	0.70952	0.41558	0.00165211	0.119332	0.485839	1
ENSG00000076513-ANKRD13A	-0.00474324	0.656765	0.701921	0.828066	0.67384	0.20472	0.711025	0.740813	0.0489452	0.620907	1
ENSG00000076554-TPD52	0.0324876	0.028325	0.223294	0.972205	0.700807	0.179467	0.419524	0.109644	0.947088	0.844619	0
ENSG00000076555-ACACB	0.0205982	0.226407	0.504517	0.856821	0.817254	0.00208664	0.308821	0.65018	0.389557	0.250062	1
ENSG00000076604-TRAF4	-0.0118755	0.289293	0.549021	0.746593	0.666294	0.76527	0.839844	0.253144	0.534644	0.265817	0
ENSG00000076641-PAG1	-0.0495706	0.0522318	0.289677	0.93212	0.093056	0.372132	0.736156	0.417844	0.460889	0.0437534	1
ENSG00000076650-GPATCH1	0.0311794	0.0402744	0.259072	0.196836	0.971864	0.709058	0.859435	0.103205	0.877949	0.79306	0
ENSG00000076662-ICAM3	-0.0233551	0.559314	0.672938	0.316885	0.07951	0.150611	0.16183	0.0180863	0.771536	0.241406	1
ENSG00000076685-NT5C2	-0.0149542	0.148657	0.434992	0.0751056	0.0283103	0.313069	0.00216117	0.778998	0.597367	0.246373	2
ENSG00000076706-MCAM	-0.0236243	0.484694	0.648041	0.982463	0.347628	0.217376	0.872085	0.415876	0.394146	0.0147764	1
ENSG00000076716-GPC4	-0.043007	0.0784886	0.340186	0.0414462	0.056738	0.854445	0.967978	0.23867	0.938659	0.191962	1
ENSG00000076770-MBNL3	-0.00712709	0.497188	0.651992	0.650382	0.0521751	0.382797	0.000829457	0.819889	0.907039	0.0111494	2
ENSG00000076826-CAMSAP3	0.0363119	0.0140223	0.162398	0.94872	0.00258399	0.00999218	0.497651	0.27285	0.718808	0.410392	2
ENSG00000076864-RAP1GAP	0.0315284	0.343548	0.586433	0.672168	0.781841	0.0753759	0.751109	0.990303	0.624423	0.182601	0
ENSG00000076924-XAB2	-0.00364462	0.702082	0.716851	0.708874	0.231875	0.540921	0.84286	0.851397	0.419718	0.0107061	1
ENSG00000076928-ARHGEF1	0.000863556	0.948785	0.772154	0.126307	0.575715	0.021056	0.452295	0.627776	0.965484	0.516213	1
ENSG00000076944-STXBP2	0.0142637	0.263595	0.533236	0.920003	0.399371	0.173578	0.338132	0.997732	0.671753	0.456939	0
ENSG00000076984-MAP2K7	0.00599674	0.628163	0.693851	0.862733	0.456368	0.523472	0.42421	0.894182	0.0237375	0.445042	1
ENSG00000077044-DGKD	0.00932049	0.608427	0.688346	0.863346	0.172225	0.548034	0.960054	0.482025	0.567633	0.204489	0
ENSG00000077063-CTTNBP2	0.0441394	0.23415	0.511549	0.216844	0.829795	0.752684	0.56793	0.308003	0.989415	0.540668	0
ENSG00000077092-RARB	0.0238841	0.151901	0.439672	0.110273	0.900592	0.372363	0.693334	0.710397	0.476125	0.171458	0
ENSG00000077097-TOP2B	-0.0128184	0.106477	0.384595	0.775482	0.266332	0.981426	0.632348	0.406065	0.583701	0.0921067	0
ENSG00000077147-TM9SF3	-0.00885225	0.364177	0.59891	0.776435	0.682678	0.493333	0.943162	0.901052	0.709733	0.616625	0
ENSG00000077150-NFKB2	-0.0226699	0.269274	0.53558	0.72421	0.797962	0.0729737	0.120559	0.0211517	0.669459	0.898367	1
ENSG00000077152-UBE2T	0.0340955	0.0892929	0.357748	0.974519	0.175188	0.148967	0.976318	0.599032	0.869991	0.97068	0
ENSG00000077157-PPP1R12B	0.01994	0.34253	0.586189	0.829267	0.597733	0.949052	0.782382	0.544151	0.933079	0.0141358	1
ENSG00000077232-DNAJC10	0.00490913	0.748149	0.729565	0.894309	0.0211417	0.59051	0.320629	0.377577	0.819083	0.263832	1
ENSG00000077235-GTF3C1	-0.0272866	0.00745525	0.123358	0.00072985	0.673918	0.594393	0.0884343	0.462745	0.483073	0.785675	1
ENSG00000077238-IL4R	0.00482431	0.749083	0.729849	0.893629	0.639448	0.0240043	0.471317	0.394856	0.671288	0.306364	1
ENSG00000077254-USP33	0.00962503	0.234923	0.511769	0.861009	0.184982	0.917676	0.501683	0.749746	0.57615	0.0666413	0
ENSG00000077264-PAK3	0.0161032	0.815309	0.745596	0.250675	0.079372	0.495698	0.345201	0.439448	0.515657	0.446031	0
ENSG00000077279-DCX	0.173847	0.0613663	0.309795	0.780775	0.945795	0.00507165	0.00725589	0.757525	0.208846	0.96158	2
ENSG00000077312-SNRPA	0.00860357	0.506112	0.655655	0.768562	0.285241	0.219071	0.312658	0.968248	0.278513	0.474098	0
ENSG00000077327-SPAG6	-0.028852	0.0270355	0.217905	0.41731	0.907898	0.9074	0.588187	0.0638283	0.342007	0.269621	0
ENSG00000077348-EXOSC5	-0.0430651	0.0184791	0.185189	0.614278	0.908732	0.0689547	0.231093	0.320423	0.882693	0.511596	0
ENSG00000077380-DYNC1I2	-0.0185511	0.0838998	0.349214	0.927929	0.233844	0.0454688	0.0471823	0.911041	0.0822482	0.46005	2
ENSG00000077420-APBB1IP	-0.00915221	0.669759	0.70687	0.562077	0.823173	0.229775	0.37028	0.1403	0.0550847	0.00019877	1
ENSG00000077454-LRCH4	-0.00302712	0.826508	0.749509	0.860793	0.540357	0.383672	0.527929	0.269079	0.0838777	0.750211	0
ENSG00000077458-FAM76B	0.00511957	0.680388	0.710623	0.498123	0.0559129	0.472793	0.145468	0.27681	0.211888	0.0646044	0
ENSG00000077463-SIRT6	-0.00939154	0.490378	0.649295	0.467428	0.278059	0.573726	0.147127	0.693477	0.97897	0.873663	0
ENSG00000077498-TYR	-0.04656	0.560561	0.673441	0.945544	0.309386	0.251617	0.233157	0.967032	0.220319	0.799167	0
ENSG00000077514-POLD3	0.00319833	0.789815	0.740425	0.664498	0.25512	0.0822891	0.944933	0.480469	0.394596	0.275188	0
ENSG00000077549-CAPZB	-0.00698772	0.449767	0.634508	0.410446	0.109644	0.20459	0.912133	0.81607	0.851031	0.904697	0
ENSG00000077585-GPR137B	-0.00617946	0.713418	0.719787	0.673543	0.364054	0.435471	0.619127	0.897003	0.729788	0.49181	0
ENSG00000077616-NAALAD2	-0.0365637	0.401277	0.613514	0.905551	0.369963	0.439194	0.601429	0.53609	0.0220512	0.519495	1
ENSG00000077684-JADE1	-0.00667727	0.599188	0.685959	0.98707	0.478146	0.93354	0.699113	0.000868717	0.872851	0.173029	1
ENSG00000077713-SLC25A43	0.0755241	0.039756	0.257388	0.690258	0.40013	0.186015	0.366482	0.430965	0.864178	0.605628	0
ENSG00000077721-UBE2A	0.00254269	0.778925	0.737422	0.193262	0.197206	0.746531	0.500921	0.340215	0.127185	0.0134914	1
ENSG00000077782-FGFR1	0.0509014	0.145466	0.431352	0.784025	0.173403	0.740702	0.0596342	0.651052	0.405896	0.0133351	1
ENSG00000077935-SMC1B	-0.0244691	0.538967	0.667283	0.968284	0.26246	0.960234	0.117585	0.7541	0.52513	0.975972	0
ENSG00000077942-FBLN1	-0.0280293	0.376599	0.604149	0.199886	0.10577	0.0749658	0.971277	0.998204	0.369091	0.129996	0
ENSG00000077984-CST7	-0.0725732	0.0980482	0.369483	0.347698	0.388861	0.0314635	0.117035	0.361362	0.237763	0.0896868	1
ENSG00000078018-MAP2	-0.171493	0.00798615	0.12697	0.878008	0.555405	0.626888	0.749184	0.0348963	0.314822	0.776392	1
ENSG00000078043-PIAS2	-0.0100317	0.280397	0.542154	0.39917	0.30078	0.351914	0.941458	0.844881	0.829719	0.185012	0
ENSG00000078053-AMPH	0.019391	0.785847	0.739502	0.306938	0.433495	0.0827801	0.436505	0.342153	0.252156	0.632133	0
ENSG00000078061-ARAF	-0.0226701	0.019703	0.190339	0.544374	0.0303348	0.096046	0.653373	0.506005	0.805726	0.0105485	2
ENSG00000078070-MCCC1	-0.00927455	0.539575	0.667418	0.780224	0.595172	0.692416	0.134835	0.215221	0.2741	0.065595	0
ENSG00000078081-LAMP3	0.00853528	0.780284	0.737791	0.735342	0.035376	0.782212	0.838199	0.154948	0.371409	0.827954	1
ENSG00000078114-NEBL	-0.00930079	0.46971	0.643001	0.87618	0.00155358	0.791616	0.951601	0.361071	0.501397	0.287322	1
ENSG00000078124-ACER3	0.013865	0.472382	0.643637	0.606548	0.574414	0.0817146	0.92525	0.910239	0.0500661	0.556467	0
ENSG00000078140-UBE2K	0.00286303	0.760491	0.733362	0.247116	0.00614729	0.0307921	0.859489	0.565083	0.87422	0.00490047	3
ENSG00000078142-PIK3C3	0.00601343	0.474822	0.644254	0.521138	0.610643	0.710307	0.627777	0.928345	0.370485	0.292152	0
ENSG00000078177-N4BP2	-0.00408516	0.704477	0.717679	0.029043	0.205861	0.845742	0.118149	0.745044	0.19646	0.0385054	2
ENSG00000078237-TIGAR	-0.0169277	0.46004	0.639131	0.590188	0.1592	0.416818	0.904258	0.459024	0.835376	0.383884	0
ENSG00000078246-TULP3	-0.0059632	0.592614	0.68363	0.234622	0.627463	0.652164	0.889692	0.105082	0.810558	0.207809	0
ENSG00000078269-SYNJ2	0.0357014	0.0233267	0.204675	0.823343	0.0296827	0.575368	0.115517	0.956448	0.515003	0.980364	1
ENSG00000078295-ADCY2	-0.0492302	0.0650246	0.317839	0.654753	0.326046	0.286129	0.608604	0.933812	0.332483	0.41704	0
ENSG00000078304-PPP2R5C	-0.00171412	0.814958	0.745455	0.267397	0.801002	0.260367	0.311734	0.390619	0.232139	0.401706	0
ENSG00000078319-PMS2P1	-0.0167967	0.172809	0.460017	0.953245	0.0565083	0.0350246	0.769056	0.431298	0.995312	0.502003	1
ENSG00000078369-GNB1	-0.0144753	0.148379	0.434806	0.325568	0.615546	0.336696	0.843165	0.324466	0.812735	0.184393	0
ENSG00000078401-EDN1	0.0438433	0.457122	0.63799	0.492846	0.880904	0.12967	0.0614779	0.661228	0.321566	0.198914	0
ENSG00000078403-MLLT10	0.00703913	0.400769	0.613254	0.437969	0.560038	0.209753	0.702933	0.029383	0.336533	0.732326	1
ENSG00000078487-ZCWPW1	-0.031314	0.0528728	0.2904	0.89289	0.532741	0.0735236	0.493518	0.32515	0.900946	0.0258142	1
ENSG00000078579-FGF20	0.00501571	0.930919	0.768677	0.419961	0.458072	0.743031	0.777802	0.192099	0.0279097	0.00212363	2
ENSG00000078589-P2RY10	-0.0484142	0.107749	0.385946	0.616372	0.000915153	0.0627122	0.940102	0.065294	0.743094	0.0624984	1
ENSG00000078596-ITM2A	-0.0613497	0.225847	0.504099	0.595099	0.0507894	0.623756	0.150038	0.455418	0.102431	0.238718	0
ENSG00000078618-NRDC	0.0154559	0.0857856	0.351476	0.996478	0.38699	0.633097	0.0504046	0.0761695	0.35453	0.734789	0
ENSG00000078668-VDAC3	0.00488758	0.57249	0.677545	0.202747	0.138816	0.997226	0.958471	0.648642	0.107455	0.362259	0
ENSG00000078674-PCM1	-0.0199063	0.0484386	0.280019	0.117766	0.414502	0.57413	0.559188	0.122588	0.966408	0.0733859	0
ENSG00000078687-TNRC6C	-0.00302317	0.780877	0.738144	0.964272	0.0440232	0.135839	0.582475	0.164089	0.408258	0.413288	1
ENSG00000078699-CBFA2T2	-0.0118456	0.234274	0.511596	0.0500526	0.115111	0.173262	0.120124	0.698851	0.477329	0.494238	0
ENSG00000078747-ITCH	-0.0203306	0.00285796	0.0787637	0.078655	0.550476	0.0226199	0.831107	0.5483	0.372448	0.832022	1
ENSG00000078795-PKD2L2	-0.0186028	0.512248	0.657339	0.325552	0.723957	0.740867	0.922847	0.887167	0.914477	0.543487	0
ENSG00000078804-TP53INP2	0.0215117	0.310762	0.564102	0.12631	0.285109	0.149846	0.102439	0.225597	0.512706	0.283203	0
ENSG00000078808-SDF4	-0.0214644	0.0594825	0.306543	0.247205	0.123371	0.711901	0.336377	0.00455152	0.975568	0.877498	1
ENSG00000078814-MYH7B	-0.000369674	0.988379	0.778707	0.356008	0.563531	0.329889	0.458468	0.952125	0.664927	0.326828	0
ENSG00000078898-BPIFB2	0.205797	0.0555562	0.297757	0.871917	0.264092	0.63858	0.115401	0.156088	0.990109	0.240928	0
ENSG00000078900-TP73	-0.00408464	0.730405	0.724479	0.159943	0.999188	0.538205	0.0537047	0.27849	0.409796	0.631242	0
ENSG00000078902-TOLLIP	0.0190804	0.0574056	0.30281	0.399525	0.133001	0.206776	0.103836	0.483971	0.847224	0.886678	0
ENSG00000078967-UBE2D4	-0.0161815	0.1305	0.415707	0.826891	0.730672	0.517061	0.549501	0.717752	0.972841	0.61404	0
ENSG00000079101-CLUL1	-0.0709527	0.306139	0.560177	0.701711	0.0256397	0.613076	0.773451	0.632514	0.376584	0.0940665	1
ENSG00000079102-RUNX1T1	-0.0286925	0.722285	0.722322	0.86858	0.622795	0.456931	0.23712	0.112027	0.106095	0.555594	0
ENSG00000079112-CDH17	0.0639589	0.275633	0.539238	0.763734	0.424494	0.232854	0.732573	0.916474	0.841586	0.152041	0
ENSG00000079134-THOC1	0.0145333	0.213325	0.492105	0.133089	0.305641	0.9041	0.196219	0.926129	0.452843	0.0930709	0
ENSG00000079150-FKBP7	-0.00437438	0.873366	0.759814	0.592141	0.0516	0.277982	0.580433	0.504598	0.143165	0.872109	0
ENSG00000079156-OSBPL6	-0.0540982	0.100091	0.373225	0.497281	0.270575	0.486701	0.1369	0.523783	0.305452	0.940653	0
ENSG00000079215-SLC1A3	-0.00685399	0.862942	0.759046	0.922954	0.287604	0.0455495	0.908978	0.0163654	0.870032	0.975925	2
ENSG00000079246-XRCC5	-0.00925093	0.189406	0.472553	0.334711	0.570416	0.727446	0.352673	0.692242	0.507994	0.18311	0
ENSG00000079257-LXN	0.00992322	0.641271	0.698491	0.546998	0.505518	0.124651	0.707535	0.73376	0.0698582	0.119613	0
ENSG00000079263-SP140	-0.0687862	0.00380081	0.087791	0.608124	0.0397055	0.912922	0.590411	0.824075	0.83951	0.232663	1
ENSG00000079277-MKNK1	0.0284111	0.0197254	0.190339	0.29464	0.392033	0.259808	0.738003	0.636299	0.935739	0.295615	0
ENSG00000079308-TNS1	0.0107785	0.621386	0.692598	0.720386	0.125948	0.0621979	0.725391	0.934255	0.528452	0.0209802	1
ENSG00000079313-REXO1	0.00838616	0.510651	0.656836	0.31032	0.153851	0.894889	0.7563	0.88732	0.413645	0.336947	0
ENSG00000079332-SAR1A	-0.0076368	0.416007	0.621007	0.497826	0.388557	0.980213	0.254356	0.428394	0.539055	0.971918	0
ENSG00000079335-CDC14A	0.00224811	0.898219	0.763136	0.587334	0.118793	0.300567	0.600387	0.160924	0.941345	0.672803	0
ENSG00000079337-RAPGEF3	0.0135656	0.622672	0.692598	0.332547	0.548235	0.161032	0.160466	0.0220474	0.481005	0.777322	1
ENSG00000079385-CEACAM1	-0.0018378	0.964806	0.775257	0.249664	0.148035	0.652985	0.98522	0.0107234	0.690374	0.0401502	2
ENSG00000079387-SENP1	0.0122116	0.161431	0.449514	0.829347	0.023969	0.0947523	0.862292	0.68727	0.943197	0.34708	1
ENSG00000079432-CIC	0.00734056	0.519235	0.660099	0.688163	0.0152882	0.741633	0.170937	0.383874	0.701456	0.705284	1
ENSG00000079435-LIPE	0.0111899	0.550069	0.670373	0.35574	0.409845	0.768198	0.604204	0.775073	0.154019	0.385808	0
ENSG00000079459-FDFT1	-0.0431329	0.0292607	0.226535	0.137378	0.557926	0.785228	0.416053	0.101015	0.31588	0.0894671	0
ENSG00000079462-PAFAH1B3	-0.00661218	0.699107	0.715954	0.77851	0.828776	0.914045	0.437573	0.885645	0.11738	0.879486	0
ENSG00000079482-OPHN1	0.00593395	0.666994	0.70569	0.942933	0.495394	0.617946	0.0820495	0.33777	0.696664	0.413384	0
ENSG00000079616-KIF22	-0.0164976	0.137861	0.4243	0.947597	0.926051	0.633393	0.558406	0.794783	0.592047	0.257219	0
ENSG00000079691-CARMIL1	-0.0305406	0.0512669	0.28675	0.0288233	0.281587	0.954661	0.483596	0.337378	0.449841	0.155955	1
ENSG00000079739-PGM1	0.0284386	0.174787	0.462354	0.0927006	0.745434	0.225048	0.675005	0.264896	0.127461	0.160623	0
ENSG00000079785-DDX1	-0.000345358	0.967704	0.775828	0.996581	0.188716	0.959131	0.490014	0.492843	0.10314	0.362693	0
ENSG00000079805-DNM2	-0.000280643	0.968302	0.775861	0.919604	0.681236	0.126592	0.110062	0.400679	0.678753	0.11447	0
ENSG00000079819-EPB41L2	0.00353153	0.869447	0.759356	0.331475	0.115745	0.353626	0.552729	0.114659	0.671851	0.87105	0
ENSG00000079841-RIMS1	-0.121571	3.94e-05	0.007641	0.562228	0.120332	0.0112757	0.00318375	0.942542	0.120627	0.0649209	2
ENSG00000079950-STX7	-0.00590028	0.572148	0.677439	0.401562	0.992719	0.944343	0.241558	0.0999679	0.876325	0.00272253	1
ENSG00000079974-RABL2B	0.00261722	0.864257	0.759177	0.703884	0.733612	0.343703	0.401125	0.578233	0.0260998	0.470502	1
ENSG00000079999-KEAP1	-0.00469534	0.65319	0.700752	0.755382	0.740912	0.142506	0.520923	0.789985	0.668177	0.781074	0
ENSG00000080007-DDX43	0.135457	0.193894	0.476826	0.656174	0.575506	0.0346667	0.958349	0.766932	0.457271	0.268224	1
ENSG00000080031-PTPRH	0.0493937	0.123917	0.408119	0.745446	0.312225	0.173574	0.0197915	0.704742	0.666327	0.115993	1
ENSG00000080166-DCT	-0.219945	0.0248345	0.208374	0.691187	0.924946	0.0677313	0.459168	0.352668	0.0420478	0.848918	1
ENSG00000080189-SLC35C2	-0.00718933	0.360147	0.596378	0.708674	0.0073377	0.942821	0.616372	0.97444	0.936349	0.188896	1
ENSG00000080200-CRYBG3	-0.00800627	0.478035	0.645126	0.302612	0.535955	0.917594	0.0141519	0.939371	0.159648	0.822929	1
ENSG00000080224-EPHA6	0.0985131	0.130075	0.415245	0.586396	0.0796309	0.0574508	0.513847	0.264703	0.442189	0.252391	0
ENSG00000080298-RFX3	-0.0168161	0.0764778	0.337373	0.249416	0.858722	0.782442	0.0725175	0.646002	0.0459727	0.129963	1
ENSG00000080345-RIF1	0.00223663	0.783404	0.738933	0.498908	0.0210583	0.932368	0.24281	0.369448	0.857478	0.187025	1
ENSG00000080371-RAB21	-0.0102986	0.321618	0.571852	0.312883	0.605621	0.167137	0.337205	0.577976	0.392832	0.0606213	0
ENSG00000080493-SLC4A4	0.0299612	0.380829	0.606469	0.259221	0.568973	0.867679	0.387619	0.0588764	0.653936	0.269274	0
ENSG00000080503-SMARCA2	-0.0262509	0.00282378	0.0787127	0.394232	0.0149899	0.398749	0.944493	0.312708	0.596062	0.106299	1
ENSG00000080546-SESN1	-0.0116594	0.420807	0.622668	0.151712	0.502741	0.260347	0.688399	0.860695	0.587935	0.0391749	1
ENSG00000080561-MID2	-0.0101913	0.333822	0.580663	0.0418338	0.206091	0.576274	0.0470603	0.612353	0.148028	0.908192	2
ENSG00000080572-DNAAF6	0.0361527	0.011014	0.145315	0.482983	0.000278893	0.860529	0.898584	0.437193	0.368307	0.331265	1
ENSG00000080573-COL5A3	0.0212739	0.767135	0.734589	0.762742	0.468765	0.801936	0.0319351	0.0296929	0.831706	0.528027	2
ENSG00000080603-SRCAP	0.00639488	0.65649	0.701803	0.806813	0.425563	0.0998269	0.385651	0.432566	0.496178	0.196716	0
ENSG00000080608-PUM3	-0.00329765	0.796582	0.741772	0.0279258	0.22406	0.383522	0.0461539	0.861358	0.759656	0.175258	2
ENSG00000080709-KCNN2	-0.0573706	0.435761	0.629155	0.51103	0.992441	0.48164	0.412389	0.0548284	0.747481	0.995557	0
ENSG00000080802-CNOT4	-0.0102974	0.242337	0.517273	0.43647	0.15038	0.905327	0.317302	0.40264	0.60938	0.83943	0
ENSG00000080815-PSEN1	-0.00960422	0.239977	0.515926	0.840088	0.547505	0.723531	0.170903	0.928433	0.280934	0.592167	0
ENSG00000080819-CPOX	0.0227881	0.142549	0.428646	0.0749524	0.604975	0.174222	0.685931	0.490661	0.896064	0.0822698	0
ENSG00000080822-CLDND1	0.0200431	0.125261	0.410704	0.228175	0.644943	0.979189	0.679842	0.718783	0.598483	0.479963	0
ENSG00000080823-MOK	-0.0142384	0.269272	0.53558	0.486664	0.196218	0.101248	0.987442	0.177303	0.835906	0.826517	0
ENSG00000080824-HSP90AA1	-0.0332571	0.0545169	0.294499	0.18882	0.00525732	0.893975	0.401238	0.485024	0.0412961	0.0390917	3
ENSG00000080839-RBL1	0.00259641	0.852031	0.756342	0.709685	0.94709	0.809972	0.881343	0.117701	0.994861	0.233409	0
ENSG00000080845-DLGAP4	-0.00337871	0.773127	0.736001	0.444187	0.111985	0.871632	0.274717	0.578646	0.598515	0.664355	0
ENSG00000080854-IGSF9B	-0.0334462	0.430392	0.626771	0.422957	0.755451	0.618528	0.624021	0.287444	0.0758301	0.178015	0
ENSG00000080947-CROCCP3	0.0266324	0.297189	0.554172	0.598274	0.85349	0.482622	0.198887	0.435088	0.60904	0.52082	0
ENSG00000080986-NDC80	0.093664	0.00260851	0.0757875	0.701476	0.141021	0.0256875	0.837245	0.354895	0.658842	0.176217	1
ENSG00000081014-AP4E1	0.0333265	0.00121698	0.0525594	0.5284	0.0704801	0.0178912	0.204998	0.154895	0.366611	0.628519	1
ENSG00000081019-RSBN1	-0.0157983	0.0558528	0.298759	0.795782	0.319615	0.792594	0.946342	0.64548	0.565737	0.00106836	1
ENSG00000081026-MAGI3	0.00598505	0.619627	0.692356	0.77619	0.994311	0.413158	0.947436	0.596081	0.233287	0.959377	0
ENSG00000081041-CXCL2	-0.041966	0.52468	0.662225	0.603927	0.723069	0.684487	0.0791272	0.494036	0.827336	0.483694	0
ENSG00000081052-COL4A4	-0.0515151	0.139675	0.426269	0.601982	0.488758	0.579941	0.699701	0.509313	0.837883	0.783459	0
ENSG00000081059-TCF7	0.00124782	0.945456	0.7711	0.595846	0.84644	0.530743	0.0408836	0.093167	0.823629	0.765033	1
ENSG00000081087-OSTM1	0.0311905	0.0115709	0.149314	0.0500938	0.382182	0.948669	0.124109	0.823159	0.000407405	0.118959	1
ENSG00000081138-CDH7	-0.0861253	0.139467	0.426112	0.0977367	0.132218	0.48893	0.302616	0.212548	0.583952	0.531334	0
ENSG00000081148-IMPG2	0.0461265	0.0689883	0.325547	0.824797	0.52822	0.630837	0.0100163	0.512837	0.730788	0.856393	1
ENSG00000081154-PCNP	0.0123372	0.204943	0.486216	0.511521	0.076749	0.0608286	0.67984	0.709937	0.161209	0.00122407	1
ENSG00000081177-EXD2	-0.0255094	0.0269868	0.21788	0.674058	0.800209	0.846963	0.198901	0.374847	0.982203	0.778831	0
ENSG00000081181-ARG2	0.0196187	0.597829	0.685471	0.959231	0.376899	0.763153	0.155751	0.549077	0.486253	0.935443	0
ENSG00000081189-MEF2C	-0.154565	3.53e-05	0.00722028	0.82466	0.0861067	0.415182	0.372918	0.0965593	0.0644013	1.92e-06	1
ENSG00000081237-PTPRC	-0.0178936	0.345563	0.587865	0.788078	0.00309489	0.323244	0.51342	0.240405	0.580674	0.00211672	2
ENSG00000081277-PKP1	-0.0112163	0.636426	0.697794	0.132333	0.362713	0.287905	0.285274	0.557458	0.0587353	0.0962556	0
ENSG00000081307-UBA5	0.0168389	0.0737342	0.332593	0.390294	0.318605	0.478943	0.931157	0.514874	0.114771	0.465749	0
ENSG00000081320-STK17B	-0.00416913	0.791491	0.740789	0.555361	0.659319	0.2133	0.755729	0.377718	0.0961866	0.00403445	1
ENSG00000081377-CDC14B	-0.00140179	0.917837	0.766274	0.268919	0.924661	0.511392	0.479134	0.39816	0.215598	0.204078	0
ENSG00000081386-ZNF510	0.00810088	0.494248	0.650675	0.00495977	0.278443	0.306592	0.0507048	0.818527	0.56479	0.0513219	1
ENSG00000081479-LRP2	-0.19579	0.00557173	0.108135	0.96556	0.677964	0.280159	0.20818	0.367116	0.440984	0.0264646	1
ENSG00000081665-ZNF506	0.0101186	0.338545	0.583987	0.309305	0.9902	0.833661	0.889836	0.958716	0.0641073	0.252303	0
ENSG00000081692-JMJD4	-0.00468612	0.713368	0.719787	0.508161	0.600116	0.279384	0.932687	0.585015	0.840309	0.596698	0
ENSG00000081721-DUSP12	0.0198664	0.134002	0.419553	0.593187	0.493195	0.733871	0.258827	0.27855	0.0732449	0.671928	0
ENSG00000081760-AACS	0.0165871	0.181748	0.468095	0.847029	0.285343	0.381786	0.458461	0.481775	0.0523728	0.271446	0
ENSG00000081791-DELE1	0.00507065	0.691667	0.714289	0.661715	0.00264118	0.144058	0.155544	0.238545	0.982199	0.0773507	1
ENSG00000081803-CADPS2	0.0469273	0.00534045	0.105813	0.155614	0.371828	0.483958	0.141688	0.0469491	0.243384	0.135638	1
ENSG00000081818-PCDHB4	-0.021022	0.666534	0.705554	0.793384	0.236345	0.643103	0.510473	0.248107	0.327575	0.460406	0
ENSG00000081853-PCDHGA2	0.00427338	0.921242	0.767073	0.826855	0.359183	0.286435	0.764081	0.996517	0.971759	0.855085	0
ENSG00000081870-HSPB11	0.046016	0.00205652	0.0687904	0.801744	0.01735	0.981508	0.188912	0.418898	0.0696929	0.561608	1
ENSG00000081913-PHLPP1	-0.00970464	0.441567	0.631795	0.464642	0.561492	0.832009	0.0753316	0.696302	0.686099	0.282174	0
ENSG00000081923-ATP8B1	0.0169811	0.147765	0.434393	0.456257	0.0104396	0.383088	0.17708	0.135935	0.939455	0.0220546	2
ENSG00000081985-IL12RB2	-0.0255351	0.515267	0.658142	0.25531	0.603987	0.650459	0.0558432	0.733496	0.710269	0.982764	0
ENSG00000082014-SMARCD3	-0.0521965	0.0296326	0.227349	0.138716	0.448794	0.430686	0.411984	0.878354	0.998783	0.000229224	1
ENSG00000082068-WDR70	0.0137995	0.140022	0.426622	0.0458174	0.218132	0.684506	0.532546	0.424804	0.104007	0.0697375	1
ENSG00000082074-FYB1	-0.0168448	0.398715	0.613038	0.158085	0.000825711	0.598991	0.460907	0.0668692	0.587016	0.000285831	2
ENSG00000082146-STRADB	0.0210059	0.18532	0.470177	0.000951033	0.210429	0.516075	0.15168	0.544674	0.384379	0.103051	1
ENSG00000082153-BZW1	-0.00405082	0.683132	0.711755	0.62677	0.333359	0.519782	0.533778	0.523927	0.778581	0.213324	0
ENSG00000082196-C1QTNF3	-0.0424768	0.198988	0.480263	0.160688	0.0880291	0.610606	0.94697	0.0744728	0.59434	0.837611	0
ENSG00000082212-ME2	0.0120773	0.306985	0.560998	0.376029	0.990772	0.477079	0.215903	0.805064	0.492197	0.362074	0
ENSG00000082213-C5orf22	0.00136695	0.892792	0.762876	0.459412	0.286682	0.671205	0.904808	0.48935	0.860527	0.791689	0
ENSG00000082258-CCNT2	0.00759517	0.385223	0.607443	0.075341	0.208174	0.274264	0.234304	0.571257	0.282367	0.055736	0
ENSG00000082269-FAM135A	0.0242437	0.0346922	0.2452	0.470041	0.279145	0.0394021	0.42978	0.868707	0.55252	0.457944	1
ENSG00000082293-COL19A1	-0.0221985	0.768091	0.734747	0.253087	0.880643	0.500122	0.268319	0.384975	0.811239	0.593098	0
ENSG00000082397-EPB41L3	-0.0438711	0.441978	0.631883	0.65918	0.683684	0.0902954	0.06369	0.179158	0.227812	0.433765	0
ENSG00000082438-COBLL1	-0.0149577	0.264415	0.533892	0.469132	0.416629	0.208148	0.509976	0.862935	0.95773	0.51707	0
ENSG00000082458-DLG3	-0.00639769	0.516611	0.65863	0.418021	0.480403	0.26156	0.716708	0.52916	0.13052	0.00451607	1
ENSG00000082482-KCNK2	0.220032	0.000990321	0.0462367	0.06945	0.00965007	0.0141919	0.622937	0.7051	0.911952	0.0251995	3
ENSG00000082497-SERTAD4	0.0435717	0.027978	0.221247	0.990499	0.30982	0.255958	0.320905	0.496123	0.818053	0.318075	0
ENSG00000082512-TRAF5	0.0427306	0.0430332	0.266747	0.00411379	0.635307	0.077738	0.37523	0.331807	0.614616	0.303934	1
ENSG00000082515-MRPL22	0.00374127	0.759848	0.733306	0.325002	0.58659	0.561315	0.0937828	0.241893	0.0330889	0.0474203	2
ENSG00000082516-GEMIN5	-0.0170265	0.155952	0.444318	0.160041	0.874556	0.0716446	0.465876	0.400969	0.384521	0.127062	0
ENSG00000082641-NFE2L1	0.0186797	0.0842401	0.349612	0.681605	0.0510492	0.345357	0.112115	0.305365	0.938485	0.512292	0
ENSG00000082701-GSK3B	-0.0114079	0.100321	0.373773	0.274528	0.326351	0.963884	0.0179636	0.402013	0.789257	0.0916808	1
ENSG00000082781-ITGB5	-0.0382513	0.00807252	0.128157	0.0703153	0.569725	0.890203	0.317169	0.57867	0.296262	0.495158	0
ENSG00000082805-ERC1	-0.0474368	0.00537387	0.105983	0.436694	0.524376	0.0472594	0.557285	0.687494	0.832391	0.0974536	1
ENSG00000082898-XPO1	-0.0208581	0.0251531	0.209726	0.998137	0.280715	0.76042	0.229404	0.383874	0.233392	0.444932	0
ENSG00000082929-LINC01587	-0.0457384	0.427031	0.625103	0.580929	0.141374	0.695894	0.751122	0.532514	0.166383	0.585472	0
ENSG00000082996-RNF13	0.00126828	0.903653	0.764374	0.106474	0.58565	0.335016	0.833373	0.0481997	0.0140817	0.227014	2
ENSG00000083067-TRPM3	0.032475	0.432971	0.6276	0.810762	0.198866	0.391103	0.785535	0.0283139	0.613955	0.663772	1
ENSG00000083093-PALB2	0.00619919	0.535479	0.666203	0.586003	0.678811	0.980965	0.861507	0.668042	0.0117512	0.516377	1
ENSG00000083097-DOP1A	-0.00732417	0.44557	0.632705	0.471504	0.259842	0.764249	0.75258	0.694098	0.490908	0.583187	0
ENSG00000083099-LYRM2	-0.00556642	0.577663	0.678791	0.300812	0.00844107	0.925952	0.0655223	0.114376	0.376722	0.00386445	2
ENSG00000083123-BCKDHB	0.000370287	0.974863	0.77668	0.474546	0.837208	0.984184	0.706492	0.789672	0.594054	0.445471	0
ENSG00000083168-KAT6A	-0.00686348	0.421121	0.622917	0.208369	0.337619	0.951063	0.9029	0.283754	0.270112	0.573355	0
ENSG00000083223-TUT7	0.0132539	0.143339	0.429184	0.948166	0.764453	0.321699	0.0303673	0.718377	0.488429	0.999839	1
ENSG00000083290-ULK2	-0.0179263	0.242969	0.517961	0.165761	0.35884	0.522607	0.170598	0.856668	0.811586	0.809276	0
ENSG00000083307-GRHL2	-0.00493508	0.641265	0.698491	0.594358	0.653584	0.186515	0.937547	0.668758	0.135901	0.867259	0
ENSG00000083312-TNPO1	0.00647767	0.356551	0.594335	0.440013	0.576411	0.870248	0.876218	0.391689	0.427169	0.0760441	0
ENSG00000083444-PLOD1	-0.00666447	0.660029	0.703119	0.948621	0.0446131	0.115474	0.485347	0.06538	0.463766	0.424861	1
ENSG00000083454-P2RX5	-0.00170682	0.975364	0.776824	0.387337	0.0848234	0.673547	0.235852	0.35792	0.136478	0.869352	0
ENSG00000083457-ITGAE	-0.0297977	0.136989	0.423133	0.801525	0.447596	0.0324906	0.292506	0.367743	0.452294	0.0300405	2
ENSG00000083520-DIS3	-0.0071073	0.39482	0.611561	0.713938	0.198566	0.825017	0.506574	0.600917	0.143703	0.178213	0
ENSG00000083535-PIBF1	0.0181787	0.132461	0.41819	0.165996	0.000260058	0.686899	0.162991	0.927362	0.00189942	0.177642	2
ENSG00000083544-TDRD3	0.00205572	0.830481	0.750312	0.0690277	0.666755	0.584826	0.0842266	0.952806	0.541769	0.46202	0
ENSG00000083635-NUFIP1	-0.0232383	0.0656955	0.319636	0.944025	0.426278	0.684987	0.304912	0.963738	0.724705	0.415739	0
ENSG00000083642-PDS5B	0.0100883	0.312283	0.56482	0.283768	0.0844887	0.00146565	0.0921436	0.301305	0.595261	0.0420567	2
ENSG00000083720-OXCT1	-0.0684456	0.000192339	0.0180271	0.010041	0.0333379	0.832106	0.835625	0.418464	0.794214	0.879671	2
ENSG00000083750-RRAGB	-0.043728	0.00337082	0.0838256	0.417543	0.143175	0.505695	0.149523	0.598009	0.340614	0.00708355	1
ENSG00000083799-CYLD	-0.00433439	0.647198	0.699351	0.769676	0.0792836	0.754269	0.549916	0.733678	0.595024	0.604646	0
ENSG00000083807-SLC27A5	-0.0034101	0.881476	0.762002	0.0502678	0.29041	0.539849	0.729877	0.60821	0.395931	0.869178	0
ENSG00000083812-ZNF324	-0.0297255	0.0113583	0.147913	0.526972	0.00102533	0.547667	0.542471	0.321226	0.529436	0.133289	1
ENSG00000083814-ZNF671	0.00714842	0.79306	0.74121	0.160088	0.0914493	0.581417	0.68425	0.682596	0.0495611	0.599426	1
ENSG00000083817-ZNF416	-0.0201825	0.178218	0.465234	0.3349	0.180448	0.548018	0.198767	0.172186	0.807163	0.401418	0
ENSG00000083828-ZNF586	0.0348788	0.0207867	0.195593	0.142095	0.099957	0.0101249	0.280911	0.10874	0.0621502	0.288703	1
ENSG00000083838-ZNF446	0.000294455	0.981916	0.777485	0.14707	0.0823844	0.602729	0.573562	0.647347	0.995145	0.771594	0
ENSG00000083844-ZNF264	-0.00823068	0.378107	0.604869	0.835382	0.990559	0.323968	0.181213	0.314412	0.66589	0.16286	0
ENSG00000083845-RPS5	-0.0354201	0.0213602	0.198015	0.69858	0.298497	0.370017	0.863595	0.492429	0.466185	0.0345841	1
ENSG00000083857-FAT1	-0.0796937	0.000381714	0.027795	0.000279377	0.234232	0.341517	0.764006	0.1176	0.721316	0.970483	1
ENSG00000083896-YTHDC1	-0.00990595	0.400969	0.613265	0.62068	0.657435	0.567745	0.0465139	0.741362	0.880911	0.162507	1
ENSG00000083937-CHMP2B	0.0160889	0.120508	0.404253	0.106083	0.0142971	0.231149	0.20352	0.726393	0.0605107	0.000664341	2
ENSG00000084070-SMAP2	0.0222687	0.15834	0.446627	0.913508	0.471861	0.45695	0.0726086	0.476811	0.0555479	0.463645	0
ENSG00000084072-PPIE	-0.0074339	0.461636	0.639849	0.840539	0.716526	0.0633393	0.62672	0.590843	0.433214	0.0434468	1
ENSG00000084073-ZMPSTE24	0.00597399	0.612591	0.68969	0.654982	0.00387815	0.756486	0.165844	0.973071	0.0465452	0.950736	2
ENSG00000084090-STARD7	-0.0178918	0.0262843	0.214955	0.887704	0.447844	0.0884282	0.29827	0.800957	0.50461	0.0362444	1
ENSG00000084092-NOA1	0.000460755	0.965327	0.775289	0.00205148	0.949672	0.200675	0.323328	0.022701	0.92333	0.241378	2
ENSG00000084093-REST	-0.0140614	0.152468	0.440312	0.0580626	0.914972	0.227422	0.957338	0.0425843	0.255315	0.00766623	2
ENSG00000084110-HAL	0.0568431	0.172055	0.459268	0.600547	0.585099	0.785733	0.234649	0.181689	0.126895	0.281451	0
ENSG00000084112-SSH1	0.00298361	0.786298	0.739654	0.158545	0.0278199	0.436043	0.0109553	0.768971	0.911656	0.141329	2
ENSG00000084207-GSTP1	0.0124729	0.530866	0.664107	0.0736986	0.256735	0.29171	0.846333	0.599973	0.7106	0.411986	0
ENSG00000084234-APLP2	-0.0399814	0.000739465	0.0405512	0.971659	0.400276	0.482538	0.155822	0.0354922	0.0968488	0.546177	1
ENSG00000084444-FAM234B	0.0014135	0.936275	0.769655	0.811184	0.129299	0.178525	0.485633	0.837664	0.698246	0.807371	0
ENSG00000084453-SLCO1A2	-0.0684887	0.500861	0.653693	0.469655	0.615174	0.589278	0.0290205	0.499346	0.298584	0.989112	1
ENSG00000084463-WBP11	-0.0188641	0.0120236	0.152277	0.106769	0.824082	0.23354	0.293835	0.100654	0.102556	0.159182	0
ENSG00000084623-EIF3I	-0.0109531	0.170698	0.45772	0.679119	0.342034	0.130938	0.904006	0.44764	0.780627	0.352711	0
ENSG00000084636-COL16A1	-0.0371968	0.127976	0.41364	0.039847	0.0100178	0.418745	0.704548	0.629063	0.307734	0.657008	2
ENSG00000084652-TXLNA	-0.00681331	0.369194	0.60167	0.719984	0.639791	0.966363	0.806858	0.267552	0.586954	0.934145	0
ENSG00000084674-APOB	0.273707	0.000814272	0.04236	0.617199	0.145538	0.309565	0.350166	0.225358	0.222092	0.000102776	1
ENSG00000084676-NCOA1	-0.0113184	0.239682	0.515748	0.47116	0.646062	0.898479	0.621558	0.805386	0.677196	0.0581367	0
ENSG00000084693-AGBL5	-0.0035878	0.736757	0.725884	0.21608	0.0298661	0.918938	0.447138	0.307216	0.488597	0.15168	1
ENSG00000084710-EFR3B	-0.0143349	0.678	0.709876	0.80476	0.862533	0.33687	0.410437	0.439959	0.00912562	0.0406501	2
ENSG00000084731-KIF3C	-0.0261703	0.393038	0.610935	0.619385	0.432196	0.439377	0.403986	0.553367	0.0655012	0.0638923	0
ENSG00000084733-RAB10	0.00571445	0.482502	0.647345	0.303198	0.246797	0.409232	0.97606	0.350353	0.879633	0.00350294	1
ENSG00000084754-HADHA	-0.0246536	0.00355509	0.0852996	0.0356766	0.99345	0.0565458	0.855237	0.357879	0.881456	0.285177	1
ENSG00000084764-MAPRE3	-0.00587612	0.627916	0.693851	0.499247	0.819743	0.709536	0.037359	0.936568	0.022782	0.394238	2
ENSG00000084774-CAD	-0.0228823	0.0918004	0.360678	0.410357	0.224152	0.915077	0.793814	0.372138	0.424533	0.0945327	0
ENSG00000085063-CD59	-0.034569	0.00494721	0.100472	0.418102	0.486894	0.989387	0.0521887	0.0036552	0.326691	0.675375	1
ENSG00000085117-CD82	-0.0339555	0.0145904	0.164913	0.355765	0.174131	0.576941	0.0334135	0.366887	0.392934	0.143356	1
ENSG00000085185-BCORL1	0.00462618	0.84635	0.755066	0.636417	0.10307	0.100156	0.797898	0.795989	0.418359	0.865346	0
ENSG00000085224-ATRX	0.00086682	0.924567	0.767454	0.0173363	0.148057	0.137313	0.0417646	0.665901	0.872734	0.0266404	3
ENSG00000085231-AK6	-0.0743133	0.057483	0.302986	0.691381	0.0471885	0.10403	0.534011	0.889303	0.207226	0.206398	1
ENSG00000085265-FCN1	0.185725	0.0918901	0.360814	0.374011	0.163327	0.315275	0.0272721	0.323172	0.17437	0.943224	1
ENSG00000085274-MYNN	0.0144182	0.111055	0.390512	0.121969	0.0706985	0.451214	0.952029	0.697428	0.243732	0.151446	0
ENSG00000085276-MECOM	-0.00316056	0.761638	0.733637	0.663813	0.775251	0.0886126	0.317565	0.465079	0.576099	0.357879	0
ENSG00000085365-SCAMP1	0.00127212	0.899963	0.763369	0.230242	0.0628256	0.895248	0.824875	0.861277	0.755868	0.0907409	0
ENSG00000085377-PREP	0.00992261	0.424525	0.624088	0.718846	0.0432443	0.130955	0.967223	0.837366	0.0611848	0.0138971	2
ENSG00000085382-HACE1	-0.0121221	0.345554	0.587865	0.744127	0.111349	0.730302	0.0991358	0.190995	0.115618	0.0922647	0
ENSG00000085415-SEH1L	-0.00296796	0.780052	0.73774	0.343624	0.811198	0.32159	0.708937	0.631105	0.586488	0.196887	0
ENSG00000085433-WDR47	-0.0152152	0.157406	0.446056	0.879356	0.685231	0.353844	0.424268	0.624993	0.688118	0.0297112	1
ENSG00000085449-WDFY1	-0.0110301	0.377332	0.604534	0.702842	0.449449	0.0651992	0.354613	0.459629	0.658308	0.026687	1
ENSG00000085465-OVGP1	-0.0491809	0.0715474	0.329883	0.925996	0.0146833	0.324003	0.453081	0.771901	0.00832644	0.675176	2
ENSG00000085491-SLC25A24	-0.00155151	0.909908	0.765637	0.786548	0.0300335	0.359839	0.937507	0.239983	0.582067	0.0307654	2
ENSG00000085511-MAP3K4	-0.0129111	0.237753	0.514056	0.736887	0.789396	0.980278	0.123767	0.812556	0.114177	0.90546	0
ENSG00000085514-PILRA	0.0108666	0.778606	0.73739	0.215865	0.155089	0.545567	0.683521	0.480329	0.393438	0.201056	0
ENSG00000085552-IGSF9	0.0141204	0.477808	0.645126	0.218513	0.0183332	0.974132	0.562856	0.0749879	0.205072	0.0306507	2
ENSG00000085563-ABCB1	-0.0503087	0.180583	0.467216	0.536774	0.236369	0.679654	0.453126	0.808497	0.422702	0.00296279	1
ENSG00000085644-ZNF213	0.00616825	0.706853	0.718219	0.174419	0.424324	0.0353611	0.328406	0.041227	0.968425	0.522286	2
ENSG00000085662-AKR1B1	-0.0429625	0.0241187	0.20625	0.606782	0.752048	0.711038	0.386671	0.570395	0.841642	0.95629	0
ENSG00000085719-CPNE3	-0.021712	0.107679	0.385901	0.340693	0.718269	0.839386	0.620101	0.00941574	0.306913	0.559375	1
ENSG00000085721-RRN3	-0.0308557	0.0344779	0.244461	0.654273	4.66e-05	0.994877	0.0315982	0.622827	0.567233	0.326218	2
ENSG00000085733-CTTN	-0.0121929	0.178379	0.465311	0.44398	0.73638	0.0800231	0.0377839	0.358866	0.598738	0.443491	1
ENSG00000085741-WNT11	0.00857041	0.904326	0.764523	0.619869	0.505144	0.872213	0.598981	0.0019103	0.185388	0.253498	1
ENSG00000085760-MTIF2	0.0183651	0.063707	0.315382	0.90283	0.92498	0.95292	0.754992	0.95666	0.809468	0.162265	0
ENSG00000085788-DDHD2	0.00745116	0.380008	0.606067	0.0650953	0.099947	0.974461	0.640754	0.534866	0.0246096	0.036725	2
ENSG00000085831-TTC39A	0.0039741	0.777806	0.737082	0.630176	0.0783299	0.354482	0.395652	0.121194	0.709439	0.463471	0
ENSG00000085832-EPS15	-0.0262728	0.00191588	0.0651073	0.68353	0.66099	0.701208	0.109925	0.605385	0.147231	0.00746101	1
ENSG00000085840-ORC1	0.0400928	0.201831	0.482704	0.980678	0.458089	0.46035	0.392903	0.25582	0.472209	0.0752268	0
ENSG00000085871-MGST2	-0.00292898	0.795167	0.741483	0.301086	0.996596	0.632152	0.102178	0.800386	0.778548	0.0859196	0
ENSG00000085872-CHERP	-0.000358208	0.978674	0.777116	0.231354	0.0193688	0.66163	0.0401637	0.080291	0.594689	0.570199	2
ENSG00000085978-ATG16L1	-0.00356559	0.763848	0.734258	0.284596	0.523135	0.31828	0.169701	0.928512	0.346683	0.0338566	1
ENSG00000085982-USP40	-0.0146347	0.512374	0.657339	0.483649	0.593322	0.455059	0.228135	0.614929	0.628776	0.764691	0
ENSG00000085998-POMGNT1	0.000597413	0.958822	0.774447	0.41979	0.704737	0.502162	0.709447	0.0923182	0.56491	0.0116907	1
ENSG00000085999-RAD54L	0.05476	0.0869794	0.354303	0.50331	0.0704471	0.966369	0.788085	0.0809191	0.865173	0.208328	0
ENSG00000086015-MAST2	0.0181665	0.311896	0.564724	0.13384	0.586183	0.896192	0.13018	0.529418	0.627485	0.146189	0
ENSG00000086061-DNAJA1	-0.00857757	0.472621	0.643637	0.238962	0.00123829	0.44682	0.0324943	0.708203	0.603557	0.0714793	2
ENSG00000086062-B4GALT1	-0.00292496	0.857323	0.7576	0.304436	0.942902	0.455905	0.009901	0.423275	0.677896	0.0001481	2
ENSG00000086065-CHMP5	0.0281119	0.00931444	0.135004	0.0800015	0.00431843	0.367916	0.6603	0.921276	0.117891	0.0232584	2
ENSG00000086102-NFX1	0.0106726	0.358075	0.595049	0.70299	0.469482	0.154532	0.18942	0.117337	0.323971	0.764933	0
ENSG00000086159-AQP6	0.00954018	0.86356	0.759059	0.321976	0.174512	0.896329	0.237678	0.388655	0.576958	0.308684	0
ENSG00000086189-DIMT1	0.00737714	0.507273	0.656039	0.885184	0.0952474	0.492874	0.344084	0.947516	0.0119508	0.406349	1
ENSG00000086200-IPO11	0.0302299	0.0153442	0.169222	0.214114	0.0200058	0.00815757	0.00493338	0.179538	0.578825	0.199518	3
ENSG00000086205-FOLH1	-0.029931	0.697728	0.715687	0.684635	0.903569	0.731968	0.061624	0.456456	0.503518	0.141724	0
ENSG00000086232-EIF2AK1	0.00455042	0.593145	0.683872	0.515427	0.368474	0.776723	0.0713908	0.877113	0.987646	0.0284767	1
ENSG00000086289-EPDR1	-0.30695	3.1e-05	0.0066955	0.422702	0.0114754	0.208839	0.0635018	0.866207	0.700143	0.0703304	1
ENSG00000086300-SNX10	-0.021118	0.500081	0.653383	0.286369	0.235111	0.769534	0.407638	0.935868	0.274661	6.97e-05	1
ENSG00000086475-SEPHS1	-0.0136815	0.123596	0.408051	0.864943	0.0701607	0.818587	0.396008	0.215582	0.854803	0.00651178	1
ENSG00000086504-MRPL28	-0.0232713	0.0363735	0.249668	0.564382	0.350313	0.866845	0.0127383	0.15095	0.33168	0.104037	1
ENSG00000086544-ITPKC	0.0144152	0.374674	0.603419	0.548128	0.488047	0.278457	0.649541	0.101591	0.951897	0.19102	0
ENSG00000086548-CEACAM6	-0.0557164	0.115946	0.397641	0.251937	0.89676	0.29625	0.644862	0.0860536	0.95324	0.254859	0
ENSG00000086570-FAT2	0.0113325	0.584908	0.681445	0.755049	0.00241816	0.00817628	0.439689	0.207201	0.610772	0.00117016	3
ENSG00000086589-RBM22	-0.000197048	0.979218	0.777116	0.409777	0.0578898	0.0304332	0.39858	0.997719	0.396455	0.406967	1
ENSG00000086598-TMED2	-0.0125609	0.170273	0.457443	0.727383	0.0942141	0.223389	0.0683663	0.302767	0.433094	0.748176	0
ENSG00000086619-ERO1B	-0.00670915	0.677956	0.709876	0.307873	0.345449	0.752938	0.988809	0.425561	0.180847	0.616114	0
ENSG00000086666-ZFAND6	0.0105452	0.221125	0.499744	0.0982051	0.00117456	0.308607	0.939868	0.8437	0.0913359	0.014179	2
ENSG00000086696-HSD17B2	0.0174151	0.650266	0.70015	0.794955	0.859964	0.178977	0.521063	0.976131	0.109723	0.0496702	1
ENSG00000086712-TXLNG	-0.00343068	0.813409	0.74507	0.819613	0.751656	0.138536	0.353609	0.318727	0.844491	0.0258122	1
ENSG00000086730-LAT2	0.0382358	0.129505	0.415117	0.437051	0.35901	0.722081	0.196835	0.0765338	0.622266	0.257878	0
ENSG00000086758-HUWE1	-0.0261248	0.00461879	0.097037	0.0056911	0.0376232	0.752878	0.02739	0.573913	0.450408	0.952507	3
ENSG00000086827-ZW10	-0.00217082	0.828602	0.749881	0.481743	0.137688	0.200922	0.556637	0.275054	0.0228098	0.825105	1
ENSG00000086848-ALG9	-0.0239929	0.0961029	0.367074	0.427321	0.318827	0.858977	0.915498	0.264924	0.741324	0.0746216	0
ENSG00000086991-NOX4	-0.150038	0.00427399	0.0938378	0.298266	0.771407	0.61363	0.363268	0.71919	0.606518	0.0662018	0
ENSG00000087008-ACOX3	0.0664458	0.000445834	0.0309174	0.944338	0.790545	0.25719	0.110498	0.804705	0.54564	0.000342741	1
ENSG00000087053-MTMR2	0.000306686	0.973017	0.776329	0.196985	0.603366	0.134953	0.25739	0.183611	0.594262	0.105544	0
ENSG00000087074-PPP1R15A	-0.0375997	0.158056	0.446488	0.790224	0.18814	0.0738731	0.576263	0.71198	0.538044	0.719232	0
ENSG00000087076-HSD17B14	0.0242823	0.65114	0.700436	0.449656	0.491622	0.0715207	0.365948	0.959553	0.851761	0.940401	0
ENSG00000087077-TRIP6	-0.0276782	0.0689986	0.325547	0.684213	0.779536	0.252624	0.904905	0.0233163	0.0580798	0.43048	1
ENSG00000087085-ACHE	0.0849613	0.208448	0.488636	0.0905766	0.108397	0.801535	0.128313	0.0326697	0.310911	0.267767	1
ENSG00000087086-FTL	-0.0198948	0.287081	0.547428	0.796006	0.11562	0.217165	0.378478	0.422839	0.234648	0.313119	0
ENSG00000087087-SRRT	-0.0172732	0.0890545	0.357592	0.662031	0.913836	0.196922	0.0537425	0.0659308	0.0807162	0.0744245	0
ENSG00000087088-BAX	0.0164562	0.178638	0.465386	0.378872	0.0172715	0.818632	0.218125	0.858713	0.59527	0.906004	1
ENSG00000087095-NLK	-0.00733891	0.387432	0.608333	0.211638	0.160341	0.851956	0.439371	0.522553	0.742673	0.126283	0
ENSG00000087111-PIGS	-0.0149368	0.0775982	0.338966	0.838412	0.259636	0.856444	0.891492	0.148185	0.758645	0.538695	0
ENSG00000087128-TMPRSS11E	-0.0705967	0.232743	0.510539	0.542666	0.629314	0.804594	0.727529	0.669914	0.307292	0.768035	0
ENSG00000087152-ATXN7L3	0.00101007	0.895138	0.763028	0.675695	0.036303	0.866225	0.882105	0.177141	0.0594343	0.361709	1
ENSG00000087157-PGS1	0.0155444	0.192337	0.475599	0.112179	0.290809	0.111654	0.619074	0.810781	0.671641	0.0977242	0
ENSG00000087191-PSMC5	-0.00231293	0.860483	0.758467	0.176355	0.488811	0.51031	0.355801	0.936961	0.520835	0.712424	0
ENSG00000087206-UIMC1	-0.009216	0.419299	0.622109	0.266468	0.302881	0.315884	0.744309	0.914934	0.89962	0.562352	0
ENSG00000087237-CETP	-0.0335619	0.536537	0.666547	0.681827	0.718639	0.522977	0.205755	0.819716	0.706862	0.902011	0
ENSG00000087245-MMP2	-0.150302	0.0248536	0.208374	0.0918141	0.832565	0.217842	0.740481	0.00885575	0.911102	0.760455	1
ENSG00000087250-MT3	-0.193075	1.57e-05	0.00502737	0.195105	0.12719	0.702021	0.0261935	0.0591029	0.686613	0.0602326	1
ENSG00000087253-LPCAT2	0.0339071	0.172447	0.459808	0.726138	0.160706	0.0505358	0.590182	0.230631	0.998475	0.938718	0
ENSG00000087258-GNAO1	0.0520526	0.280074	0.541942	0.600081	0.461489	0.288174	0.0962724	0.327524	0.705378	0.161469	0
ENSG00000087263-OGFOD1	-0.00838998	0.388979	0.609116	0.560548	0.716152	0.639779	0.250465	0.934754	0.907231	0.791336	0
ENSG00000087266-SH3BP2	-0.00194652	0.872823	0.759814	0.682797	0.69108	0.65442	0.221783	0.924635	0.430219	0.887031	0
ENSG00000087269-NOP14	-0.0252382	0.0210223	0.196833	0.840839	0.888482	0.0397371	0.213492	0.193185	0.83243	0.387584	1
ENSG00000087274-ADD1	-0.0299447	6.5e-06	0.00299859	0.53334	0.555225	0.353837	0.184384	0.0676689	0.627062	0.00277896	1
ENSG00000087299-L2HGDH	0.0309302	0.0524527	0.290242	0.567507	0.0249277	0.0472737	0.616105	0.961746	0.144576	0.902488	2
ENSG00000087301-TXNDC16	0.0104854	0.583968	0.681024	0.154412	0.208463	0.630514	0.88328	0.0388235	0.968506	0.921521	1
ENSG00000087302-RTRAF	0.0065807	0.414109	0.620485	0.0801021	0.303417	0.644348	0.227592	0.264266	0.0443683	0.0351333	2
ENSG00000087303-NID2	0.0428935	0.618465	0.69211	0.0593158	0.921516	0.0960786	0.428538	0.86146	0.706863	0.990932	0
ENSG00000087338-GMCL1	-0.00724384	0.500583	0.653693	0.584529	0.183504	0.784818	0.740495	0.140281	0.546266	0.00433206	1
ENSG00000087365-SF3B2	-0.0171605	0.0843317	0.349612	0.12545	0.262277	0.187965	0.800834	0.705863	0.601695	0.379906	0
ENSG00000087448-KLHL42	0.000271906	0.982922	0.777705	0.777984	0.495662	0.334867	0.790696	0.756228	0.876346	0.106452	0
ENSG00000087460-GNAS	-0.0479724	6.5e-07	0.000705296	0.194341	0.287685	0.00381502	0.88123	0.497243	0.383144	0.00956988	2
ENSG00000087470-DNM1L	0.0178494	0.0365095	0.249825	0.257177	0.332167	0.720836	0.671154	0.477629	0.580569	0.179889	0
ENSG00000087494-PTHLH	-0.168313	0.0490538	0.281613	0.199585	0.517758	0.0188255	0.896874	0.540389	0.0739854	0.0322256	2
ENSG00000087495-PHACTR3	0.0755983	0.428839	0.626378	0.342298	0.462342	0.0508713	0.142699	0.306671	0.793907	0.691582	0
ENSG00000087502-ERGIC2	0.0279387	0.0373715	0.251849	0.286764	0.0991998	0.239558	0.628628	0.75083	0.105266	0.105857	0
ENSG00000087510-TFAP2C	0.00526371	0.748094	0.729565	0.284064	0.45108	0.93774	0.902497	0.872623	0.941772	0.0675624	0
ENSG00000087586-AURKA	0.0542514	0.0180817	0.184047	0.141914	0.88097	0.0527705	0.504183	0.315277	0.913714	0.665923	0
ENSG00000087589-CASS4	0.0755437	0.0762591	0.337206	0.336626	0.174479	0.89187	0.805962	0.896894	0.752638	0.598847	0
ENSG00000087842-PIR	-0.00682722	0.785145	0.739501	0.472964	0.184615	0.988954	0.253695	0.455567	0.760656	0.787233	0
ENSG00000087884-AAMDC	0.00754967	0.650017	0.700109	0.261981	0.435365	0.815134	0.153576	0.73832	0.545216	0.515138	0
ENSG00000087903-RFX2	0.00978787	0.341196	0.585316	0.0058516	0.462591	0.715108	0.0231198	0.111258	0.705219	0.888018	2
ENSG00000087995-METTL2A	-0.0270113	0.0450968	0.271776	0.00317043	0.338545	0.296721	0.000594639	0.262018	0.231832	0.952428	2
ENSG00000088002-SULT2B1	-0.00891606	0.789368	0.740307	0.380916	0.882827	0.523113	0.575301	0.470816	0.176773	0.408656	0
ENSG00000088035-ALG6	0.0136765	0.248578	0.522684	0.0480327	0.610576	0.502132	0.833344	0.188814	0.45563	0.655925	1
ENSG00000088038-CNOT3	0.00220048	0.918281	0.766509	0.333666	0.876695	0.525303	0.753206	0.380492	0.950252	0.969355	0
ENSG00000088053-GP6	-0.0436805	0.429094	0.626424	0.965711	0.792439	0.422569	0.481003	0.615629	0.252645	0.335705	0
ENSG00000088179-PTPN4	-0.0149348	0.0621382	0.311765	0.869314	0.0088673	0.714979	0.744414	0.205133	0.669013	7.93e-05	2
ENSG00000088205-DDX18	-0.0189632	0.037545	0.252228	0.609632	0.303124	0.223168	0.14745	0.731596	0.359103	0.390547	0
ENSG00000088247-KHSRP	0.00540629	0.575393	0.678502	0.116546	0.0352709	0.74583	0.0112741	0.466276	0.523602	0.343873	2
ENSG00000088256-GNA11	-0.00602005	0.463172	0.640885	0.0265888	0.201025	0.845683	0.568284	0.558573	0.36994	0.596542	1
ENSG00000088280-ASAP3	0.0271022	0.101528	0.374893	0.304939	0.797557	0.239567	0.539467	0.601246	0.962443	0.178513	0
ENSG00000088298-EDEM2	-0.00900231	0.404324	0.615045	0.354735	0.376156	0.0748139	0.55039	0.125048	0.962762	0.12628	0
ENSG00000088305-DNMT3B	0.0185033	0.426481	0.624804	0.157851	0.41511	0.25625	0.123166	0.24371	0.991909	0.59805	0
ENSG00000088320-REM1	0.0464659	0.286058	0.546562	0.113962	0.0462835	0.138146	0.349334	0.333873	0.0951994	0.317687	1
ENSG00000088325-TPX2	0.0323411	0.196557	0.478511	0.33374	0.269181	0.387414	0.672687	0.192345	0.867302	0.0225053	1
ENSG00000088340-FER1L4	-0.0228303	0.394214	0.611149	0.693738	0.281354	0.0152296	0.723696	0.87491	0.326019	0.614208	1
ENSG00000088356-PDRG1	-0.0050454	0.720504	0.721646	0.0445457	0.466773	0.858501	0.435716	0.739723	0.673268	0.160634	1
ENSG00000088367-EPB41L1	-0.0199622	0.0892854	0.357748	0.35402	0.357267	0.610681	0.480512	0.199102	0.978941	0.597127	0
ENSG00000088386-SLC15A1	0.162611	0.0416208	0.263593	0.61745	0.0465712	0.601416	0.109522	0.0687639	0.358619	0.0904132	1
ENSG00000088387-DOCK9	0.0135794	0.272318	0.537056	0.306984	0.944939	0.346017	0.00775391	0.333604	0.752283	0.390424	1
ENSG00000088448-ANKRD10	0.00267336	0.82154	0.748156	0.803577	0.00115837	0.150798	0.769016	0.323826	0.144301	0.671357	1
ENSG00000088451-TGDS	0.032267	0.00401938	0.0904596	0.00820152	0.131816	0.517118	0.325849	0.456662	0.284357	0.0627367	1
ENSG00000088538-DOCK3	0.0173276	0.639447	0.698375	0.0261735	0.695651	0.349199	0.726539	0.267157	0.196537	0.120804	1
ENSG00000088543-C3orf18	-0.0030134	0.893026	0.762876	0.664619	0.948517	0.932703	0.0655868	0.166784	0.771203	0.290885	0
ENSG00000088682-COQ9	0.00846946	0.415371	0.62093	0.885377	0.746016	0.918144	0.917398	0.786982	0.32677	0.392032	0
ENSG00000088726-TMEM40	-0.0481649	0.316625	0.567976	0.702834	0.0604386	0.832578	0.420441	0.116862	0.727073	0.670164	0
ENSG00000088727-KIF9	-0.00851884	0.440399	0.631183	0.244548	0.0478104	0.712275	0.910711	0.620725	0.839359	0.383602	1
ENSG00000088756-ARHGAP28	-0.0647575	0.0874233	0.355216	0.385193	0.614521	0.775638	0.49424	0.462409	0.846486	0.0453815	1
ENSG00000088766-CRLS1	0.0187802	0.430815	0.626888	0.352102	0.434273	0.398536	0.775461	0.720392	0.0688524	0.515878	0
ENSG00000088808-PPP1R13B	-0.0218735	0.161554	0.449514	0.439006	0.114626	0.370247	0.891324	0.151138	0.363769	0.434639	0
ENSG00000088812-ATRN	-0.0217728	0.0425167	0.265654	0.12701	0.458528	0.630088	0.997902	0.288611	0.203735	0.0652596	0
ENSG00000088826-SMOX	-0.00557813	0.835591	0.751452	0.533122	0.474826	0.73859	0.0534487	0.344982	0.376491	0.388335	0
ENSG00000088827-SIGLEC1	0.0923001	0.0766118	0.337501	0.861455	0.176104	0.0665079	0.116084	0.362926	0.362579	0.260354	0
ENSG00000088832-FKBP1A	4.2e-05	0.996997	0.780837	0.670401	0.65113	0.289946	0.797633	0.122411	0.686247	0.914475	0
ENSG00000088833-NSFL1C	-0.025076	0.0296237	0.227349	0.0317821	0.333345	0.617338	0.979295	0.327474	0.721086	0.0187729	2
ENSG00000088836-SLC4A11	-0.0040578	0.849062	0.755552	0.979386	0.73454	0.221619	0.770545	0.0606092	0.69856	0.764262	0
ENSG00000088854-C20orf194	-0.0205807	0.0801636	0.343088	0.428765	0.117567	0.257839	0.61001	0.341089	0.690017	0.762801	0
ENSG00000088876-ZNF343	-0.0335936	0.0733506	0.33248	0.53494	0.0412763	0.274079	0.0846269	0.536098	0.24553	0.617903	1
ENSG00000088881-EBF4	0.0365487	0.184038	0.469328	0.741961	0.625764	0.216614	0.281779	0.920569	0.572424	0.0507818	0
ENSG00000088882-CPXM1	-0.107958	0.0556964	0.298133	0.410567	0.426428	0.28032	0.168765	0.0763852	0.0682141	0.29356	0
ENSG00000088888-MAVS	0.00155305	0.864028	0.759121	0.755337	0.203698	0.567997	0.782591	0.965795	0.749403	0.780686	0
ENSG00000088899-LZTS3	-0.00736067	0.656756	0.701921	0.743127	0.480575	0.311666	0.986274	0.143169	0.669873	0.107131	0
ENSG00000088930-XRN2	-0.000166494	0.980875	0.777312	0.878893	0.603329	0.365689	0.525231	0.765377	0.0100068	0.0072989	2
ENSG00000088970-KIZ	0.00803804	0.581843	0.680138	0.810424	0.599757	0.70855	0.744914	0.837522	0.287486	0.529571	0
ENSG00000088986-DYNLL1	0.0184621	0.111319	0.390512	0.258609	8.99e-07	0.415954	0.865858	0.475034	0.502819	0.920083	1
ENSG00000088992-TESC	0.138727	0.0326571	0.237731	0.599378	0.737399	0.145456	0.846739	0.0362044	0.580593	0.385231	1
ENSG00000089006-SNX5	-0.00350323	0.682204	0.711415	0.99511	0.892417	0.132917	0.948271	0.712861	0.856282	0.387117	0
ENSG00000089009-RPL6	-0.0208305	0.0516425	0.287906	0.482322	0.298351	0.00806009	0.635926	0.500621	0.500678	0.0643268	1
ENSG00000089012-SIRPG	-0.0215672	0.656539	0.70181	0.315912	0.993444	0.666551	0.452522	0.820004	0.441885	0.0321589	1
ENSG00000089022-MAPKAPK5	-0.00161902	0.82851	0.749881	0.268859	0.141305	0.880071	0.201145	0.510197	0.264699	0.387781	0
ENSG00000089041-P2RX7	-0.0185367	0.601059	0.686391	0.998514	0.541029	0.442692	0.95891	0.445565	0.844735	0.713736	0
ENSG00000089048-ESF1	-0.00280298	0.856493	0.757479	0.532499	0.592652	0.184758	0.463398	0.492944	0.627679	0.845373	0
ENSG00000089050-RBBP9	-0.0303047	0.0708968	0.328747	0.655557	0.997467	0.272648	0.221915	0.472247	0.0575989	0.14319	0
ENSG00000089053-ANAPC5	-0.00584793	0.595922	0.684817	0.0362016	0.0818936	0.852361	0.949622	0.798298	0.161921	0.317267	1
ENSG00000089057-SLC23A2	-0.0623096	0.00373833	0.0872814	0.645028	0.0478191	0.602002	0.290493	0.151057	0.951685	0.052942	1
ENSG00000089060-SLC8B1	0.00971884	0.413343	0.620222	0.99625	0.144515	0.57403	0.371492	0.109347	0.543651	0.0710487	0
ENSG00000089063-TMEM230	-0.0127825	0.2538	0.526974	0.573445	0.458199	0.115301	0.599098	0.29558	0.0493956	0.0422344	2
ENSG00000089091-DZANK1	-0.005712	0.663948	0.704785	0.823882	0.470927	0.935467	0.885497	0.991853	0.540227	0.33716	0
ENSG00000089094-KDM2B	-0.00941791	0.294318	0.552211	0.235913	0.0629124	0.440348	0.343089	0.272234	0.228572	0.726158	0
ENSG00000089101-CFAP61	-0.0181948	0.278152	0.540693	0.889271	0.781179	0.630338	0.90478	0.992986	0.342362	0.907138	0
ENSG00000089123-TASP1	-0.00677685	0.489884	0.649295	0.791714	0.589951	0.819274	0.552222	0.74238	0.319746	0.356336	0
ENSG00000089127-OAS1	0.0563416	0.0445931	0.270628	0.604082	0.153935	0.0495677	0.0750841	0.689472	0.593543	0.149631	1
ENSG00000089154-GCN1	-0.0175036	0.0411338	0.262227	0.105154	0.0580562	0.983161	0.316667	0.885103	0.416044	0.255423	0
ENSG00000089157-RPLP0	0.00312452	0.804481	0.743043	0.74	0.936572	0.270111	0.66866	0.153975	0.138898	0.806744	0
ENSG00000089159-PXN	-0.00369463	0.749154	0.729849	0.567259	0.12979	0.821	0.0427742	0.545348	0.77513	0.888401	1
ENSG00000089163-SIRT4	0.0639126	0.121087	0.404397	0.0323684	0.372369	0.515297	0.64782	0.742814	0.803147	0.164952	1
ENSG00000089177-KIF16B	0.0187651	0.26417	0.53386	0.88688	0.88543	0.644079	0.834486	0.475947	0.834141	0.546671	0
ENSG00000089195-TRMT6	-0.0180654	0.140764	0.426923	0.748898	0.089747	0.201904	0.35852	0.470939	0.370896	0.010466	1
ENSG00000089199-CHGB	-0.342006	0.000198766	0.0184285	0.121978	0.327787	0.615259	0.00705531	0.574684	0.69956	0.300121	1
ENSG00000089220-PEBP1	-0.0144003	0.176379	0.464077	0.240358	0.787583	0.0407224	0.211046	0.506389	0.13863	0.0552804	1
ENSG00000089234-BRAP	-0.000989866	0.904598	0.764551	0.784351	0.467049	0.735985	0.857136	0.450442	0.435839	0.0601926	0
ENSG00000089248-ERP29	-0.0277584	0.0269508	0.21788	0.630927	0.560775	0.087513	0.3258	0.311412	0.320381	0.637114	0
ENSG00000089280-FUS	-0.0293224	0.0674424	0.321737	0.483457	0.540033	0.858192	0.817602	0.249358	0.382254	0.544583	0
ENSG00000089289-IGBP1	-0.000529245	0.95723	0.774037	0.208673	0.662399	0.534163	0.243894	0.181534	0.960291	0.741552	0
ENSG00000089327-FXYD5	-0.0519795	0.0279228	0.221043	0.0975789	0.415444	0.018375	0.869032	0.563927	0.362397	0.299303	1
ENSG00000089335-ZNF302	0.0282855	0.0246815	0.20803	0.00150145	0.132252	0.323738	0.693851	0.903791	0.904581	0.00584747	2
ENSG00000089351-GRAMD1A	-0.0473287	0.0418255	0.263778	0.596143	0.21736	0.0133669	0.841951	0.171156	0.937161	0.0294442	2
ENSG00000089356-FXYD3	-0.00811606	0.607843	0.68827	0.254534	0.772784	0.861498	0.146389	0.00440008	0.458156	0.960387	1
ENSG00000089472-HEPH	-0.0475303	0.425699	0.624489	0.738038	0.329221	0.324812	0.96601	0.777689	0.900428	0.981461	0
ENSG00000089486-CDIP1	-0.0154199	0.489437	0.649208	0.918555	0.373331	0.670012	0.161058	0.889011	0.203686	0.584158	0
ENSG00000089505-CMTM1	0.0277897	0.398955	0.613038	0.237902	0.665176	0.0122501	0.846184	0.388268	0.307135	0.222941	1
ENSG00000089558-KCNH4	0.0415434	0.606112	0.688011	0.98809	0.580516	0.433959	0.266326	0.724932	0.141037	0.271366	0
ENSG00000089597-GANAB	-0.0295915	0.000529861	0.0336028	0.0541095	0.864368	0.86901	0.151175	0.59898	0.228319	0.243942	0
ENSG00000089639-GMIP	0.0231119	0.0672294	0.32126	0.0883083	0.0486536	0.988536	0.855064	0.314686	0.575187	0.787692	1
ENSG00000089682-RBM41	0.027184	0.0174383	0.180058	0.126138	0.176254	0.587662	0.873383	0.556108	0.637554	0.409712	0
ENSG00000089685-BIRC5	0.114941	0.00350068	0.0850708	0.771568	0.096551	0.0283285	0.463713	0.423953	0.651243	0.0110041	2
ENSG00000089692-LAG3	0.0899423	0.0385177	0.253785	0.71854	0.298921	0.547238	0.125087	0.430713	0.314522	0.459263	0
ENSG00000089693-MLF2	-0.0124002	0.207188	0.487855	0.481504	0.131022	0.97019	0.0740025	0.792017	0.359602	0.986631	0
ENSG00000089723-OTUB2	-0.0262421	0.293757	0.551666	0.0103847	0.967904	0.72334	0.105047	0.260526	0.793237	0.937829	1
ENSG00000089737-DDX24	-0.0392269	0.000462983	0.0311206	0.982449	0.0460731	0.0637761	0.00831331	0.769582	0.301086	0.23931	2
ENSG00000089775-ZBTB25	-0.0182024	0.0779902	0.339919	0.806336	0.606978	0.239674	0.0687726	0.505715	0.88632	0.00100559	1
ENSG00000089818-NECAP1	0.000826555	0.929529	0.768554	0.00305375	0.354323	0.458865	0.177672	0.471097	0.99495	0.536337	1
ENSG00000089820-ARHGAP4	-0.0109386	0.560475	0.673389	0.0509532	0.03206	0.00138073	0.429982	0.382926	0.798418	0.971582	2
ENSG00000089847-ANKRD24	-0.0208235	0.601396	0.686461	0.563341	0.224401	0.554848	0.952068	0.552575	0.124644	0.0933209	0
ENSG00000089876-DHX32	-0.0136035	0.354631	0.593586	0.136573	0.849137	0.04266	0.585432	0.581249	0.0453536	0.156345	2
ENSG00000089902-RCOR1	0.00143799	0.897141	0.763093	0.419445	0.600676	0.654462	0.0446318	0.32853	0.0342903	0.699126	2
ENSG00000089916-GPATCH2L	-0.00123361	0.877045	0.76068	0.546945	0.0212936	0.978438	0.117555	0.541044	0.819571	0.348818	1
ENSG00000090006-LTBP4	-0.0033272	0.840705	0.75303	0.401879	0.891493	0.611937	0.954235	0.0373005	0.355676	0.00303431	2
ENSG00000090013-BLVRB	0.0398248	0.00385247	0.087791	0.00810859	0.650253	0.579942	0.466476	0.270945	0.572585	0.143906	1
ENSG00000090020-SLC9A1	-0.00694433	0.681065	0.710792	0.930532	0.726425	0.448857	0.177853	0.0776723	0.980295	9.02e-06	1
ENSG00000090054-SPTLC1	-0.0161403	0.169908	0.456966	0.790112	0.767018	0.38237	0.230217	0.531133	0.564846	0.779084	0
ENSG00000090060-PAPOLA	0.0168155	0.0246212	0.20783	0.209341	0.0474685	0.197598	0.108882	0.390993	0.121875	0.153267	1
ENSG00000090061-CCNK	0.022685	0.181918	0.468107	0.181507	0.041393	0.232629	0.049577	0.25894	0.854944	0.909301	2
ENSG00000090097-PCBP4	0.0178749	0.380956	0.606469	0.19863	0.728756	0.822073	0.207321	0.540225	0.694925	0.422145	0
ENSG00000090104-RGS1	-0.0937354	0.0455244	0.27269	0.277501	0.732756	0.625467	0.307675	0.204475	0.210169	0.302164	0
ENSG00000090238-YPEL3	0.0176332	0.271097	0.536704	0.497903	0.363478	0.213404	0.471293	0.31639	0.249765	0.553294	0
ENSG00000090263-MRPS33	0.0108082	0.326379	0.575849	0.187463	0.00302824	0.426823	0.754609	0.25723	0.797525	0.0523429	1
ENSG00000090266-NDUFB2	-0.00361836	0.754266	0.731911	0.0912969	0.0312481	0.821053	0.21608	0.763572	0.763367	0.305331	1
ENSG00000090273-NUDC	-0.0260448	0.0531312	0.291207	0.30034	0.120817	0.283322	0.125324	0.498302	0.880321	0.103882	0
ENSG00000090316-MAEA	-0.000415336	0.962822	0.775041	0.0455738	0.712285	0.37492	0.400169	0.814703	0.652804	0.975184	1
ENSG00000090339-ICAM1	0.0893828	0.127709	0.413309	0.758538	0.248984	0.8008	0.492506	0.623855	0.281044	0.368695	0
ENSG00000090372-STRN4	0.00365975	0.635555	0.697298	0.0661978	0.979221	0.69351	0.311011	0.440001	0.0010839	0.656892	1
ENSG00000090376-IRAK3	0.0461578	0.0422703	0.264724	0.157843	0.0927519	0.908225	0.999704	0.0440708	0.0168714	0.368502	2
ENSG00000090382-LYZ	0.0771585	0.0605256	0.308134	0.0193521	0.352223	0.0687864	0.731395	0.568085	0.651764	0.388319	1
ENSG00000090432-MUL1	-0.030845	0.0055017	0.107633	0.214515	0.83942	0.464793	0.529119	0.581085	0.425817	0.210648	0
ENSG00000090447-TFAP4	-0.022121	0.241361	0.516817	0.420872	0.308238	0.0203002	0.117805	0.917025	0.730404	0.467169	1
ENSG00000090470-PDCD7	0.0120991	0.268405	0.535534	0.368238	0.807212	0.403255	0.890869	0.875855	0.133085	0.874043	0
ENSG00000090487-SPG21	0.00184851	0.875388	0.760211	0.146364	0.321994	0.852475	0.831577	0.185549	0.679058	0.712544	0
ENSG00000090512-FETUB	0.393805	0.00903207	0.133351	0.126185	0.0087076	0.0808585	0.770753	0.0589893	0.195935	0.000132519	2
ENSG00000090520-DNAJB11	-0.00918531	0.439074	0.630561	0.709317	0.642549	0.592733	0.00047739	0.143712	0.460337	0.993975	1
ENSG00000090530-P3H2	-0.0454862	0.328248	0.577043	0.874047	0.756443	0.286952	0.00682287	0.0351468	0.520431	0.319711	2
ENSG00000090554-FLT3LG	-0.023997	0.508119	0.656088	0.898842	0.0926765	0.317028	0.56193	0.00653895	0.456582	0.68004	1
ENSG00000090565-RAB11FIP3	-0.0193195	0.187767	0.471631	0.478129	0.44128	0.927344	0.497315	0.556581	0.33638	0.0422114	1
ENSG00000090581-GNPTG	-0.0223627	0.0937382	0.363189	0.294081	0.305974	0.387225	0.0850816	0.255088	0.853882	0.905987	0
ENSG00000090612-ZNF268	-0.00922263	0.478699	0.645441	0.369191	0.974962	0.829018	0.0331935	0.245449	0.485066	0.0346577	2
ENSG00000090615-GOLGA3	-0.00136692	0.889851	0.762655	0.256011	0.346376	0.643788	0.0212111	0.835328	0.95932	0.384986	1
ENSG00000090621-PABPC4	-0.00505051	0.678003	0.709876	0.557476	0.422368	0.22676	0.0247566	0.651108	0.622221	0.145712	1
ENSG00000090659-CD209	0.0926794	0.141753	0.427956	0.663312	0.999219	0.945866	0.230603	0.185062	0.579514	0.660955	0
ENSG00000090661-CERS4	0.00325262	0.915491	0.766138	0.0710579	0.605544	0.360123	0.422143	0.125009	0.447878	0.834025	0
ENSG00000090674-MCOLN1	-0.00513362	0.747081	0.729363	0.512426	0.918361	0.497766	0.462042	0.113211	0.766278	0.961681	0
ENSG00000090686-USP48	0.0164764	0.115855	0.397636	0.875377	0.0101234	0.200402	0.687995	0.912904	0.408335	0.391899	1
ENSG00000090776-EFNB1	-0.0299742	0.114975	0.396093	0.313295	0.34714	0.0701672	0.111917	0.136605	0.213806	0.399046	0
ENSG00000090857-PDPR	0.0123737	0.697874	0.715687	0.434921	0.711072	0.277422	0.0851017	0.757555	0.00530368	0.49098	1
ENSG00000090861-AARS1	-0.0247006	0.0415908	0.263588	0.363961	0.513104	0.640867	0.0280299	0.702921	0.347888	0.762927	1
ENSG00000090863-GLG1	-0.0330741	8.88e-05	0.0121955	0.0136541	0.77246	0.667327	0.555497	0.776039	0.784576	0.0755253	1
ENSG00000090889-KIF4A	0.00268009	0.92118	0.767073	0.469757	0.319248	0.397235	0.494041	0.18737	0.664419	0.190693	0
ENSG00000090905-TNRC6A	-0.00976471	0.258156	0.528852	0.98714	0.501487	0.981615	0.431564	0.297624	0.880659	0.587102	0
ENSG00000090924-PLEKHG2	0.0147764	0.544901	0.668211	0.683367	0.185366	0.136793	0.93291	0.0631593	0.705928	0.762889	0
ENSG00000090971-NAT14	-0.0121588	0.395641	0.611971	0.105904	0.320113	0.467713	0.293475	0.839675	0.729929	0.735956	0
ENSG00000090975-PITPNM2	-0.00985527	0.682578	0.711544	0.606478	0.348972	0.732806	0.0115729	0.322647	0.730708	0.230315	1
ENSG00000090989-EXOC1	0.00776276	0.456405	0.637728	0.0770729	0.553032	0.338441	0.212503	0.145818	0.761948	0.80887	0
ENSG00000091009-RBM27	-0.0063819	0.490868	0.649343	0.735464	0.178887	0.259937	0.422517	0.520489	0.544444	0.0026398	1
ENSG00000091039-OSBPL8	-0.00163262	0.865513	0.759224	0.282577	0.412612	0.244171	0.568597	0.6353	0.234072	0.0149414	1
ENSG00000091073-DTX2	0.00658489	0.701067	0.716624	0.39353	0.0052442	0.535752	0.448898	0.408592	0.707384	0.0337637	2
ENSG00000091106-NLRC4	0.061377	0.103362	0.378147	0.0137015	0.901463	0.608541	0.354936	0.405688	0.495821	0.0121289	2
ENSG00000091127-PUS7	-0.0103627	0.502197	0.653986	0.432161	0.626858	0.174817	0.024265	0.852345	0.140691	0.714029	1
ENSG00000091128-LAMB4	0.0355839	0.63138	0.695307	0.185489	0.300386	0.603451	0.449531	0.383164	0.275285	0.00635321	1
ENSG00000091129-NRCAM	-0.13642	0.0103591	0.140926	0.110381	0.169321	0.0597098	0.309223	0.597191	0.710104	0.96101	0
ENSG00000091136-LAMB1	-0.00909067	0.734022	0.725022	0.608151	0.345509	0.866614	0.522946	0.67782	0.955176	0.000125362	1
ENSG00000091137-SLC26A4	0.252501	0.000837662	0.0430424	0.687652	0.000112648	0.265843	0.0627173	0.150459	0.672475	0.361399	1
ENSG00000091140-DLD	-0.00935416	0.265799	0.534791	0.540625	0.0483269	0.97654	0.559166	0.283765	0.512173	0.437429	1
ENSG00000091157-WDR7	-0.00344158	0.716065	0.720212	0.573355	0.673811	0.193312	0.171569	0.493683	0.598641	0.457346	0
ENSG00000091164-TXNL1	0.0227385	0.0118963	0.15175	0.191323	3.91e-05	0.195678	0.988418	0.844546	0.0481137	0.180519	2
ENSG00000091181-IL5RA	-0.0106938	0.493845	0.650413	0.261061	0.950047	0.695784	0.357484	0.350369	0.583637	0.476413	0
ENSG00000091262-ABCC6	-4.83e-05	0.998716	0.781064	0.821039	0.240269	0.0153166	0.976027	0.482083	0.64598	0.700248	1
ENSG00000091317-CMTM6	-0.0272568	0.0172022	0.179487	0.876536	0.551763	0.392146	0.00218725	0.097801	0.0110623	0.0416076	3
ENSG00000091409-ITGA6	0.0318936	0.271335	0.53672	0.858691	0.576206	0.173103	0.563314	0.220542	0.188247	0.0143321	1
ENSG00000091428-RAPGEF4	-0.0285381	0.531643	0.664581	0.165988	0.311888	0.0245608	0.250867	0.0886336	0.144485	0.0692069	1
ENSG00000091436-MAP3K20	-0.0401926	0.0300034	0.227861	0.502356	0.616751	0.000124365	0.803087	0.385315	0.548605	0.267831	1
ENSG00000091483-FH	-0.000166632	0.985501	0.777924	0.200441	0.178083	0.955022	0.0974394	0.317059	0.00966914	0.531072	1
ENSG00000091490-SEL1L3	-0.00997156	0.469876	0.643001	0.96317	0.944745	0.608014	0.366087	0.275955	0.674698	0.132506	0
ENSG00000091513-TF	-0.0218631	0.814292	0.745149	0.378826	0.716555	0.594415	0.715652	0.286895	0.569006	0.800056	0
ENSG00000091527-CDV3	-0.00143177	0.886966	0.762339	0.696662	0.6292	0.825515	0.0267922	0.361714	0.0786604	0.378315	1
ENSG00000091536-MYO15A	0.00275716	0.943221	0.770546	0.917397	0.407318	0.536569	0.327123	0.683816	0.917008	0.642296	0
ENSG00000091542-ALKBH5	-0.0167056	0.0336315	0.240997	0.0530361	0.588985	0.517214	0.959851	0.153812	0.311122	0.471857	0
ENSG00000091592-NLRP1	0.0153096	0.496795	0.651927	0.363465	0.0130674	0.558384	0.630797	0.301821	0.5921	0.245146	1
ENSG00000091622-PITPNM3	0.0389919	0.0432995	0.267209	0.223785	0.348082	0.0712646	0.125394	0.692282	0.452214	0.650901	0
ENSG00000091640-SPAG7	-0.0304216	0.00972773	0.13785	0.878276	0.704691	0.405927	0.126693	0.367896	0.628952	0.068228	0
ENSG00000091651-ORC6	0.0010886	0.96414	0.775257	0.836815	0.30094	0.963101	0.23848	0.7877	0.75751	0.156205	0
ENSG00000091656-ZFHX4	0.00589154	0.874595	0.759835	0.327801	0.360597	0.233895	0.343345	0.0283647	0.0212989	0.0833229	2
ENSG00000091732-ZC3HC1	-0.000623354	0.959934	0.7746	0.148578	0.0690839	0.2204	0.565038	0.552986	0.68932	0.164927	0
ENSG00000091831-ESR1	-0.0707564	0.0347223	0.2452	0.691453	0.605258	0.421171	0.511737	0.431609	0.0323821	0.381319	1
ENSG00000091844-RGS17	-0.0543282	0.0941562	0.363888	0.921877	0.0295083	0.557348	0.560937	0.664101	0.161166	0.234111	1
ENSG00000091879-ANGPT2	0.0258857	0.236395	0.512767	0.408645	0.777751	0.0317275	0.931623	0.260416	0.901161	0.624865	1
ENSG00000091947-TMEM101	0.000200468	0.985555	0.777924	0.402448	0.873761	0.987529	0.27677	0.192139	0.723685	0.944626	0
ENSG00000091972-CD200	-0.0216809	0.704525	0.717679	0.273624	0.608421	0.571964	0.176775	0.992647	0.979589	0.953218	0
ENSG00000091986-CCDC80	-0.0372613	0.353327	0.592623	0.342282	0.585248	0.787909	0.455164	0.146433	0.451939	0.016994	1
ENSG00000092010-PSME1	-0.000735038	0.952729	0.773143	0.050933	0.940964	0.42019	0.191549	0.263635	0.955335	0.327678	0
ENSG00000092020-PPP2R3C	0.00356099	0.741233	0.72744	0.0152048	0.0586359	0.439536	0.576066	0.383871	0.0149822	0.104406	2
ENSG00000092036-HAUS4	0.00142676	0.926106	0.767768	0.0648108	0.626867	0.850377	0.483677	0.386956	0.790962	0.832932	0
ENSG00000092054-MYH7	0.0419815	0.618013	0.691981	0.0294415	0.551287	0.393395	0.95383	0.293373	0.500526	0.0438377	2
ENSG00000092068-SLC7A8	-0.0170571	0.423908	0.624088	0.736282	0.0530799	0.152636	0.0902575	0.467603	0.170419	0.00106851	1
ENSG00000092094-OSGEP	-0.01064	0.468795	0.643001	0.104451	0.208267	0.67614	0.576032	0.056092	0.514963	0.130966	0
ENSG00000092096-SLC22A17	-0.0477341	0.126316	0.412576	0.989066	0.0464075	0.876396	0.133511	0.948411	0.527403	0.464508	1
ENSG00000092098-RNF31	0.0133841	0.530723	0.664107	0.0776453	0.725654	0.780814	0.215138	0.572479	0.744159	0.512956	0
ENSG00000092108-SCFD1	-0.000119379	0.990144	0.77894	0.396233	0.59135	0.824456	0.0243085	0.499834	0.00435457	0.0784257	2
ENSG00000092140-G2E3	-0.0187524	0.172615	0.459898	0.04457	0.843358	0.147355	0.497383	0.845297	0.228106	0.00096545	2
ENSG00000092148-HECTD1	-0.0129853	0.193924	0.476828	0.0424311	0.445413	0.596889	0.298114	0.124694	0.436605	0.342572	1
ENSG00000092199-HNRNPC	-0.0260532	0.00229664	0.0725507	0.79189	0.639744	0.0125386	0.779092	0.874087	0.938278	0.131124	1
ENSG00000092200-RPGRIP1	0.0207643	0.601009	0.686391	0.427636	0.850651	0.684324	0.989954	0.866608	0.752	0.436413	0
ENSG00000092201-SUPT16H	-0.00781894	0.331684	0.579274	0.86713	0.700644	0.626115	0.0303731	0.710183	0.961581	0.305209	1
ENSG00000092203-TOX4	-0.0115455	0.0563093	0.299454	0.956125	0.556353	0.534708	0.041844	0.794364	0.928307	0.0785027	1
ENSG00000092208-GEMIN2	-0.00183778	0.902318	0.763772	0.128788	0.496378	0.490599	0.105035	0.642796	0.37429	0.060154	0
ENSG00000092295-TGM1	-0.0917813	0.021145	0.197244	0.483831	0.0174814	0.462752	0.347167	0.573564	0.12003	0.585232	1
ENSG00000092330-TINF2	0.00224065	0.796151	0.741675	0.0328825	0.641932	0.379725	0.154417	0.347409	0.384401	0.585508	1
ENSG00000092421-SEMA6A	0.0287366	0.227691	0.50517	0.883324	0.915431	0.276391	0.56607	0.908597	0.544025	6.03e-05	1
ENSG00000092439-TRPM7	0.0142678	0.0783459	0.340101	0.807248	0.92757	0.771904	0.23028	0.72326	0.177809	0.830255	0
ENSG00000092445-TYRO3	0.00271156	0.896702	0.763048	0.989614	0.0665132	0.73151	0.942855	0.0390869	0.098744	0.0180074	2
ENSG00000092470-WDR76	0.0474247	0.0121888	0.153117	0.773077	0.969617	0.0938912	0.98222	0.849937	0.422279	0.389121	0
ENSG00000092529-CAPN3	-0.0168904	0.396049	0.612324	0.964069	0.323736	0.601889	0.538547	0.0744584	0.5518	0.787516	0
ENSG00000092531-SNAP23	-0.00307601	0.742353	0.727923	0.043318	0.876368	0.267671	0.223689	0.367202	0.94859	0.879523	1
ENSG00000092621-PHGDH	-0.0738138	0.00239961	0.0733205	0.46886	0.238524	0.588792	0.690687	0.326749	0.285164	0.859161	0
ENSG00000092758-COL9A3	-0.00882826	0.83768	0.752187	0.369348	0.655859	0.609262	0.403583	0.0688058	0.33158	0.987332	0
ENSG00000092820-EZR	-0.0445138	0.000697055	0.0392455	0.147779	0.23356	0.143153	0.28415	0.924025	0.735554	0.0952586	0
ENSG00000092841-MYL6	-0.0206074	0.056135	0.299073	0.0686403	0.234515	0.508729	0.0963865	0.240053	0.408096	0.365741	0
ENSG00000092847-AGO1	0.00121334	0.882849	0.762228	0.546122	0.758673	0.507311	0.0591013	0.398274	0.665791	0.867095	0
ENSG00000092850-TEKT2	-0.0192616	0.360427	0.596497	0.763518	0.0548431	0.778073	0.488791	0.709073	0.263902	0.943757	0
ENSG00000092853-CLSPN	0.0944035	0.00579999	0.110553	0.763989	0.222037	0.161669	0.688762	0.589304	0.380875	0.0012656	1
ENSG00000092871-RFFL	-0.00343171	0.765186	0.734466	0.651237	0.587903	0.729154	0.128859	0.0612512	0.62435	0.927473	0
ENSG00000092929-UNC13D	-0.0110216	0.571521	0.677308	0.34999	0.510646	0.00467973	0.686114	0.99954	0.401533	0.220148	1
ENSG00000092931-MFSD11	-0.0012646	0.912032	0.765989	0.839006	0.304542	0.746133	0.505072	0.951911	0.232356	0.386189	0
ENSG00000092964-DPYSL2	-0.056818	0.0359397	0.248693	0.401772	0.984345	0.305706	0.0893675	0.678195	0.506918	0.00192688	1
ENSG00000092969-TGFB2	-0.0520144	0.240952	0.516591	0.22954	0.321331	0.507731	0.509671	0.87186	0.912736	0.729306	0
ENSG00000092978-GPATCH2	0.000500818	0.959583	0.7746	0.742428	0.274501	0.819486	0.958822	0.972504	0.13353	0.16178	0
ENSG00000093000-NUP50	0.00252272	0.915512	0.766138	0.459047	0.64476	0.575908	0.483077	0.553367	0.842725	0.93508	0
ENSG00000093009-CDC45	0.100375	0.00645701	0.11513	0.865133	0.437198	0.343847	0.523709	0.92139	0.157382	0.132379	0
ENSG00000093010-COMT	-0.0156846	0.163669	0.450704	0.530445	0.0927513	0.62282	0.208943	0.176678	0.237711	0.706628	0
ENSG00000093072-ADA2	-0.0795124	0.241834	0.516884	0.930484	0.658974	0.0660201	0.440478	0.560658	0.659739	0.819649	0
ENSG00000093100-ENSG00000093100	0.0145332	0.817744	0.746443	0.413677	0.82844	0.0774527	0.304032	0.393454	0.219426	0.00741826	1
ENSG00000093134-VNN3	-0.0368759	0.176717	0.464224	0.0984693	0.660343	0.776364	0.700829	0.0827598	0.817747	0.674301	0
ENSG00000093144-ECHDC1	0.0236625	0.019374	0.189595	0.70526	0.000674333	0.167054	0.138269	0.953266	0.169681	0.00595549	2
ENSG00000093167-LRRFIP2	-0.00947234	0.372754	0.602861	0.580004	0.105245	0.896543	0.0121703	0.928084	0.535484	0.245252	1
ENSG00000093183-SEC22C	-0.0217801	0.0399518	0.25797	0.30213	0.300965	0.578908	0.609231	0.311256	0.0965417	0.0184541	1
ENSG00000093217-XYLB	-0.00254037	0.906118	0.764872	0.974901	0.65577	0.884927	0.98082	0.853126	0.146033	0.111424	0
ENSG00000094631-HDAC6	-0.0101084	0.220575	0.499744	0.796269	0.00628697	0.721776	0.600689	0.787965	0.44751	0.0905551	1
ENSG00000094755-GABRP	-0.000650836	0.982915	0.777705	0.501847	0.731249	0.483518	0.0599634	0.0902064	0.674468	0.192228	0
ENSG00000094804-CDC6	0.0869288	0.0183975	0.185189	0.656358	0.534403	0.126101	0.891162	0.487128	0.069821	0.0720347	0
ENSG00000094841-UPRT	0.018061	0.133878	0.419553	0.563965	0.449956	0.351266	0.889697	0.104358	0.126346	0.0220732	1
ENSG00000094880-CDC23	0.00189224	0.829178	0.750122	0.774677	0.800629	0.237016	0.966328	0.860758	0.719116	0.44422	0
ENSG00000094914-AAAS	-0.0272707	0.0254039	0.210768	0.932433	0.000434883	0.017599	0.422746	0.547286	0.587285	0.0140943	3
ENSG00000094916-CBX5	-0.0299463	0.00650037	0.115205	0.103275	0.316173	0.574725	0.0353144	0.307045	0.240267	0.270763	1
ENSG00000094963-FMO2	0.0116633	0.866065	0.759224	0.388467	0.256532	0.538346	0.522623	0.648291	0.0672094	0.803147	0
ENSG00000094975-SUCO	-0.0135434	0.263515	0.533138	0.553745	0.420826	0.80313	0.582286	0.0247306	0.895864	0.207452	1
ENSG00000095002-MSH2	-0.000149816	0.989378	0.778933	0.488388	0.350138	0.133544	0.936219	0.76774	0.247492	0.387505	0
ENSG00000095015-MAP3K1	0.0146843	0.189556	0.472627	0.150862	0.462849	0.455428	0.305073	0.270285	0.470468	0.948085	0
ENSG00000095059-DHPS	-0.0136483	0.331044	0.578572	0.689471	0.0604294	0.176254	0.600896	0.0955979	0.573984	0.000608337	1
ENSG00000095066-HOOK2	0.00477588	0.718276	0.721068	0.968453	0.626352	0.122048	0.206259	0.649452	0.800652	0.880034	0
ENSG00000095139-ARCN1	-0.0044855	0.607658	0.688266	0.799145	0.793421	0.486174	0.169026	0.334161	0.0849563	0.389154	0
ENSG00000095203-EPB41L4B	-0.00260613	0.833554	0.750672	0.897285	0.618032	0.27607	0.753277	0.153397	0.640682	0.297427	0
ENSG00000095209-TMEM38B	0.0258681	0.538157	0.666909	0.792872	0.554529	0.729142	0.681175	0.361748	0.851941	0.124938	0
ENSG00000095261-PSMD5	0.0105605	0.363378	0.598304	0.577333	0.0941135	0.00725229	0.969285	0.862367	0.536407	0.383939	1
ENSG00000095303-PTGS1	0.144587	0.00010297	0.0131091	0.987105	0.414848	0.412315	0.373596	0.934926	0.842098	0.023642	1
ENSG00000095319-NUP188	-0.00208328	0.807554	0.743701	0.148127	0.819199	0.989493	0.5704	0.101756	0.0731531	0.000983274	1
ENSG00000095321-CRAT	-0.00143789	0.934892	0.769245	0.0807151	0.544902	0.147183	0.685058	0.0383214	0.355607	0.00706663	2
ENSG00000095370-SH2D3C	-0.0257861	0.33015	0.578015	0.278045	0.266669	0.665459	0.731026	0.2134	0.379596	0.522226	0
ENSG00000095380-NANS	-0.010843	0.348161	0.589525	0.380216	0.0622625	0.382524	0.0848567	0.819368	0.633243	0.697043	0
ENSG00000095383-TBC1D2	-0.0156714	0.33162	0.579242	0.456553	0.333671	0.517185	0.137468	0.0813181	0.218218	0.970925	0
ENSG00000095397-WHRN	0.0158558	0.361977	0.597439	0.126649	0.996375	0.475844	0.659622	0.481682	0.887735	0.480867	0
ENSG00000095485-CWF19L1	-0.0214311	0.133636	0.419553	0.221617	0.153893	0.873684	0.851292	0.0120864	0.279751	0.065808	1
ENSG00000095539-SEMA4G	-0.0434023	0.0532933	0.291638	0.231063	0.648106	0.12847	0.425704	0.552199	0.00225624	0.801939	1
ENSG00000095564-BTAF1	-0.0125519	0.181763	0.468095	0.38775	0.000467068	0.136765	0.693207	0.233607	0.578651	0.513172	1
ENSG00000095574-IKZF5	0.00806473	0.570649	0.677026	0.341002	0.397584	0.00471764	0.70735	0.409667	0.988032	0.0156413	2
ENSG00000095585-BLNK	-0.0138914	0.489984	0.649295	0.652413	0.681864	0.380891	0.605841	0.738137	0.410097	0.438166	0
ENSG00000095587-TLL2	-0.0821919	0.156566	0.445006	0.0395226	0.369502	0.918035	0.981754	0.971079	0.477749	0.215238	1
ENSG00000095596-CYP26A1	-0.0128826	0.827933	0.749766	0.654945	0.0039611	0.0619436	0.192995	0.219579	0.215771	0.511373	1
ENSG00000095627-TDRD1	-0.0806174	0.0689187	0.325547	0.109858	0.817175	0.121001	0.687865	0.0218976	0.175496	0.0426233	2
ENSG00000095637-SORBS1	-0.0230033	0.478001	0.645126	0.353207	0.559664	0.779342	0.411543	0.593829	0.931391	0.191329	0
ENSG00000095739-BAMBI	-0.00340147	0.893563	0.762876	0.308885	0.55204	0.870068	0.357215	0.230286	0.965086	0.790984	0
ENSG00000095777-MYO3A	0.0223937	0.838955	0.752478	0.958344	0.293522	0.968658	0.0473128	0.164537	0.0621045	0.685234	1
ENSG00000095787-WAC	0.00248574	0.730107	0.724446	0.84795	0.617786	0.115642	0.491678	0.931426	0.0652545	0.053158	0
ENSG00000095794-CREM	0.0368845	0.0168218	0.177801	0.251357	0.277311	0.423677	0.212332	0.150485	0.000787578	0.0494634	2
ENSG00000095906-NUBP2	0.0079619	0.495738	0.651316	0.91976	0.460652	0.697053	0.12341	0.26208	0.498675	0.55656	0
ENSG00000095917-TPSD1	0.305523	0.144961	0.431242	0.700197	0.482019	0.978148	0.336926	0.599549	0.0153235	0.00413934	2
ENSG00000095951-HIVEP1	-0.0444996	0.002751	0.0780875	0.155324	0.904773	0.0405888	0.529888	0.651918	0.337626	0.731457	1
ENSG00000095970-TREM2	0.0303105	0.526226	0.662428	0.915915	0.700574	0.00341775	0.125508	0.360049	0.116769	0.88618	1
ENSG00000096006-CRISP3	0.0477948	0.643988	0.698745	0.299748	0.684343	0.522594	0.620502	0.83016	0.0703429	0.766528	0
ENSG00000096060-FKBP5	0.265041	3.66e-07	0.000567872	0.0940771	0.0691943	6.05e-05	0.00494424	0.874579	0.062584	0.3381	2
ENSG00000096063-SRPK1	0.00149078	0.89733	0.763093	0.436416	0.238515	0.489312	0.921475	0.507036	0.341236	0.912744	0
ENSG00000096070-BRPF3	0.0233281	0.037068	0.251036	0.355967	0.235701	0.258532	0.00263451	0.478512	0.428369	0.0740764	1
ENSG00000096080-MRPS18A	-0.00327858	0.79233	0.74107	0.295646	0.296605	0.163426	0.766629	0.237869	0.546397	0.975245	0
ENSG00000096092-TMEM14A	-0.0351258	0.0747619	0.334049	0.308238	0.47973	0.160342	0.0262103	0.0115926	0.0219895	0.351009	3
ENSG00000096093-EFHC1	-0.0201701	0.0804581	0.34342	0.727595	0.00870252	0.888729	0.758752	0.863906	0.695131	0.814881	1
ENSG00000096384-HSP90AB1	-0.0477055	0.00047486	0.0313987	0.600025	0.229743	0.0199779	0.0474593	0.945954	0.435502	0.665349	2
ENSG00000096401-CDC5L	-0.00731251	0.314093	0.565938	0.86973	0.21332	0.379848	0.94501	0.756523	0.362437	0.029699	1
ENSG00000096433-ITPR3	0.0127383	0.284337	0.545137	0.323818	0.746006	0.893258	0.0265654	0.68088	0.507307	0.0148767	2
ENSG00000096654-ZNF184	0.0306524	0.0201899	0.192526	0.00794846	0.837291	0.040404	0.19339	0.992838	0.733919	0.820134	2
ENSG00000096696-DSP	-0.0184329	0.231215	0.50902	0.0640246	0.0320709	0.495582	0.212869	0.0307834	0.397934	0.943673	2
ENSG00000096717-SIRT1	0.00869698	0.473045	0.643637	0.476744	0.341455	0.071013	0.220416	0.218778	0.874389	0.304113	0
ENSG00000096746-HNRNPH3	-0.0149503	0.396205	0.612454	0.740777	0.0417312	0.902085	0.743401	0.618619	0.472006	0.000421702	2
ENSG00000096872-IFT74	0.0315981	0.0232271	0.204578	0.75476	0.00511322	0.192895	0.852609	0.101384	0.0157243	0.255469	2
ENSG00000096968-JAK2	-0.0126458	0.344342	0.587004	0.310597	0.21767	0.377886	0.0130169	0.931347	0.262667	0.0663519	1
ENSG00000096996-IL12RB1	-0.0162406	0.519857	0.660594	0.578055	0.560634	0.552861	0.622075	0.0659421	0.556743	0.31029	0
ENSG00000097007-ABL1	-0.0198942	0.0172365	0.179573	0.650383	0.934479	0.985484	0.377177	0.160409	0.610196	0.463761	0
ENSG00000097021-ACOT7	0.038426	0.0268543	0.217428	0.550502	0.0954423	0.00989531	0.827435	0.202643	0.774739	0.964696	1
ENSG00000097033-SH3GLB1	0.00399417	0.637328	0.697857	0.604584	0.542353	0.541034	0.805771	0.763793	0.190569	0.623619	0
ENSG00000097046-CDC7	0.0154535	0.52242	0.661436	0.042847	0.0141059	0.152471	0.367777	0.828945	0.42635	0.419786	2
ENSG00000097096-SYDE2	0.00860876	0.612653	0.68969	0.679465	0.743714	0.461878	0.272966	0.691716	0.0299922	0.0131066	2
ENSG00000099139-PCSK5	-0.0223229	0.294737	0.552653	0.00956449	0.938744	0.60911	0.291969	0.265121	0.62474	0.455487	1
ENSG00000099194-SCD	-0.00650126	0.871722	0.75981	0.365398	0.818672	0.194307	0.0532655	0.443975	0.286987	0.983274	0
ENSG00000099203-TMED1	-0.0263546	0.0598784	0.307373	0.791262	0.956179	0.643356	0.988975	0.312878	0.843562	0.113653	0
ENSG00000099204-ABLIM1	0.00837423	0.558003	0.672642	0.380596	0.544834	0.765045	0.0860013	0.384497	0.825565	0.124911	0
ENSG00000099219-ERMP1	0.00449505	0.759216	0.733256	0.5901	0.518834	0.58357	0.0214713	0.547084	0.807361	0.0393879	2
ENSG00000099246-RAB18	0.0029514	0.690207	0.713746	0.559041	0.0383886	0.922627	0.0344457	0.798188	0.0870667	0.000489008	3
ENSG00000099250-NRP1	-0.048068	0.138898	0.42556	0.0252056	0.469389	0.677554	0.813738	0.658167	0.348642	0.776429	1
ENSG00000099251-HSD17B7P2	0.104917	0.0201717	0.19246	0.163512	0.365158	0.27548	0.0825335	0.216932	0.538498	0.102437	0
ENSG00000099256-PRTFDC1	0.0280577	0.374156	0.603281	0.44741	0.796637	0.416045	0.661771	0.0959033	0.627976	0.114404	0
ENSG00000099260-PALMD	0.0238018	0.254092	0.526974	0.822182	0.660913	0.23207	0.352362	0.0714854	0.799767	0.710701	0
ENSG00000099282-TSPAN15	-0.0296577	0.0405722	0.260024	0.877459	0.664878	0.984052	0.127674	0.143101	0.419272	0.575598	0
ENSG00000099284-MACROH2A2	-0.0505646	0.00212383	0.0700656	0.208498	0.648303	0.129886	0.244488	0.19205	0.0461552	0.641687	1
ENSG00000099290-WASHC2A	0.0155233	0.411356	0.61924	0.935503	0.147606	0.486665	0.834047	0.629184	0.183604	0.764074	0
ENSG00000099308-MAST3	0.0108484	0.478929	0.6455	0.248792	0.0440444	0.9894	0.110397	0.440047	0.802653	0.14912	1
ENSG00000099326-MZF1	0.0223326	0.0866106	0.353307	0.336207	0.00420083	0.529574	0.244173	0.305537	0.454351	0.0930084	1
ENSG00000099330-OCEL1	-0.0488416	0.254662	0.527245	0.703006	0.60962	0.669602	0.108683	0.807067	0.919091	0.187912	0
ENSG00000099331-MYO9B	0.00224987	0.810093	0.744435	0.24719	0.886755	0.237732	0.203112	0.749624	0.68861	0.126704	0
ENSG00000099337-KCNK6	0.0498991	0.0095302	0.136967	0.861519	0.245162	0.744404	0.364563	0.746538	0.456374	1.66e-05	1
ENSG00000099338-CATSPERG	0.026715	0.281225	0.542884	0.447849	0.948516	0.621421	0.864229	0.847771	0.637948	0.866089	0
ENSG00000099341-PSMD8	-0.00582193	0.511189	0.656937	0.0983499	0.763177	0.258728	0.27281	0.631343	0.497786	0.552838	0
ENSG00000099364-FBXL19	0.0099053	0.458002	0.638409	0.173372	0.0585494	0.389354	0.217278	0.14525	0.378407	0.278818	0
ENSG00000099365-STX1B	0.0374046	0.489601	0.649242	0.728782	0.222173	0.744306	0.102672	0.00449798	0.86936	0.418891	1
ENSG00000099377-HSD3B7	0.00757298	0.856205	0.757397	0.526363	0.133983	0.531789	0.216526	0.197741	0.391602	0.93956	0
ENSG00000099381-SETD1A	0.00102235	0.937418	0.769655	0.271683	0.00081485	0.774781	0.113359	0.336432	0.749533	0.112914	1
ENSG00000099385-BCL7C	-0.00315844	0.768588	0.73483	0.750665	0.949033	0.937073	0.384445	0.474783	0.948416	0.742205	0
ENSG00000099622-CIRBP	-0.00861071	0.444881	0.632591	0.871573	0.00376888	0.383864	0.951771	0.561188	0.481668	0.699674	1
ENSG00000099624-ATP5F1D	0.016773	0.223576	0.501985	0.684911	0.339757	0.435426	0.260182	0.775336	0.294345	0.724341	0
ENSG00000099725-PRKY	-0.0806486	0.013215	0.158649	0.123054	0.157095	0.0963353	0.894811	0.140391	0.103238	0.911386	0
ENSG00000099769-IGFALS	-0.039554	0.465489	0.64163	0.0780328	0.391623	0.739956	0.982202	0.848906	0.767939	0.846524	0
ENSG00000099783-HNRNPM	-0.000495691	0.966934	0.775734	0.0709084	0.0341989	0.629335	0.479889	0.240146	0.716316	0.200938	1
ENSG00000099785-MARCHF2	0.0326579	0.0301472	0.228296	0.828248	0.197618	0.446841	0.559362	0.0319282	0.596387	0.739335	1
ENSG00000099795-NDUFB7	-0.0230866	0.0601414	0.30764	0.172064	0.424259	0.545932	0.315562	0.368878	0.394669	0.0172663	1
ENSG00000099797-TECR	-0.0248426	0.0437299	0.268638	0.118557	0.161862	0.18854	0.976957	0.998432	0.780637	0.445435	0
ENSG00000099800-TIMM13	0.00377565	0.724293	0.722575	0.894908	0.705908	0.778484	0.576493	0.636197	0.731792	0.313921	0
ENSG00000099804-CDC34	-0.0132442	0.192911	0.476015	0.580569	0.314033	0.984655	0.363095	0.518776	0.940496	0.301447	0
ENSG00000099810-MTAP	-0.00688452	0.524392	0.66221	0.0595729	0.0501759	0.455092	0.273979	0.824286	0.550746	0.116722	0
ENSG00000099812-MISP	-0.00745523	0.770308	0.735257	0.503572	0.843091	0.343006	0.989612	0.584553	0.561399	0.434848	0
ENSG00000099814-CEP170B	-0.00945844	0.348014	0.589449	0.673521	0.7481	0.393521	0.229268	0.433774	0.852197	0.400484	0
ENSG00000099817-POLR2E	-0.0172442	0.14216	0.428163	0.688247	0.421603	0.823723	0.657635	0.826691	0.95731	0.294376	0
ENSG00000099821-POLRMT	-0.0144487	0.224893	0.502967	0.468886	0.0416141	0.413653	0.395974	0.787262	0.383036	0.0579942	1
ENSG00000099834-CDHR5	0.0372769	0.301705	0.557449	0.955781	0.827518	0.235763	0.236149	0.341113	0.425821	0.833836	0
ENSG00000099840-IZUMO4	-0.0445889	0.120784	0.404253	0.245244	0.00238774	0.231946	0.723472	0.926401	0.779767	0.0592877	1
ENSG00000099849-RASSF7	0.00624092	0.699215	0.715954	0.255394	0.0122666	0.899699	0.973258	0.844667	0.336892	0.573195	1
ENSG00000099860-GADD45B	-0.049424	0.148983	0.435409	0.0978157	0.050636	0.517563	0.503875	0.0234756	0.976765	0.245912	1
ENSG00000099864-PALM	-0.0324897	0.443958	0.632268	0.874518	0.256939	0.0560021	0.240955	0.4725	0.662917	0.00602923	1
ENSG00000099875-MKNK2	0.00372333	0.779877	0.73774	0.732868	0.942526	0.504991	0.0300612	0.309022	0.371377	0.408124	1
ENSG00000099889-ARVCF	0.00322619	0.830638	0.750383	0.743961	0.296202	0.90575	0.728897	0.881961	0.396635	0.817345	0
ENSG00000099899-TRMT2A	0.00253947	0.825371	0.749236	0.113569	0.00318684	0.555905	0.71062	0.552086	0.555757	0.0590849	1
ENSG00000099901-RANBP1	-0.0142626	0.172251	0.459644	0.685994	0.412688	0.362189	0.791522	0.74131	0.438439	0.332402	0
ENSG00000099904-ZDHHC8	0.0329688	0.0155189	0.170175	0.778962	0.681785	0.305477	0.609791	0.723454	0.523547	0.00220143	1
ENSG00000099910-KLHL22	0.00685147	0.570452	0.676981	0.485432	0.66616	0.488575	0.99745	0.706168	0.672316	0.318567	0
ENSG00000099917-MED15	0.0041864	0.678728	0.709993	0.368457	0.320878	0.918961	0.279102	0.61356	0.949794	0.0379773	1
ENSG00000099937-SERPIND1	-0.00563356	0.88942	0.762578	0.253035	0.347158	0.535179	0.512717	0.450323	0.946477	0.951457	0
ENSG00000099940-SNAP29	0.00262257	0.821172	0.74811	0.674438	0.168565	0.968694	0.521738	0.595573	0.000589505	0.488993	1
ENSG00000099942-CRKL	0.000399877	0.963643	0.775209	0.560341	0.250173	0.743644	0.0852285	0.94873	0.505597	0.960588	0
ENSG00000099949-LZTR1	0.00333203	0.833195	0.750658	0.0425707	0.00201155	0.176262	0.867149	0.444338	0.91402	0.699874	2
ENSG00000099953-MMP11	-0.119421	0.0196775	0.190339	0.0295027	0.86485	0.285012	0.0749009	0.381239	0.242239	0.962425	1
ENSG00000099954-CECR2	0.413774	0.00261666	0.0757875	0.497285	0.653447	0.200581	0.0267515	0.169328	0.0924057	0.0427754	2
ENSG00000099956-SMARCB1	-0.0191124	0.289113	0.548928	0.52706	0.155561	0.54915	0.0862779	0.576205	0.937559	0.00973221	1
ENSG00000099957-P2RX6	0.0524537	0.171278	0.458484	0.195203	0.579622	0.371557	0.0320281	0.738158	0.865386	0.527992	1
ENSG00000099958-DERL3	0.0793162	0.239066	0.515252	0.335908	0.532121	0.347117	0.517024	0.860987	0.646242	0.730033	0
ENSG00000099960-SLC7A4	0.031386	0.26177	0.532222	0.384493	0.289173	0.741856	0.963432	0.55803	0.116225	0.0110718	1
ENSG00000099968-BCL2L13	-0.0154885	0.100528	0.373839	0.914988	0.0198601	0.908476	0.423718	0.523324	0.0317446	0.672509	2
ENSG00000099974-DDTL	-0.0426706	0.403872	0.614671	0.182517	0.91129	0.570207	0.809163	0.35661	0.7594	0.594255	0
ENSG00000099977-DDT	0.0152674	0.612464	0.68969	0.274127	0.477411	0.993986	0.252445	0.814808	0.21609	0.933259	0
ENSG00000099985-OSM	0.0347052	0.622789	0.692598	0.295895	0.665569	0.478415	0.711049	0.204387	0.644114	0.522834	0
ENSG00000099991-CABIN1	-0.0132783	0.182675	0.468764	0.270499	0.0154383	0.615913	0.832114	0.960892	0.896249	0.34516	1
ENSG00000099992-TBC1D10A	-0.0204237	0.121154	0.404397	0.169533	0.571755	0.241574	0.585582	0.0933376	0.592641	0.355164	0
ENSG00000099994-SUSD2	-0.00389898	0.950215	0.77217	0.681319	0.867227	0.0306312	0.3108	0.709526	0.331445	0.731322	1
ENSG00000099995-SF3A1	-0.0365459	4.4e-05	0.00790434	0.0111634	0.381423	0.459635	0.107842	0.334027	0.830511	0.282195	1
ENSG00000099998-GGT5	0.0833376	0.344379	0.587004	0.864311	0.307344	0.346102	0.311604	0.352882	0.267999	0.00121857	1
ENSG00000099999-RNF215	0.0067738	0.609982	0.688888	0.458204	0.996778	0.49527	0.612892	0.711964	0.554666	0.891752	0
ENSG00000100003-SEC14L2	0.0448376	0.169722	0.456853	0.245744	0.609054	0.48916	0.054183	0.97591	0.505625	0.67581	0
ENSG00000100012-SEC14L3	0.0115517	0.86952	0.759356	0.659338	0.797549	0.2298	0.448038	0.518885	0.0981875	0.699879	0
ENSG00000100014-SPECC1L	-0.00102331	0.931047	0.768677	0.978339	0.332688	0.974698	0.140862	0.138157	0.994416	0.739244	0
ENSG00000100023-PPIL2	0.00236868	0.828547	0.749881	0.287082	0.450679	0.658752	0.566663	0.117787	0.89355	0.331453	0
ENSG00000100027-YPEL1	-0.0566899	0.0234911	0.205199	0.0299786	0.771907	0.40564	0.806616	0.188741	0.0951699	0.365088	1
ENSG00000100028-SNRPD3	-0.0236537	0.0205384	0.194544	0.222446	0.61235	0.0507239	0.297213	0.552887	0.820153	0.0859257	0
ENSG00000100029-PES1	-0.0206058	0.0205969	0.194677	0.940005	0.196343	0.0413106	0.416266	0.364055	0.815227	0.204307	1
ENSG00000100030-MAPK1	-0.0134454	0.0976884	0.369426	0.886302	0.161532	0.746608	0.32173	0.679422	0.700166	0.0577801	0
ENSG00000100031-GGT1	-0.187152	0.0987527	0.37099	0.31026	0.135853	0.43623	0.000475219	0.475642	0.578234	0.904337	1
ENSG00000100033-PRODH	0.0621379	0.302348	0.557769	0.843848	0.112246	0.348043	0.121528	0.422961	0.0123114	0.595692	1
ENSG00000100034-PPM1F	0.0376969	0.00563573	0.108758	0.27911	0.851228	0.321142	0.42027	0.733431	0.931548	0.17973	0
ENSG00000100036-SLC35E4	0.0345432	0.105365	0.381792	0.909262	0.804406	0.845185	0.754223	0.627949	0.261515	0.0860991	0
ENSG00000100038-TOP3B	0.0605895	0.0863586	0.353022	0.546605	0.06368	0.911093	0.424548	0.639101	0.604835	0.328691	0
ENSG00000100053-CRYBB3	-0.0416917	0.447146	0.633454	0.228238	0.464687	0.726849	0.536105	0.449014	0.376058	0.772452	0
ENSG00000100055-CYTH4	0.017344	0.466218	0.641976	0.517011	0.795926	0.779997	0.141763	0.497105	0.62499	0.000546781	1
ENSG00000100056-ESS2	0.0023725	0.851753	0.756206	0.477092	0.071603	0.0955444	0.973206	0.283321	0.736795	0.689291	0
ENSG00000100058-CRYBB2P1	-0.00760638	0.815525	0.745614	0.412793	0.78842	0.123046	0.461951	0.877125	0.505221	0.579803	0
ENSG00000100060-MFNG	-0.015468	0.541203	0.667557	0.179597	0.0478512	0.204582	0.266661	0.938112	0.880623	0.60946	1
ENSG00000100065-CARD10	0.0656043	0.016995	0.178522	0.534876	0.351499	0.358855	0.867726	0.667196	0.0352061	0.35047	1
ENSG00000100068-LRP5L	0.0603169	0.0424172	0.265449	0.00914139	0.449757	0.935273	0.156285	0.58661	0.111078	0.14829	1
ENSG00000100075-SLC25A1	-0.0289778	0.0323606	0.236933	0.658236	0.524135	0.446151	0.950496	0.0313653	0.508291	0.17273	1
ENSG00000100077-GRK3	-0.0111901	0.559263	0.672938	0.871211	0.482006	0.362648	0.406288	0.0760385	0.741581	0.336884	0
ENSG00000100078-PLA2G3	-0.105196	0.0856242	0.351413	0.342408	0.462713	0.373387	0.550559	0.0163894	0.458329	0.234383	1
ENSG00000100079-LGALS2	0.0337082	0.478636	0.645441	0.285368	0.0307364	0.154413	0.0154982	0.600981	0.17079	0.0530511	2
ENSG00000100083-GGA1	0.00771285	0.342737	0.586189	0.225089	0.775713	0.365393	0.607419	0.614473	0.0906306	0.0107139	1
ENSG00000100084-HIRA	-0.00991564	0.443887	0.632268	0.22044	0.166212	0.438671	0.966796	0.612097	0.444266	0.149721	0
ENSG00000100092-SH3BP1	-0.00408722	0.838784	0.752431	0.712144	0.449175	0.496848	0.577475	0.904426	0.87234	0.451134	0
ENSG00000100095-SEZ6L	-0.122643	0.125221	0.410704	0.531154	0.873119	0.178045	0.457558	0.72283	0.0912458	0.135566	0
ENSG00000100097-LGALS1	0.0434807	0.132056	0.418039	0.4159	0.326992	0.585804	0.1533	0.344924	0.796238	0.871534	0
ENSG00000100099-HPS4	-0.0263807	0.00307609	0.0809297	0.850783	0.335005	0.168595	0.0405941	0.594388	0.908343	0.103638	1
ENSG00000100100-PIK3IP1	0.0083179	0.680578	0.710645	0.522009	0.443721	0.981442	0.975728	0.320217	0.0470467	0.684315	1
ENSG00000100104-SRRD	-0.00334574	0.764284	0.734261	0.660988	0.93294	0.189665	0.391191	0.736111	0.200964	0.218176	0
ENSG00000100105-PATZ1	-0.0194522	0.0506846	0.28578	0.69254	0.59083	0.472569	0.303963	0.885513	0.372031	0.109109	0
ENSG00000100106-TRIOBP	0.0112454	0.366036	0.599844	0.661355	0.269667	0.238751	0.800378	0.0556032	0.496548	0.87174	0
ENSG00000100109-TFIP11	-0.0162673	0.0912928	0.360248	0.426481	0.661517	0.548616	0.0690175	0.637642	0.279587	0.612455	0
ENSG00000100116-GCAT	-0.023413	0.226552	0.504517	0.940674	0.365175	0.480754	0.476725	0.3786	0.880336	0.656106	0
ENSG00000100124-ANKRD54	-0.0310767	0.00628555	0.114073	0.615552	0.380198	0.752606	0.640579	0.126741	0.920368	0.0326101	1
ENSG00000100129-EIF3L	-0.0280775	0.0312817	0.232424	0.364231	0.163949	0.000338475	0.995483	0.964804	0.988097	0.910802	1
ENSG00000100138-SNU13	-0.0168613	0.0300358	0.227861	0.277089	0.32076	0.0538072	0.146723	0.902117	0.380374	0.902335	0
ENSG00000100139-MICALL1	0.0162642	0.151874	0.439672	0.148189	0.0720615	0.00643444	0.827893	0.908744	0.931975	0.169181	1
ENSG00000100142-POLR2F	-0.00889584	0.426221	0.624804	0.314112	0.542922	0.607873	0.254096	0.872825	0.586642	0.170196	0
ENSG00000100146-SOX10	0.0202767	0.74552	0.728816	0.987871	0.294757	0.171842	0.682656	0.561545	0.681956	0.992937	0
ENSG00000100147-CCDC134	0.00982976	0.479446	0.6457	0.716503	0.218165	0.043283	0.801578	0.352412	0.851599	0.270111	1
ENSG00000100150-DEPDC5	-0.00855147	0.436189	0.629474	0.368913	0.58123	0.285729	0.538767	0.582979	0.78777	0.718141	0
ENSG00000100151-PICK1	0.0131586	0.200104	0.48168	0.397198	0.147316	0.909585	0.432155	0.975496	0.0845946	0.222966	0
ENSG00000100154-TTC28	-0.00193144	0.912505	0.766043	0.172503	0.462309	0.816879	0.95004	0.0901477	0.933523	0.0183939	1
ENSG00000100156-SLC16A8	0.00451302	0.913057	0.766043	0.794004	0.382166	0.969438	0.386026	0.553442	0.625931	0.553374	0
ENSG00000100162-CENPM	-0.0328323	0.330969	0.5785	0.525704	0.537638	0.516548	0.196463	0.986597	0.207526	0.712856	0
ENSG00000100167-SEPTIN3	-0.0396214	0.287107	0.547428	0.876814	0.948725	0.105515	0.277951	0.332095	0.227404	0.279444	0
ENSG00000100170-SLC5A1	-0.154161	0.00750344	0.123557	0.144699	0.615763	0.641112	0.161796	0.434507	0.991976	0.0373387	1
ENSG00000100181-TPTEP1	-0.0605071	0.635436	0.697298	0.543811	0.672106	0.714977	0.415606	0.454343	0.886168	0.971105	0
ENSG00000100196-KDELR3	0.0154088	0.60028	0.68622	0.853314	0.642749	0.955002	0.732206	0.636981	0.504359	0.0174495	1
[truncated: 19,832 more rows]
