# Supplementary material for: Multi-omics in nasal epithelium reveals three axes of dysregulation for asthma risk in the African Diaspora populations
Source: Nat Commun. 2024 May 28;15:4546. doi: 10.1038/s41467-024-48507-7 (PMC11133339; doi:10.1038/s41467-024-48507-7)
Supplement: Supplementary file 6 — Source Data [file 41467_2024_48507_MOESM6_ESM.zip › Source Data/SourceData_Figure_S3A.xls]

## Sheet: Sheet0
© 2000-2022 QIAGEN. All rights reserved.
ID	Upstream Regulator	Predicted Activation State	Activation z-score	p-value of overlap	Target Molecules in Dataset
	dexamethasone	Activated	2.117	4.31e-10	ACTG1,ALOX15B,AMIGO2,ATP2A2,ATP2B4,ATP9A,CALR,CANX,CCL4,CCNC,CD163,CD274,CD36,CD44,CDH11,CLC,CLU,COL3A1,COL4A1,CRABP2,CTSC,CXCL10,DALRD3,DCN,DLC1,ECT2,EXT1,EZR,FKBP5,FLNB,FN1,GLCCI1,GZMB,HEY1,HMGN2,IFNGR2,IL10RA,IL1RN,IL7R,IRAK4,ITGA10,ITGA5,KCNK2,KRBOX4,LOX,LTB4R,LYN,MAOB,MEF2C,MXRA5,MYO10,NAV3,NOTCH2,PDLIM1,PER2,PER3,PLPP1,POR,POSTN,PTGS1,RBP7,SAMSN1,SERPINB2,SIGLEC8,SLC13A3,SLC44A2,SLC5A5,SLC9…
	IL4		0.096	7.25e-10	ABHD17C,ACTG1,ADAM8,ALOX15B,ANXA2,BANF1,CCL4,CD163,CD200R1,CD274,CD33,CD36,CD44,CLTC,COL3A1,CTSC,CXCL10,CXCL9,DNAJC12,EPHX1,EXT1,FAM110A,FKBP5,FLNB,FN1,GATM,GTSE1,HCK,IFNGR2,IGHG2,IL10RA,IL1RN,IL7R,LACTB,LTB4R,MAP3K10,MKI67,MS4A2,NABP1,NT5C3A,PIP5K1B,POSTN,SAMSN1,SCGB1A1,SH2D1B,SPTBN1,ST6GAL1,STAB1,UBR4,UGGT1
	Immunoglobulin		0.023	5.31e-08	CALR,CCL4,CD163,CD274,CD33,CD44,CLCA1,CLU,COL3A1,COL4A1,CRABP2,CXCL10,CXCL9,EXT1,FAM110A,FBN1,FKBP5,FLNB,FN1,GATA2,GPI,GPT2,GZMB,HCK,HEY1,HK3,IFNGR2,IL10RA,IL1RN,IL7R,LOX,LTB4R,MEF2C,MKI67,NOTCH2,POSTN,SPI1,STAB1,SUPT5H,USP28
ENSG00000105329	TGFB1		-1.711	5.47e-08	ANXA2,APOB,ASPM,CALM1 (includes others),CALR,CCL4,CD163,CD200R1,CD274,CD36,CD44,CDH11,CLU,COL3A1,COL4A1,CORO1C,CRIP2,CTSC,CXCL10,DCN,DDR2,EPHB2,ERLIN2,EXT1,FBN1,FLNB,FLRT1,FN1,FZD7,GATM,GDNF,GIN1,GNAS,GPI,GZMB,HDAC9,HEY1,HMGN2,IL10RA,IL1RN,ITGA5,LOX,LRBA,MEF2C,MFAP4,MKI67,MS4A2,MYO10,NCAPG,NOTCH2,PDGFC,PIP5K1B,PLAGL1,POSTN,PPP1R1B,PTGS1,SCGB1A1,SLC13A3,SLC5A5,SPI1,SSTR2,ST3GAL6,TPM1,TPSAB1/TPSB2
ENSG00000174775	HRAS		1.433	6.62e-08	ACTG1,ANXA2,ATP2A2,AURKB,B4GALT3,CD44,CDON,CLU,COL3A1,COL4A1,CRABP2,CTSC,CXCL10,EPHX1,FAT1,FN1,HEY1,IL7R,ITGA5,LPP,MAOB,OXCT1,PDGFC,PDLIM1,PER2,POSTN,PTGS1,SERPINB2,SLC5A5,SPIN1,TPO,TRPC6
	fluticasone propionate		1.44	9.42e-08	ALOX15B,CD163,CD36,CXCL10,CXCL9,DCN,FKBP5,IL1RN,MDFIC,PTGS1,SERPINB2,SIGLEC10,ST6GAL1,TBC1D16,VSIG4
	beta-estradiol		-1.145	1.16e-07	ACTG1,ANKS1B,ANXA2,AR,ARMT1,CACNB4,CALM1 (includes others),CALR,CCL4,CD274,CD44,CDH11,CHGB,CLCA1,CLU,COL3A1,CRABP2,CXCL10,DCN,DRD1,EAF2,EFNB2,ELL3,EZR,FBN1,FLNB,FN1,FZD7,GANAB,GATA2,GDNF,GPT2,GTSE1,HCK,HEY1,HSP90AB1,IFNGR2,IL10RA,IL7R,LGR5,LOX,MAOB,MDFIC,MDK,MKI67,MS4A2,MYO10,NOTCH2,NTRK1,OXCT1,PDGFC,PDIA4,PIP5K1B,PLAGL1,PLPP1,PPP1R1B,PTGS1,RGS13,RYR3,SAP30,SCGB2A1,SIGLEC8,SLC13A3,SLC5A5,SPTAN1,S…
ENSG00000141736	ERBB2		0.466	3.03e-07	ADAM8,ADGRL3,ANXA2,APLP2,AR,ASPM,B4GALT3,CCL4,CD33,CD36,CDH11,CDON,CHDH,CLU,CNTD1,COL3A1,COL4A1,CXCL10,DAG1,EBP,EPHB2,EXT1,FN1,HEY1,ITGA5,MKI67,MYO10,NCAPG,NOTCH2,PDIA4,PEG3,POLQ,PTGS1,ST3GAL6,ST6GAL1,TPM1,TUSC3
	lipopolysaccharide		-0.021	3.59e-07	ADGRE2,ANXA2,APOB,AR,ATP2A2,ATP8B2,AURKB,CALM1 (includes others),CALR,CCL4,CD163,CD274,CD33,CD36,CD44,CDH11,COL3A1,COL4A1,CTSC,CXCL10,CXCL9,CYP7B1,DAG1,DCN,EAF2,EFNB2,EXT1,FBN1,FN1,GATA2,GLCCI1,GPI,GTSE1,GZMB,HCK,HDAC9,HEY1,HK3,IFNGR2,IL10RA,IL1RN,IL7R,IRAK4,ITGA5,LOX,LRBA,LTB4R,LY96,LYN,MEF2C,MKI67,NFE2,NOTCH2,NOX1,NT5C3A,NUP93,OXCT1,PDIA4,PTGS1,SAMSN1,SAP30,SERPINB2,SLC16A10,SLC9A3,SLCO1B3,SPI1…
ENSG00000232810	TNF		0.204	4.18e-07	ADAM8,ALOX15B,AR,ATP2A2,ATP2B4,CALR,CCL4,CD163,CD274,CD36,CD44,CDH11,CIB2,CLU,COL3A1,CPA3,CTSC,CXCL10,CXCL9,CYP7B1,DAG1,DCN,EFNB2,EPHB2,EXT1,FN1,GATA2,GDNF,HDAC9,HK3,HSP90AB1,IFNGR2,IL10RA,IL1RN,IL7R,ITGA10,ITGA5,LGR5,LOX,LTB4R,LY96,LYN,MEF2C,NOX1,PDIA4,PER2,PLPP1,PLXNB2,POSTN,PTGS1,SCGB1A1,SERPINB2,SLC5A5,SLC9A3,ST3GAL6,ST6GAL1,SUSD4,TOX,TPO,TRPC6,VMP1
ENSG00000136634	IL10		0.149	4.53e-07	CCL4,CD163,CD274,CD36,CD44,CLCA1,CTSC,CXCL10,CXCL9,DCN,FKBP5,GZMB,HCK,HDAC9,IFNGR2,IL10RA,IL1RN,IL7R,LY96,LYN,MKI67,MS4A2,NOTCH2,SERPINB2
ENSG00000135744	AGT		0.063	5.96e-07	ADAM8,ASPM,ATP2A2,CALR,CCL4,CD36,CD44,COL3A1,COL4A1,CRABP2,CXCL10,DRD1,EBP,EFNB2,FGF13,FKBP5,FN1,FREM1,FZD7,GLCCI1,HEY1,ITGA5,LOX,LPP,MFAP4,NOX1,PDGFC,POSTN,PTGS1,SERPINB2,SH2D1B,SLC9A3,SPI1,SPIN1,TRPC6,USP9X
	halofuginone		-0.106	7.38e-07	CD44,CPA3,CXCL10,CXCL9,EPHX1,FBN1,FN1,GATM,LOX,MS4A2,POR,SCPEP1,SLC13A3
	progesterone		0.706	1.46e-06	AR,CD36,CDH11,CLCA1,CXCL10,DLC1,EZR,FKBP5,FN1,GATA2,HEY1,ITGA5,LGR5,MDK,MKI67,MYO10,NTRK1,PDLIM1,PEG3,PER2,PIP5K1B,POSTN,PPP1R1B,PTGS1,RELN,RYR3,SIX4,SLC5A5,SULT1E1
	filgrastim		1.255	1.88e-06	ATP2B4,ATP9A,CCL4,CCNC,CD163,CD44,CLC,CLU,CXCL10,DLC1,EXT1,FKBP5,GZMB,HEY1,IRAK4,LTB4R,MEF2C,MYO10,PDLIM1,RBP7,SAMSN1,SIGLEC8
	tretinoin		0.251	2.17e-06	ADGRE2,ANXA2,AR,ATP2A2,CALM1 (includes others),CALR,CCL4,CCNC,CD274,CD36,CD44,CDH6,CHGB,CLC,CLTC,COL3A1,COL4A1,CRABP2,CTSC,CXCL10,DCN,DLC1,EPHX1,FGF13,FLRT1,FN1,GATA2,GNAS,HEY1,HK3,IL10RA,KRBOX4,LTB4R,LYN,MAOB,MAP3K10,MDK,MEF2C,NFE2,NTHL1,NTRK1,NTRK2,POR,POSTN,PPP1R1B,PTGS1,SCPEP1,SERPINB2,SLC5A5,SPI1,TRPC6,VMP1,VSIG4
	tetradecanoylphorbol acetate		-1.055	2.91e-06	ADAM8,ALOX15B,AMIGO2,ATP2A2,ATP2B4,AURKB,CCL4,CD163,CD36,CD44,CXCL10,EFNB2,EIF5A,EZR,FBN1,FKBP5,GATA2,GZMB,HJURP,HSP90AB1,IFNGR2,IL1RN,IL7R,IRAK4,ITGA5,KCNK2,MAOB,NOX1,NTRK1,PER2,PLAGL1,PTGS1,SERPINB2,SIGLEC8,SIK3,SSTR2,ST6GAL1,SUSD4,TPO,TRPC6,VSIG4
	methylprednisolone		0.941	3.45e-06	ADGRL2,ANXA2,ATP2A2,CCL4,CD36,CD44,CTSC,EPHX1,FN1,GATM,IGHG2,IGKV1-33,IGKV1-5,IL1RN,ITGA5,LOX,LYN,MAOB,MDFIC,OPLAH,PER2,POR,SLC13A3,SLC9A3,SULT1E1,UBE2B,VMP1
ENSG00000137033	IL33		0.571	4.03e-06	CCL4,CD200R1,CD36,COL3A1,CXCL10,EEF1E1,HCK,IL10RA,IL1RN,IL7R,ITGA5,MDK,NABP1,PDLIM1,SCGB1A1,SERPINB2,SIGLEC8,SLC26A4,SPI1,TPSAB1/TPSB2,VMP1
	butyric acid		1.375	4.9e-06	ALOX15B,ANXA2,AR,ATP2B4,CALM1 (includes others),CCNC,CD36,CD44,CDH11,CLU,COL4A1,CPA3,DAG1,GATA2,HDAC9,IFNGR2,ITGA5,MKI67,PTGS1,SERPINB2,SLC5A5,SULT1E1
	IL13		0.149	5.07e-06	ADAM8,CCL4,CD163,CD36,CD44,CLCA1,COL3A1,CTSC,CXCL10,EZR,FCRL2,FN1,IFNGR2,IL1RN,NFE2,PDGFC,POSTN,SAMSN1,SCGB1A1,SLC26A4,ST3GAL6,TPSAB1/TPSB2
ENSG00000141510	TP53	Inhibited	-2.623	5.16e-06	ADAM8,ANXA2,AR,ASPM,AURKB,BCAP31,CCL4,CD36,CD44,CLTC,CLU,COL14A1,COL3A1,COL4A1,CXCL10,DLC1,DNAJC12,EPHX1,EZR,FAT1,FGF13,FKBP5,FN1,FZD7,GATM,GPI,GTSE1,HDAC9,HJURP,HMGN2,HSP90AB1,IL10RA,IL1RN,LGR5,LOX,LPP,LTB4R,MKI67,MYO10,NCAPG,NFE2,NOTCH2,PDLIM1,PEG3,PLXNB2,POSTN,PTCHD4,PTGS1,RGS13,SCPEP1,SERPINB2,TSC2,UBE2B,USP28,USP9X,VMP1,YWHAH
ENSG00000026508	CD44		-0.286	5.83e-06	ADAM8,CALR,CCL4,CD274,CD36,CD44,CLU,COL3A1,CRABP2,FKBP5,FN1,HSP90AB1,IL1RN,ITGA5
ENSG00000081189	MEF2C		-1.396	8.34e-06	ATP2A2,CALR,CCL4,COL3A1,ECM2,HDAC9,MEF2C,PLAGL1,POSTN,PTGS1,TPM1
	cardiotoxin		-0.378	8.86e-06	CCL4,CXCL10,DCN,EZR,FLT3,GDNF,IL10RA,IL1RN,IL7R,ITGA5,LTB4R,PEG3,PLAGL1,SERPINB2,TPO
ENSG00000181163	NPM1		-1.155	9.38e-06	ADAM8,CALR,CCL4,CDH11,COL4A1,FN1,HDAC9,LOX,MEF2C,MXRA5,NAV3,NTRK2
ENSG00000164294	GPX8		0	1.13e-05	CD44,CDH11,CXCL10,FN1
	ADORA2A	Inhibited	-2.145	1.18e-05	ATP2A2,B4GALT3,COL3A1,CXCL10,EIF5A,GPI,NTRK2,PEG3,PPP1R1B,SPTBN1,USP5
	mir-21		-0.498	1.22e-05	ASPM,CANX,CD274,CD44,CLU,COL3A1,CXCL10,DAG1,ECT2,FN1,GLCCI1,GTSE1,MKI67,NCAPG,PER2,PER3,SLC16A10,TPM1
ENSG00000111206	FOXM1		1.912	1.36e-05	AR,ASPM,AURKB,CCL4,CD44,FN1,GTSE1,IL1RN,ITGA5,LOX,MKI67,NEDD4
	U0126		0.644	1.64e-05	CCL4,CD274,CD36,CD44,CHGB,COL4A1,CRY2,CXCL10,CXCL9,EEF1E1,FKBP5,FN1,GDNF,HSP90AB1,ITGA5,NAV3,NOX1,PER2,PLAGL1,POSTN,SERPINB2,SIX4,SLC5A5,TPM1
ENSG00000147889	CDKN2A		-1.236	1.7e-05	AURKB,CCL4,CD274,CXCL10,FGF13,FLT3,FN1,GNAS,GPT2,GTSE1,HAUS1,IL7R,MKI67,PDGFC,PEG3,PLAGL1,TPM1,ZNF655
ENSG00000166949	SMAD3		-1.61	2.01e-05	APOB,CCL4,CDH11,CDH6,COL3A1,COL4A1,CXCL10,FBN1,FN1,GZMB,HEY1,LOX,POR,SLC5A5,SSTR2,TPM1,TPSAB1/TPSB2
	forskolin		0.085	2.1e-05	ADGRL2,ATP9A,CALM1 (includes others),CALR,CD163,CD44,CHGB,CLU,CXCL10,EFNB2,EIF5A,EZR,FKBP5,FN1,GNAS,GTSE1,NTRK2,PLAGL1,PLPP1,PTGS1,SERPINB2,SIK3,SLC5A5,SSTR2,TMBIM6,TPM1,TPO,ZNF331
ENSG00000157764	BRAF			2.42e-05	ADGRL3,APLP2,B4GALT3,CD33,COL14A1,COL3A1,COL4A1,DAG1,FN1,NOTCH2,POMT2,SLC5A5,TPO,TUSC3,USP28
	Akt		-0.257	2.48e-05	ADD1,APLP2,AR,CD274,CD33,CD36,CD44,COL3A1,CXCL10,EXT1,FKBP5,FN1,GATA2,IL7R,NOTCH2,PPP1R1B,PTGS1,ST3GAL6,TUSC3
ENSG00000168036	CTNNB1		-0.445	3.06e-05	AR,ASRGL1,BCAP31,CALM1 (includes others),CCL4,CD274,CD36,CD44,CDH11,CLU,COL3A1,COL4A1,CRABP2,CXCL10,CYP7B1,EIF5A,EPHB2,FN1,FZD7,GATA2,GDNF,IL10RA,LGR5,NOTCH2,NOX1,NTHL1,PEG3,PIP5K1B,PRKCSH,SERPINB2,SF3A1,SLC25A46,SPI1,TPRKB
	Mek		1	3.39e-05	APLP2,B4GALT3,CD33,CD36,CLU,CXCL10,CXCL9,DAG1,DDR2,EPHB2,EXT1,NOTCH2,NOX1,POMT2,SLC5A5,ST6GAL1,TSC2
	TBX5		-0.786	3.49e-05	ATP2A2,CCL4,COL3A1,ECM2,MEF2C,POSTN,PTGS1,TPM1
ENSG00000017427	IGF1		-0.604	3.57e-05	CCL4,CD44,CDH6,CLU,COL14A1,COL3A1,DCN,EFNB2,FN1,GATA2,GDNF,IFNGR2,ITGA5,MDK,MGA,MKI67,NFE2,NOX1,NTRK1,NTRK2,POSTN,PPP1R1B,SLC5A5,UBE2B
ENSG00000146648	EGFR		-0.914	3.84e-05	ADGRL3,APLP2,AR,B4GALT3,CD274,CD33,COL3A1,CXCL10,DAG1,EFNB2,EIF5A,FBN1,FN1,GZMB,MT3,NOX1,PLXNB2,POSTN,PTGS1,SNX17,ST6GAL1,TUSC3,USP28
	wortmannin		0.45	3.87e-05	AR,CCL4,CD274,CD36,CD44,COL3A1,CXCL10,EZR,FN1,POSTN,SAMSN1,SLC5A5,TPM1
ENSG00000100906	NFKBIA		-0.981	4.02e-05	ALOX15B,AURKB,CD44,CLU,COL3A1,CXCL10,CYP7B1,DAG1,DCN,FN1,FZD7,GZMB,HEY1,IL1RN,IL7R,LGR5,PDLIM1,SERPINB2,SPTBN1,USP9X
ENSG00000179348	GATA2		1.014	4.17e-05	ABCA13,AR,CD36,CPA3,CXCL10,FAT1,GATA2,LTB4R,MAOB,MDK,MEF2C,MS4A2,NFE2,RGS13,SERPINB2,SNTG2,SPI1,SSTR2,TPSAB1/TPSB2
ENSG00000135541	AHI1		0.447	4.47e-05	BCAS4,HCK,IL1RN,NTRK2,OXCT1
	16,16-dimethylprostaglandin E2		-1.067	5.12e-05	CD44,CLU,IL1RN,NOX1
ENSG00000128268	MGAT3		-0.283	5.12e-05	APOB,DAG1,HEY1,ITGA5
ENSG00000073756	PTGS2		0.575	5.34e-05	ADGRL3,ANXA2,CCL4,CD163,CD274,CD44,CLU,CXCL10,EZR,FN1,MKI67,PTGS1
ENSG00000162367	TAL1		1.915	5.37e-05	ASPM,CIB2,EEF1E1,FBN1,GATA2,IL10RA,LRBA,MS4A2,NCAPG,SERPINB2,SPI1,TOX,TPSAB1/TPSB2
ENSG00000133703	KRAS	Activated	2.002	7.06e-05	ADGRL3,APLP2,AURKB,CD274,CD33,CD44,CLU,COL3A1,COL4A1,CXCL10,CYB5R4,DLC1,EIF5A,EXT1,FBN1,FN1,LOX,NOX1,PEG3,PLAGL1,POR,PTGS1,SERPINB2,SPI1,ST3GAL6,ST6GAL1,TP53BP1,TUSC3,VMP1
	molybdenum disulfide	Activated	3.162	7.07e-05	COL4A1,CTSC,DAG1,FBN1,FN1,FNDC1,FZD7,SERPINB2,TENM2,TPM1
	coxsackievirus A21			7.23e-05	CD274,CXCL10,CXCL9
	medroxyprogesterone acetate		-1.895	8.32e-05	ACTG1,ASPM,CCL4,CD44,COL3A1,CXCL10,DCN,EZR,FLNB,FN1,FZD7,GANAB,GTSE1,IL7R,MAOB,NCAPG,NTRK1,PDGFC,ST6GAL1,YWHAH
ENSG00000138798	EGF		-0.448	0.000103	AR,ATP2A2,AURKB,CD274,CD44,CDH11,CHGB,CLU,COL3A1,CRABP2,DCN,EFNB2,EZR,FN1,GATA2,GLG1,IL7R,MT3,PLAGL1,PTGS1,SCGB1A1,SERPINB2,SPI1,YWHAH
ENSG00000116044	NFE2L2		-1.439	0.000117	ACTG1,CCL4,CCNC,CD36,CHGB,COL3A1,CXCL10,EPHX1,FGF13,FKBP5,FN1,HSP90AB1,IFNGR2,IL1RN,MEF2C,PDIA4,RELN,RYR3,SLCO1B3,SULT1E1,TP53BP1
ENSG00000165338	HECTD2		0	0.000117	CXCL10,FN1,ITGA5,PTGS1
ENSG00000185811	IKZF1		-0.788	0.000119	CCL4,CYP7B1,FGF13,FLT3,FN1,GATA2,HK3,IL7R,LYN,NFE2,PPP1R9A,RGS13,SPI1,ST3GAL6
ENSG00000168610	STAT3		0.328	0.000133	CCL4,CCNC,CD163,CD274,CD44,CDH11,CDON,COL3A1,CXCL10,CXCL9,ECT2,FBN1,FLT3,FN1,GZMB,HEY1,IL1RN,ITGA5,LOX,NOX1,PDIA4,PLAGL1,PPP1R9A,SERPINB2,SLC9A3,SPI1
	decitabine		-0.991	0.000134	ABO,ADGRE2,ADGRL2,ANXA2,AR,CD44,CDH11,CDH6,CLU,COL3A1,CRABP2,CXCL10,DDR2,DLC1,EFNB2,EZR,FN1,HSP90AB1,IL7R,LOX,LY96,MAOB,MKI67,PER2,RELN,SLCO1B3,SPI1,SPTAN1,SSTR2
	epicatechin		-1.463	0.000138	ACTG1,COL3A1,COL4A1,FBN1,HEY1,POMT2,POSTN,QPRT
ENSG00000120733	KDM3B		-1.134	0.000141	CORO1C,EFNB2,FN1,GATA2,GTSE1,HJURP,NCAPG
ENSG00000123104	ITPR2		1.673	0.000154	ADAM8,CCL4,CD274,CD44,CXCL10,LY96,STAB1
	corticosteroid		-0.64	0.000167	CALM1 (includes others),CLCA1,FKBP5,IL1RN,POSTN,PTGS1,SERPINB2
ENSG00000198947	DMD			0.000177	ACTG1,APLP2,COL3A1,DAG1,GALNT17,GATM,MAOB,MEF2C,POSTN,ST3GAL6,SUSD4,TP53BP1
	thioacetamide		-1.231	0.000189	ANXA2,CD44,CLU,COL3A1,CPA3,EPHX1,FBN1,GATM,LOX,MS4A2,POR,SCPEP1,SLC13A3
	iodide			0.000198	SLC26A4,SLC5A5,TPO
	CHS-828			0.000198	CD274,CD44,LGR5
ENSG00000130635	COL5A1		-0.243	0.000226	CALR,CTSC,FBN1,FN1,LOX
ENSG00000138448	ITGAV		0.447	0.00023	AMIGO2,CCL4,CD36,CXCL10,FN1,ITGA5
	spironolactone		0.647	0.00024	CD163,COL3A1,DCN,FKBP5,FN1,GDNF,LOX,POSTN
	NCGC00242364			0.000242	SLC5A5,TPO
	nitric oxide		-0.152	0.000248	AR,CD44,CXCL10,DAG1,HEY1,HSP90AB1,IL7R,MKI67,PDIA4,PTGS1
	Eldr	Activated	2.449	0.000254	ASPM,AURKB,GTSE1,HJURP,MKI67,NCAPG
ENSG00000120738	EGR1		-1.333	0.000255	AR,ATP2A2,CCL4,CD44,CHGB,CLU,FN1,GDNF,GNAS,MAOB,PDGFC
	FSH		0.669	0.000256	AR,ATP2A2,ATP9A,EZR,FKBP5,GNAS,GZMB,IL1RN,ITGA5,LOX,MT3,PLPP1,PTGS1,SSTR2,TMBIM6,TPM1,ZNF331
	GnRH analog		0.535	0.000259	ABO,ADAM8,CALR,CCNC,CRIP2,FN1,HSP90AB1,MKI67,NTRK2,RELN,RGS13,SUPT5H,TMBIM6,TPM1,UBR4
	PI3K (complex)		-0.712	0.000271	CCL4,CD274,CD44,CXCL10,FN1,GATA2,IL1RN,IL7R,MEF2C,NOX1,POSTN,PPP1R1B,SLC5A5,SPI1
ENSG00000066468	FGFR2		-0.239	0.000272	CD274,CDH11,COL3A1,COL4A1,CTSC,FN1,GPT2,LGR5,PLXNB2
	IgG		-0.724	0.000276	CALR,CCL4,COL3A1,CRABP2,CTSC,CXCL10,EZR,FN1,GNAS,IFNGR2,IL1RN,LY9,NOTCH2,SERPINB2,STAB1
	tranylcypromine		1.951	0.000281	CD274,CXCL10,CXCL9,NTRK2
	GATA4		-0.951	0.000286	ATP2A2,CCL4,COL3A1,CRABP2,ECM2,EPDR1,EPHX1,GPI,MEF2C,POSTN,PTGS1,SLC9A3,TPM1
ENSG00000038427	VCAN		1.726	0.000287	CCL4,CLU,DAG1,DCN,FN1,FNDC1,IL1RN,ITGA5,MEF2C,ST6GAL1
	fingolimod		0	0.000292	CCL4,CD274,CD36,COL3A1,CXCL10,FN1,GDNF
ENSG00000100852	ARHGAP5			0.000293	COL3A1,FN1,LOX
	NCGC00186528			0.000293	COL3A1,COL4A1,FN1
	MK2 inhibitory peptide			0.000293	COL3A1,FN1,LOX
	miricorilant			0.000293	APOB,CD36,FKBP5
ENSG00000142208	AKT1		-0.492	0.0003	AR,AURKB,CCL4,CD44,CLU,COL4A1,CXCL10,EBP,EZR,FN1,GATM,PPP1R1B,PTGS1,SLC5A5
	n-nitrosomethylbenzylamine			0.000304	ANXA2,CCNC,CD44,CIB2,LRBA,MYO10,PDCD10,PTGS1,YWHAH
ENSG00000125538	IL1B		0.594	0.000329	ADAM8,APOB,ATP2A2,CCL4,CD274,CD44,CLU,CXCL10,CXCL9,CYP7B1,DCN,FKBP5,FN1,GNAS,GZMB,IFNGR2,IL10RA,IL1RN,IL7R,ITGA5,LOX,LY96,MEF2C,NOX1,NTRK1,PDGFC,POSTN,PTGS1,SCGB1A1,SERPINB2,SLC9A3,SPI1,SSTR2,SULT1E1
	2,3 butanedione monoxime		-1.969	0.000339	ATP2A2,ATP2B4,CALR,RYR3
ENSG00000140382	HMG20A		0	0.000351	ACTG1,ATP2A2,CD44,CLU,CXCL10,DCN,ITGA5,POSTN
	ethanol		-1.268	0.000371	ALOX15B,ANKS1B,CD36,CLU,COL3A1,CYP7B1,DDR2,DRD1,EPHX1,GNAS,GZMB,HEY1,HSP90AB1,IL1RN,MEF2C,NTRK2,PPP1R1B,SPTBN1
ENSG00000269335	IKBKG		-0.426	0.000375	ATP2A2,CLU,CXCL10,CYP7B1,DCN,IL1RN,SERPINB2,SLC5A5,TPO
ENSG00000106546	AHR		1.627	0.000377	CD274,CD36,CDON,CERS2,CLCA1,COL14A1,COL3A1,COL4A1,CXCL10,DCN,FBN1,FN1,FZD7,HDAC9,IL7R,ITGA5,PTGS1,SERPINB2,SLC16A10
ENSG00000111537	IFNG		-0.222	0.000386	ATP2A2,CCL4,CD163,CD274,CD36,CD44,CTSC,CXCL10,CXCL9,DCN,DDR2,EFNB2,EXT1,FKBP5,FN1,GDNF,GNAS,GZMB,HCK,HDAC9,HSP90AB1,IFNGR2,IL10RA,IL1RN,IL7R,ITGA5,LOX,LTB4R,LY96,LYN,NOX1,NTRK1,NTRK2,PDGFC,PPP1R1B,QPRT,SF3A1,SLC9A3,SPI1,ST6GAL1,TPO,TREML2
	TEAD			0.000414	CD44,FN1,POSTN
ENSG00000100652	SLC10A1			0.000414	CYP7B1,SLCO1B3,SULT1E1
	black raspberry extract			0.00042	ANXA2,CCNC,CD44,CIB2,LRBA,MYO10,PDCD10,YWHAH
ENSG00000121807	CCR2		-1.664	0.00042	CCL4,CD163,COL14A1,COL4A1,CXCL10,DCN,FBN1,FN1
ENSG00000204103	MAFB		0.816	0.000421	CCL4,CD163,CXCL9,GATM,IL7R,SERPINB2,STAB1
	GABA	Activated	3	0.000432	ATP2A2,ATP2B4,CLTC,DPM1,FN1,FZD7,GANAB,GNAS,MAOB,NCSTN,NT5C3A,NTRK2,NUP93,PDIA4,PIP5K1B,PRKCSH,SF3A1
ENSG00000145675	PIK3R1		0.126	0.000451	AR,CCL4,CD36,CD44,CXCL10,MKI67,SLC5A5
	mir-223		1.093	0.000509	ABCA13,CD274,CD36,IL1RN,LY96,MEF2C,POSTN,RASGRP4,SERPINB2
ENSG00000107562	CXCL12		0.329	0.000519	ANKS1B,CANX,CD33,CD36,CD44,COL3A1,CXCL10,FN1,HEY1,IFNGR2,RYR3
	CALCA		0.492	0.000521	CCL4,CD44,COL3A1,IL7R,LRBA,MKI67,PDLIM1,PPP1R1B,SLC9A3,SPI1
ENSG00000129351	ILF3		0.956	0.000553	ACTG1,CD163,COL14A1,CXCL10,EBP,FKBP5,IL1RN
ENSG00000165409	TSHR			0.000563	SLC16A10,SLC5A5,TPO
ENSG00000277632	CCL3		-0.152	0.000565	CCL4,CXCL9,ITGA5,RYR3
ENSG00000134107	BHLHE40		-0.434	0.000587	ATP2A2,CD274,CRABP2,EPHX1,EXT1,HDAC9,IFNGR2,LOX,LTB4R,LYN,MEF2C,NUP93,SAP30,XYLT2
ENSG00000133110	POSTN		-0.365	0.000587	CLCA1,FN1,HEY1,LOX,MEF2C
	FUS-DDIT3		1.342	0.000587	AMIGO2,COL4A1,FN1,LOX,SERPINB2
	HAND2		-0.132	0.000613	ATP2A2,CCL4,COL3A1,ECM2,PTGS1,TPM1
	8-bromo-cAMP		-1.926	0.000619	ACTG1,CLU,COL3A1,DCN,EZR,FLNB,FN1,FZD7,GANAB,GTSE1,IL7R,LOX,MAOB,NTRK1,PDGFC,SERPINB2,ST6GAL1,TPO,YWHAH
	dihydrotestosterone		-0.041	0.000622	ADTRP,AR,ATP2A2,BCAP31,CANX,CD36,CIAO2A,CLU,COL3A1,COL4A1,DCN,EAF2,FKBP5,FLNB,FN1,GPI,LOX,PER2,PLAGL1,POSTN,PPP1R1B,SULT1E1
	MYOCD		-0.503	0.00063	ATP2A2,COL3A1,ECM2,FN1,LPP,MEF2C,TPM1
	SB-431542		1.226	0.000649	CD44,COL3A1,COL4A1,FBN1,FN1,GATA2,LOX,POSTN,SERPINB2
ENSG00000068028	RASSF1		-1.89	0.000672	AMIGO2,CLU,COL4A1,CRABP2,CRIP2,EFNB2,MDK
	trinitrobenzenesulfonic acid		0.16	0.000672	ADAM8,CCL4,CD44,COL3A1,CXCL10,PTGS1,SLCO1B3
	calcitriol		-1.748	0.000716	ANXA2,AR,ATP2B4,CCNC,CD163,CD44,CENPQ,COL3A1,COL4A1,CXCL10,ECT2,EPHB2,FBN1,FN1,IL10RA,IL1RN,NOX1,NTHL1,NUP93,OXCT1,POR,SPI1,TRPC6
ENSG00000206561	COLQ		0	0.000718	COL4A1,DAG1,DCN,EXT1,FN1,POMT2
	2-(3-chlorophenylamino)phenylacetic acid			0.000718	COL4A1,FN1
	ITGBL1			0.000718	CD44,CDH11
	VAX2			0.000718	EFNB2,EPHB2
ENSG00000168542	COL3A1			0.000718	FN1,IL1RN
	polyhydroxyethyl methacrylate			0.000718	CALR,EZR
	sodium iodide			0.000718	SLC5A5,TPO
	Hbb-b2		0.6	0.000723	CD44,CXCL10,FN1,IL10RA,SPI1
	pembrolizumab		0.555	0.000723	CCL4,CD274,CXCL9,GZMB,MKI67
	poly rI:rC-RNA		0.049	0.000729	CCL4,CD274,CD33,CD36,CD44,CXCL10,CXCL9,EIF5A,EZR,FN1,GATM,IL10RA,ITGA5,LYN,MKI67,PEG3,SERPINB2,SLC25A46,SLC26A4,SLC5A5,ST6GAL1,STAB1,TPO
ENSG00000109906	ZBTB16		-0.396	0.000733	ABO,CD200R1,CD274,CD44,CXCL10,GATM,GPT2,IL10RA,IL7R,LTB4R,LY96
ENSG00000152601	MBNL1			0.000742	LGR5,NEDD4,POSTN
ENSG00000137076	TLN1		0	0.000764	AMIGO2,CCL4,CXCL10,ITGA5
ENSG00000049130	KITLG		-1.746	0.000776	CCL4,CLU,DALRD3,EFNB2,HCK,IL1RN,MEF2C,MS4A2,SAMSN1,SF3A1,SLC44A2,TPSAB1/TPSB2
ENSG00000073282	TP63		0.602	0.000801	COL14A1,COL4A1,DCN,FBN1,FGF13,FLRT1,FN1,HEY1,LYN,MKI67,POSTN,RELN,RGS13,SERPINB2,ST8SIA6,TMBIM6,TPM1,TPSAB1/TPSB2,TSC2,VMP1
ENSG00000141867	BRD4		0.236	0.000818	AURKB,CD274,COL4A1,FBN1,FN1,IL7R,ITGA5,LOX,PDGFC
ENSG00000034152	MAP2K3		1	0.000836	ATP2A2,COL3A1,CXCL10,CXCL9,MAOB,SLC5A5
	GDF2		-0.478	0.000861	CDH11,CDH6,EFNB2,GATA2,NTRK1,POSTN,YWHAH
	Bay 11-7082		-1.091	0.000861	CCL4,CD274,CD44,IRAK4,NEDD4,SAMSN1,SIX4
	MYCN		1.485	0.000861	ACTG1,CDH11,CLU,COL4A1,EIF5A,FBN1,FN1,GATA2,HSP90AB1,NTRK1,PDIA4,PDLIM1,RELN,TPM1
ENSG00000172936	MYD88		0.395	0.000887	CCL4,CD200R1,CD274,CD44,CXCL10,GZMB,HCK,HSP90AB1,IL1RN,IRAK4,LGR5,MKI67,NOX1
ENSG00000176697	BDNF		0.062	0.000938	ANXA2,AR,ATP2A2,CD36,FLNB,NTRK1,NTRK2,PER2,PLXNB2,PPP1R1B,RELN,RYR3,TMBIM6,TP53BP1
	Ca2+		0.348	0.000943	AR,ATP2A2,CALR,CHGB,CPA3,FN1,NTRK2,PER2,PER3,SCGB1A1,SERPINB2,SSTR2,TRPC6
ENSG00000153147	SMARCA5		0.707	0.000951	ATP2B4,CD44,CPA3,EPHB2,FKBP5,IL7R,LYN,RASGRP4
ENSG00000106804	C5		0.788	0.000951	CCL4,CDH11,CXCL10,DAG1,EFNB2,FN1,IFNGR2,ST6GAL1
	mir-185			0.000954	AR,EPHB2,NTRK2
	PD98059		0.404	0.000967	AR,CCL4,CD36,CD44,CLU,COL3A1,COL4A1,CXCL10,FKBP5,FN1,GDNF,GPI,IL1RN,MKI67,MT3,PLAGL1,POSTN,SERPINB2,ST6GAL1,TRPC6
ENSG00000179218	CALR		-0.651	0.000968	ATP2A2,COL3A1,CRABP2,FN1,MEF2C
	testosterone propionate		-0.668	0.000968	ABO,AR,CALR,CLTC,CLU
ENSG00000009709	PAX7		-1.172	0.000968	CDH11,KCNK2,MDFIC,PEG3,PLAGL1,SUPT5H
	levodopa		0.07	0.000976	AMIGO2,ATP2A2,BANF1,CIART,CIB2,COL4A1,CRY2,CTSC,FKBP5,GDNF,GNAS,LPP,MEF2C,PER2,PPP1R1B,RELN,RIMS1,ROBO2,SF3A1,SLC44A2,STAB1,VMP1
ENSG00000186260	MRTFB		-1.066	0.00101	ACTG1,COL3A1,CPA3,EZR,ITGA5,PCDH18,POSTN,SERPINB2,SULT1E1,TPM1
	PDX1		-1.4	0.00101	ACTG1,ANXA2,ATP2A2,CD44,CHGB,COL3A1,GNAS,MAOB,PDIA4,TRPC6
ENSG00000278970	HEIH		0	0.00101	FGF13,MEF2C,NTRK2,PDGFC
	hydrocortisone		0.696	0.00102	CD163,CDH11,EZR,FN1,GNAS,LOX,MT3,NTRK2,PTGS1
ENSG00000150093	ITGB1		0.128	0.00102	AMIGO2,CCL4,CXCL10,DAG1,FN1,IL1RN,ITGA5,LOX,RELN
ENSG00000104365	IKBKB		-0.922	0.00103	AR,AURKB,CCL4,CD44,CLU,COL3A1,CXCL10,CYP7B1,DCN,ECT2,IL1RN,POSTN,SERPINB2
ENSG00000177606	JUN		0.004	0.00109	ANXA2,AR,CALM1 (includes others),CD274,CD44,CDH11,CLU,CXCL10,EZR,FN1,GDNF,HEY1,IL7R,LGR5,MAOB,PLAGL1,SERPINB2,SF3B3
ENSG00000198959	TGM2		1.554	0.00109	ADGRE2,CD36,CLC,CXCL10,FN1,HK3,IL10RA,POR,PTGS1,SERPINB2,VSIG4
	IFNA4		1.114	0.00116	ATP2B4,CD274,CXCL10,CXCL9,TREML2
ENSG00000019991	HGF		1.284	0.00118	ADGRL2,AURKB,CALM1 (includes others),CCL4,CD44,COL3A1,COL4A1,EBP,EFNB2,FKBP5,FN1,MKI67,PLPP1,PTGS1,SERPINB2,SIX4,STAB1,YWHAH
	TGFBR			0.0012	CD44,CDH11,NOX1
ENSG00000139629	GALNT6			0.0012	EPHB2,FN1,LGR5
ENSG00000102054	RBBP7			0.0012	CPA3,GATA2,MS4A2
	cycloheximide		-0.17	0.00124	APOB,AR,ATP2B4,CALR,CCL4,CD44,CXCL10,FN1,GNAS,IL1RN,IL7R,IRAK4,PTGS1,SERPINB2,SLC5A5
	dinoprost		-0.152	0.00128	ATP2A2,CD36,NOX1,PDIA4,POR,PTGS1
	testosterone		-0.482	0.00134	AR,ATP2A2,CCNC,CLU,COL3A1,CYP7B1,DCN,FN1,HSP90AB1,NTRK1,PDIA4,SLC5A5,SSTR2,SULT1E1,UBE2B
	ADCYAP1		-0.436	0.00138	B4GALT3,CCL4,CHGB,COL3A1,CXCL10,DQX1,NTRK2,PLAGL1,POR,POSTN,TENM2
	bicalutamide		0.519	0.00138	AR,CLU,EZR,FKBP5,GTSE1
	Tgf beta		-0.329	0.00139	CCL4,CD274,CD36,CDH11,CLU,COL3A1,COL4A1,CXCL10,DCN,FN1,GZMB,HEY1,IL1RN,ITGA5,LOX,POSTN,RYR3
	IL1		-0.343	0.00141	AR,CCL4,CTSC,CXCL10,CXCL9,DCN,FN1,GDNF,IL1RN,LOX,NOX1,NTRK1,PTGS1,SERPINB2
	QC6352			0.00142	CXCL10,CXCL9
ENSG00000134571	MYBPC3			0.00142	ATP2A2,CXCL10
	glucuronyl glucosamine glycan sulfate			0.00142	COL3A1,FN1
ENSG00000196296	ATP2A1			0.00142	ATP2A2,CALR
ENSG00000170776	AKAP13			0.00142	FKBP5,MEF2C
	15-hydroxyeicosatetraenoic acid			0.00142	ALOX15B,CD36
	amphotericin B			0.00148	CCL4,GDNF,IL1RN
	PDGF (family)			0.00148	CALR,COL3A1,FN1
	formoterol			0.00148	CALR,CXCL10,UBE2B
ENSG00000169429	CXCL8		0.342	0.00152	AR,CD44,COL3A1,ITGA5,NOX1,SCGB1A1,TPM1
	androgen		0.531	0.00155	AR,CALR,CD44,GPT2,NTRK2,PLPP1,SULT1E1,TSC2,VMP1
ENSG00000130164	LDLR		-1.925	0.00158	APOB,AURKB,CCL4,CD274,CD36,CTSC,CYP7B1,GATM,GPI,IL1RN,MKI67
ENSG00000150907	FOXO1		1.633	0.00159	AR,ASPM,CASTOR2,CCL4,CD36,COL4A1,CXCL10,CYP7B1,FLNB,FN1,GATA2,GPI,HSP90AB1,IL7R,NCAPG,PTGS1,SERPINB2
	potassium chloride			0.0016	AMIGO2,ATP2B4,CALR,COL3A1,MEF2C,NTRK2,PDIA4
	MOG			0.00164	CD274,CD44,CXCL10,GDNF,MKI67
ENSG00000186868	MAPT		0.227	0.00165	ACTG1,ADD1,AMIGO2,CANX,CCL4,CD274,CD44,CLTC,CTSC,CXCL10,EPHX1,IL1RN,ITGA5,LY9,NTRK2,PLXNB2,PPP1R1B,SPTAN1,USP9X
ENSG00000173372	C1QA		1.154	0.00166	CD163,CD274,CD44,CXCL10
	TWIST1	Inhibited	-2.756	0.00168	AR,ASPM,CD44,CLU,DCN,DDR2,EFNB2,FN1,PCDH18
	paclitaxel		1.257	0.00168	AR,CD274,CD44,CLU,CRY2,CXCL10,EEF1E1,HSP90AB1,IRAK4,ITGA5,MKI67,NAV3,SERPINB2
	N-[N-(3,5-difluorophenacetyl-L-Ala)]-S-phenylglycine t-butyl ester	Activated	2.606	0.00169	EPHB2,HEY1,IL7R,ITGA5,MAOB,NOTCH2,POFUT1
	Vegf		-0.11	0.00174	ADGRL2,AURKB,CALM1 (includes others),CD44,CPA3,CXCL10,EBP,EFNB2,FKBP5,FN1,ITGA10,LYN,MAOB,MEF2C,MKI67,PLPP1,PPP1R1B,SERPINB2
ENSG00000116809	ZBTB17			0.00177	ASPM,AURKB,ECT2,MKI67,NTRK1,SPTBN1
ENSG00000115457	IGFBP2		-0.492	0.00177	COL14A1,FN1,ITGA5,LGR5,POSTN
ENSG00000115107	STEAP3		-0.447	0.00177	ANXA2,CD44,COL3A1,ITGA5,LOX
ENSG00000089685	BIRC5			0.00177	AURKB,COL3A1,FBN1,FN1,ITGA5
	thiostrepton			0.0018	ASPM,AURKB,NCAPG
	L-685,458			0.0018	EFNB2,GZMB,HEY1
ENSG00000134982	APC		-1.016	0.00182	APOB,CD274,CD44,CHGB,CLU,HEY1,LGR5,NOTCH2,PTGS1
ENSG00000141448	GATA6		-0.59	0.00188	CD163,COL4A1,CRABP2,GPI,LGR5,MEF2C,PTGS1,SCGB1A1,SLC9A3,VSIG4
	aspirin		0.579	0.00189	AR,CCL4,CXCL10,DLC1,EFNB2,FBN1,HEY1,POSTN,PTGS1
	IFN Beta		1.257	0.00191	CD163,CD274,CPA3,CXCL10,DAG1,FKBP5,FN1,IL1RN,MS4A2,NCAPG,QPRT
ENSG00000142192	APP		-0.396	0.00198	ACTG1,APLP2,CALR,CANX,CCL4,CD44,CLTC,CLU,CRABP2,CXCL10,DCN,EPHB2,EXT1,FN1,FZD7,GDNF,GPI,HEY1,HSP90AB1,MDK,MEF2C,RELN,RYR3,SAP30,SLC13A3,SPTAN1,ST6GAL1,TPM1
	trichostatin A		-0.178	0.00204	ADGRL2,AR,AURKB,CD36,CD44,CLU,CPA3,CRABP2,CXCL10,DAG1,DDR2,DLC1,EFNB2,EPHX1,EZR,FN1,HDAC9,IL10RA,LOX,NOTCH2,NTRK1,PLAGL1,PTGS1,RELN,SLC5A5,SLC9A3,SPTAN1,YWHAH
	methylselenic acid			0.0021	AR,CD44,CLU,EPHX1,FKBP5,FN1,GATA2,MKI67,PDIA4,PEG3,UBE2B
ENSG00000160796	NBEAL2			0.00217	CCL4,CXCL10,GATA2
	estrogen		1.26	0.00228	APOB,AR,CLU,COL14A1,COL3A1,CRY2,FN1,ITGA5,NTRK1,PTGS1,SCGB1A1,SSTR2
ENSG00000069667	RORA		0.277	0.00231	CCL4,CD36,CLCA1,CXCL10,CYP7B1,NTRK2,POR,SLC16A10,SULT1E1,USP53
	FENDRR			0.00234	CXCL10,FN1
ENSG00000071462	BUD23			0.00234	FKBP5,PLAGL1
	Snhg16			0.00234	FN1,NOTCH2
ENSG00000166507	NDST2			0.00234	CPA3,FN1
	WAY 200070			0.00234	COL3A1,FN1
ENSG00000157193	LRP8			0.00234	CLU,RELN
	miR-873-5p (and other miRNAs w/seed CAGGAAC)			0.00234	CD44,MKI67
	ARLNC1			0.00234	AR,FKBP5
	CMA1			0.00234	COL3A1,CPA3
	estrogen receptor		0.684	0.00237	CD44,CDH11,CNNM4,COL4A1,DRD1,FGF13,FN1,LYN,PCDH18,PDGFC,POR
	IL27		1.029	0.00238	CCL4,CD163,CD274,CXCL10,CXCL9,GZMB,IL1RN,SPTBN1
ENSG00000102524	TNFSF13B		-1.488	0.00238	AURKB,CCL4,CD274,DDR2,ECT2,FLT3,IL1RN,PTGS1
ENSG00000142871	CCN1		-1.109	0.00239	CCL4,CXCL10,FN1,FZD7,ITGA5,NOX1
	enalapril		0.97	0.00239	CLU,COL3A1,COL4A1,FBN1,FN1,LOX
	panobinostat		-1.067	0.00241	CXCL10,FLT3,FN1,PDGFC,PPP1R1B
	ADIPOQ		0.877	0.00244	APOB,CD163,CD36,COL3A1,CXCL10,CXCL9,FN1,FZD7,SIGLEC10,SPI1,TSC2
ENSG00000026103	FAS	Activated	2.434	0.00252	ANXA2,CCL4,CD44,COL3A1,COL4A1,CXCL10,CXCL9,FBN1,IL10RA,MEF2C,SERPINB2,SPTBN1,TP53BP1,TPM1
ENSG00000126524	SBDS			0.00254	COL14A1,EPDR1,HSP90AB1,LGR5,PLAGL1,RBP7
	deferasirox		0	0.00255	ANXA2,CLC,PIP5K1B,TREML2
	imatinib		-0.457	0.00256	BCAP31,CALR,CD274,COL3A1,CXCL10,ECT2,FN1,HSP90AB1,IL7R,LYN,MT3,NFE2,PDIA4
ENSG00000148180	GSN			0.00257	COL3A1,FN1,POSTN
ENSG00000122420	PTGFR			0.00257	GDNF,NOX1,PTGS1
ENSG00000163734	CXCL3			0.00257	CCL4,CXCL10,POSTN
	IL2		1.736	0.00257	ADAM8,CCL4,CD200R1,CD274,CD44,CRABP2,CTSC,CXCL10,EEF1E1,EPHX1,FAM110A,FGF13,GZMB,HCK,IFNGR2,IL10RA,IL1RN,IL7R,LTB4R,MKI67,PDGFC,PIP5K1B,PLAGL1
ENSG00000010671	BTK		0.239	0.00264	CCL4,CD274,CXCL10,CXCL9,IFNGR2,IL10RA,SPI1
ENSG00000198408	OGA		1.291	0.00273	ACTG1,ADGRL2,CD36,CD44,EFNB2,FGF13,FLNB,FN1,GPT2,HK3,HSP90AB1,IFNGR2,MYO10,NOTCH2,TP53BP1
	kainic acid		0.696	0.00274	CD44,CHGB,CIART,CLTC,FN1,GDNF,NTRK1,NTRK2,RELN
ENSG00000138685	FGF2		-0.628	0.00279	ADGRL2,AR,CD274,CDH11,COL3A1,CRABP2,DCN,EFNB2,FBN1,FN1,GDNF,ITGA5,LOX,MKI67,PDGFC,TPO,YWHAH
ENSG00000166888	STAT6		-1.678	0.00287	COL3A1,CXCL10,EPHX1,EXT1,FKBP5,FN1,GATM,GTSE1,HCK,IL10RA,IL1RN,LACTB,NT5C3A,PDGFC,SAMSN1,ST6GAL1
ENSG00000100393	EP300		-0.974	0.00287	AR,CD274,CD36,CRABP2,EPHB2,FN1,GLCCI1,HSP90AB1,IL10RA,IL7R,MEF2C,MKI67,NABP1,PIP5K1B,ST6GAL1,TPO
ENSG00000106799	TGFBR1		-0.128	0.0029	CCL4,CXCL10,FN1,HEY1,IL1RN,SLC5A5,TPSAB1/TPSB2
	aldosterone		0.012	0.00294	COL3A1,DCN,FKBP5,FN1,LOX,NOX1,POSTN,PTGS1,SLC26A4
	neomycin			0.00301	COL3A1,CXCL10,HEY1
	FGFR			0.00301	GDNF,HEY1,LGR5
ENSG00000007171	NOS2		0.342	0.00304	AR,ATP2A2,CCL4,CD44,COL4A1,CTSC,GDNF,IL1RN,PTGS1
	PGR		0.788	0.00308	AR,CD36,CD44,EZR,FKBP5,FN1,MYO10,NOTCH2,PDLIM1,PIP5K1B,POSTN,SIK3
	etanercept		-1.131	0.00309	CXCL10,CXCL9,GZMB,NOX1
ENSG00000184916	JAG2		0	0.00309	CXCL9,IL10RA,IL1RN,LTB4R
ENSG00000164136	IL15		0.457	0.00312	CALM1 (includes others),CCL4,CD274,CD33,CD44,CXCL10,EBP,GNAS,GPI,GZMB,IL7R,LYN,MKI67,PDIA4,PFDN4,TP53BP1
	hydrogen peroxide		-1.748	0.00325	ANXA2,AR,CCL4,CD36,CLU,COL3A1,EZR,FN1,GZMB,LTB4R,MDK,NEDD4,NOX1,PDCD10,PDIA4,PLPP1,PRKCSH,TRPC6
ENSG00000163932	PRKCD	Inhibited	-2.332	0.00326	CXCL10,FBN1,HJURP,IL1RN,NEDD4,NOTCH2,NOX1,SERPINB2,SIK3
ENSG00000171522	PTGER4		1.238	0.00328	CCL4,CD44,CXCL10,GDNF,NOX1,SAP30,SLC13A3,ST6GAL1
	laminaran		0	0.0034	CCL4,CXCL10,IL7R,SERPINB2
	NEUROG1		-0.447	0.00342	AMIGO2,COL3A1,FN1,LGR5,MFAP4
	mir-488			0.00348	AR,PRKCSH
ENSG00000128266	GNAZ			0.00348	CCL4,CXCL10
ENSG00000152818	UTRN			0.00348	ACTG1,DAG1
	2,2'-dipyridyl			0.00348	LOX,NTRK2
	eprosartan			0.00348	COL3A1,FN1
	resiniferatoxin			0.00348	FN1,NTRK1
	UDP-D-glucose			0.00348	CALR,PDIA4
	budesonide		0.905	0.00351	ACTG1,AURKB,CPA3,CPPED1,CXCL10,ECT2,GPT2,IL1RN,LOX,PDLIM1,SAMSN1,TPSAB1/TPSB2
ENSG00000109320	NFKB1		-0.558	0.00351	AR,CCL4,CD274,CD44,CXCL10,CXCL9,FN1,IFNGR2,IL10RA,IL1RN,IL7R,SPI1
	Stat6 dimer			0.00351	CD36,CLCA1,POSTN
ENSG00000151748	SAV1			0.00351	COL3A1,COL4A1,FN1
	ERK1/2		-0.067	0.00369	CALR,CCL4,CD44,COL3A1,CXCL10,EFNB2,EZR,FKBP5,FN1,MAP3K10,NOX1,POSTN
	SP2509		-0.202	0.00369	AR,CD274,CRABP2,CXCL10,CXCL9,DDR2,EFNB2,EZR,FN1,LOX,MKI67,SPTAN1
	PDGF BB	Activated	2.226	0.00371	ATP2A2,CALM1 (includes others),CD44,COL3A1,DCN,FN1,GDNF,ITGA5,PDLIM1,POSTN,RYR3,SPI1,YWHAH
ENSG00000163558	PRKCI		-1.067	0.00372	CD274,CXCL10,ECT2,EZR
ENSG00000114861	FOXP1			0.00372	CD274,GZMB,MEF2C,SCGB1A1
ENSG00000163513	TGFBR2		-1.379	0.00374	ABHD17C,ADAM8,AR,CCL4,CD44,CLU,DNAJC12,FAM110A,FKBP5,FN1,GATM,LTB4R,MAP3K10,PLAGL1
ENSG00000112115	IL17A		0.347	0.00388	CCL4,CD163,CD274,COL3A1,CXCL10,CYP7B1,FN1,IL1RN,LOX,PLXNB2,RGS13,SLC9A3
	Go 6976		0.555	0.0039	CCL4,CHGB,CXCL10,FN1,ITGA5
ENSG00000135373	EHF	Inhibited	-2.433	0.00391	CRABP2,GATA2,IL1RN,LYN,MS4A2,NOTCH2
ENSG00000172216	CEBPB		-1.257	0.00395	APOB,AURKB,CCL4,CD163,CD274,CLU,CTSC,CXCL10,DCN,EFNB2,FN1,GNAS,IFNGR2,IL1RN,LY96,LYN,MKI67,PTGS1,SERPINB2
ENSG00000125398	SOX9		-1.178	0.00396	AR,CD274,COL3A1,FN1,FZD7,POSTN,SCGB1A1
	PF-562271			0.00404	AMIGO2,CCL4,CXCL10
	SPZ1			0.00404	CD44,FN1,MKI67
ENSG00000129538	RNASE1			0.00404	CCL4,CXCL10,CXCL9
ENSG00000173039	RELA		0.876	0.00405	AR,CD274,CD44,CXCL10,CXCL9,FN1,IFNGR2,IL1RN,IL7R,LGR5,LYN,NOX1,SIX4,SPI1,TPO,TRPC6
	naringenin			0.00406	CCL4,COL3A1,CXCL10,LYN
	mir-29		0.891	0.00412	AR,COL3A1,FKBP5,FLT3,FN1,NAV3
ENSG00000143365	RORC			0.00413	CD36,COL3A1,CYP7B1,GPI,GPT2,POR,SLC16A10,SULT1E1,USP53
	TERT		0.277	0.00426	AR,CTSC,CXCL10,KDM5C,LGR5,PDGFC,PTGS1,SERPINB2,SPIN1
	F2		-0.135	0.00431	CALR,CD36,CD44,CLU,COL4A1,CORO1C,CXCL10,FN1,HDAC9,PDIA4,PLPP1
	pioglitazone		0.248	0.0044	APOB,ATP2A2,CD36,CXCL10,FN1,IL1RN,NOX1,PTGS1,SLC9A3
	daporinad		0.152	0.00442	ASPM,CD274,CD44,LGR5
	DLX1		0.555	0.00443	ASPM,CD44,CDH6,EML1,FGF13
ENSG00000138279	ANXA7		0.277	0.00443	ALOX15B,CRABP2,EPHB2,GDNF,UBE2B
	allopurinol		-1.709	0.00455	ANXA2,CD44,CLU,CXCL10,IRAK4,SLC9A3
ENSG00000020633	RUNX3		1.633	0.00469	CDH11,COL4A1,EXT1,FBN1,LOX,SCGB1A1,TPSAB1/TPSB2
	selumetinib			0.00471	CD274,DDR2,LYN,NTRK1,NTRK2
ENSG00000259207	ITGB3			0.00471	APLP2,CD274,CD36,FN1,ITGA5
ENSG00000168214	RBPJ		-1.633	0.00476	CD44,CXCL9,ECT2,FGF13,GDNF,HEY1,IL7R,MDK
ENSG00000100146	SOX10			0.0048	CD274,DAG1,FN1,GZMB
	LOC102555023			0.00482	SLC5A5,TPO
	RDH8			0.00482	CCL4,CXCL10
	CLEC2A			0.00482	CCL4,CXCL10
	dacarbazine			0.00482	CXCL10,CXCL9
ENSG00000184371	CSF1		-0.463	0.00492	CD163,CXCL10,CXCL9,EBP,FN1,GPI,IL10RA,ITGA5,SERPINB2,SPI1,STAB1
	bucladesine	Activated	2.275	0.00502	ADGRL2,AR,CD44,CLU,CXCL10,FN1,NOX1,NTRK1,PLAGL1,PTGS1,SLC5A5,SULT1E1,TPO
	Pdgf (complex)		0.49	0.00502	CD44,COL4A1,FN1,HEY1,ITGA5,NOX1
ENSG00000198793	MTOR		1.706	0.00513	AR,ATP2A2,CD274,CLTC,DAG1,FN1,GLG1,GZMB,HSP90AB1,ST6GAL1,TSC2,UBE2B,UGGT1
	lipid A		0.849	0.00521	CD36,CXCL10,ITGA5,LYN
ENSG00000041982	TNC			0.00521	CCL4,CDH11,LGR5,TPM1
ENSG00000172057	ORMDL3			0.00526	ADAM8,ATP2A2,CXCL10
ENSG00000183844	FAM3B			0.00526	DCN,FN1,ITGA5
ENSG00000087245	MMP2		0.919	0.00531	CD36,CD44,COL3A1,FN1,IL1RN
ENSG00000168621	GDNF			0.00531	AR,DRD1,FN1,GATA2,PPP1R1B
ENSG00000078401	EDN1		0.053	0.00532	ATP2A2,COL4A1,EZR,FN1,HEY1,ITGA5,PTGS1,SERPINB2,TRPC6
	cyclosporin A		-1.408	0.00533	ANXA2,APOB,CCL4,CD163,CD44,CDH11,CLU,CXCL9,FKBP5,FN1,GZMB,LYN,NFE2,POSTN,YWHAH
	E. coli B4 lipopolysaccharide		0.327	0.00546	CCL4,CD274,CXCL10,CXCL9,FLT3,IL1RN,MDFIC,NOX1,PPP1R1B,SAMSN1,STAB1
	IL6		0.384	0.00546	ADGRL2,APOB,AR,ATP2A2,CCL4,CD163,CD274,CD36,CD44,CIB2,CLU,COL3A1,CTSC,CXCL10,DCN,FN1,GZMB,IL1RN,IL7R,LY96,MFAP4,MKI67,SPI1
ENSG00000153162	BMP6			0.00578	ADGRL2,CD44,EPHX1,GDNF,ITGA5,SAP30
ENSG00000127616	SMARCA4		-0.36	0.0058	ATP2B4,CD44,CDH11,ECM2,EPHB2,FKBP5,FLNB,FN1,HEY1,IL7R,ITGA5,LOX,MAOB,MEF2C,OXCT1,PCP4L1,PER3,SERPINB2,TPM1
	prostaglandin E2		0.137	0.00586	ANXA2,CCL4,CD274,CD44,CXCL10,DCN,FN1,IL1RN,IL7R,ITGA5,LOX,PTGS1,SAP30
ENSG00000101115	SALL4		1.134	0.00587	ANXA2,CCL4,CD44,DLC1,EFNB2,FN1,PDGFC,TPM1
ENSG00000107485	GATA3		0.656	0.00589	CCL4,CPA3,CRABP2,FN1,IL7R,LOX,MYO10,NOTCH2,PTGS1,SPI1
	carbon tetrachloride		-1.524	0.00589	APOB,CCL4,CCNC,COL3A1,CXCL10,FN1,MKI67,PDGFC,SERPINB2,SLCO1B3
	camptothecin		-1.265	0.00589	ANXA2,AR,ASPM,CALR,CANX,CLU,FZD7,GAPVD1,GPI,HJURP,HSP90AB1,IL10RA,MEF2C,MYO10,PEG3,SERPINB2,SPTBN1,TP53BP1,TPM1
	Stat1 dimer			0.00595	CD36,CXCL10,CXCL9
	mocetinostat			0.00595	CXCL10,FN1,PDGFC
ENSG00000140682	TGFB1I1			0.00595	AR,CD36,FN1
ENSG00000125571	IL37			0.00595	CCL4,CXCL10,IL1RN
ENSG00000120833	SOCS2			0.00595	CCL4,CXCL10,CXCL9
	ERK		-0.396	0.00605	CCL4,CLU,COL3A1,CXCL10,FN1,HEY1,PDGFC,POSTN,SERPINB2,SPTBN1
	erlotinib	Activated	2.425	0.00605	CD36,FBN1,FN1,IRAK4,NOX1,SERPINB2
ENSG00000110497	AMBRA1		1.512	0.00609	COL14A1,COL3A1,COL4A1,FN1
	ZFTA-RELA		0	0.00609	CD44,CXCL10,FN1,IL1RN
	aldesleukin	Inhibited	-2	0.00609	CALR,CANX,EIF5A,IFNGR2
ENSG00000071564	TCF3		-0.453	0.00623	CD200R1,EAF2,ECT2,FLT3,GATA2,IL7R,LRBA,MEF2C,MKI67,NCAPG,NTRK2,PDIA4,PTGS1,TOX
	mifepristone		-1.086	0.00629	AR,CD274,CLU,DLC1,EFNB2,FKBP5,LOX,POSTN,PTGS1,RELN,SLCO1B3,SSTR2
ENSG00000124664	SPDEF		0.447	0.00631	CDH11,CLCA1,COL4A1,ITGA5,SCGB1A1
	ganglioside GM1			0.00636	NTRK1,NTRK2
	Cyp4a14			0.00636	CD36,CXCL10
ENSG00000131238	PPT1			0.00636	CCL4,CXCL10
ENSG00000085117	CD82			0.00636	DCN,LYN
	U1 snRNP			0.00636	CCL4,LY9
	EMX2			0.00636	CDH6,RELN
ENSG00000141965	FEM1A			0.00636	CCL4,CXCL10
	Gstt1			0.00636	EPHX1,SULT1E1
	S42			0.00636	AR,MKI67
ENSG00000140262	TCF12		-0.64	0.00644	CD200R1,CD33,FLT3,FN1,IL10RA,IL7R,LRBA
	Hsp27		1	0.00656	CD163,CD274,NTRK1,PPP1R1B
	quinolinic acid		-0.171	0.00656	DRD1,GDNF,NTRK1,NTRK2
	D-fructose			0.00656	COL3A1,CXCL10,FN1,SLC9A3
	NEUROG3		0.447	0.00662	DRD1,EFNB2,MDK,NOTCH2,NTRK1,NTRK2
ENSG00000137869	CYP19A1		0.64	0.00662	AMIGO2,AR,CD44,CXCL10,FKBP5,SSTR2
ENSG00000153094	BCL2L11			0.00668	CD274,CD36,HDAC9
ENSG00000213949	ITGA1			0.00668	CD36,DCN,PTGS1
ENSG00000006210	CX3CL1			0.00669	COL3A1,CRABP2,EFNB2,IL7R,POSTN,RELN,RYR3
	aflatoxin B1		-0.302	0.00683	ADAM8,ASPM,AURKB,COL14A1,DCN,ECT2,EZR,GDNF,GTSE1,ITGA5,PPP1R1B
	tetrachlorodibenzodioxin		0.513	0.00686	AR,CD274,CD36,FZD7,GLCCI1,GPI,HACD1,HDAC9,IL10RA,ITGA5,MYO10,NTHL1,PCDH18,PLAGL1,SERPINB2,SLC16A10
ENSG00000242689	CNTF		-0.156	0.00697	ADGRL3,GATM,IL1RN,IL7R,NTRK1,OXCT1,PPP1R1B,RIMS1,SLC13A3
	NFkB (complex)		-0.104	0.00701	ATP2A2,CCL4,CD274,CD36,CD44,CLU,CXCL10,CXCL9,FN1,GDNF,GNAS,HDAC9,IL10RA,IL1RN,IL7R,MT3,SERPINB2,TPO,TRPC6
ENSG00000115415	STAT1	Activated	2.207	0.00702	CCL4,CD274,CD44,COL3A1,CXCL10,CXCL9,FN1,HEY1,ITGA5,LY96,NFE2,NOX1,PDGFC,PTGS1
ENSG00000074181	NOTCH3		-1.982	0.00704	CDH11,COL14A1,COL3A1,FN1,HEY1
ENSG00000073861	TBX21			0.00704	CCL4,CXCL10,CXCL9,GZMB,IL7R
	vancomycin		-0.513	0.00718	ANXA2,CD44,CLU,COL3A1,GARNL3,HJURP,IL10RA,PPP1R9A,ST3GAL6
ENSG00000152217	SETBP1		1.342	0.00743	AR,CCNC,GATA2,HEY1,IL7R
ENSG00000179588	ZFPM1			0.00743	CPA3,GATA2,MS4A2,RGS13,SPI1
ENSG00000266074	BAHCC1			0.00747	FZD7,GATA2,SIX4
ENSG00000170312	CDK1			0.00747	AR,CXCL10,IL1RN
	verteporfin			0.00747	COL3A1,COL4A1,FN1
	triptolide		0.378	0.00747	AR,DLC1,EFNB2,FBN1,HEY1,MKI67,POSTN
ENSG00000136158	SPRY2		-1.633	0.00755	ADAM8,AMMECR1,CXCL10,IL10RA,LY96,ST6GAL1
ENSG00000162298	SYVN1		-1.89	0.00775	APLP2,CALM1 (includes others),CD44,DAG1,GANAB,IL7R,USP5
	nifedipine	Inhibited	-2	0.00784	ATP2B4,FN1,NTRK2,POSTN,SERPINB2
ENSG00000049768	FOXP3			0.00788	CD200R1,GEN1,IFNGR2,IL10RA,IL7R,LTB4R,PLAGL1,TONSL
	2-(4-amino-1-isopropyl-1H-pyrazolo[3,4-d]pyrimidin-3-yl)-1H-indol-5-ol		-1.555	0.00788	ADGRL2,AURKB,CD44,HAUS1,IL1RN,NABP1,NCAPG,SPTAN1
ENSG00000143546	S100A8		0.997	0.00788	CD274,CHDH,CXCL10,CXCL9,GZMB,PDGFC,POSTN,ROBO2
ENSG00000079102	RUNX1T1			0.0081	NTRK1,SPI1
	MEDAG			0.0081	CD274,CD36
ENSG00000197694	SPTAN1			0.0081	ITGA5,SPTBN1
	GSTM5			0.0081	EPHX1,SULT1E1
ENSG00000186111	PIP5K1C			0.0081	CD274,PIP5K1B
ENSG00000170624	SGCD			0.0081	DAG1,LOX
	thiocoraline			0.0081	HEY1,NOTCH2
	SLR14			0.0081	CD274,CXCL10
ENSG00000160255	ITGB2		-1.982	0.00813	CCL4,CD44,CXCL10,FN1
ENSG00000074219	TEAD2		-1	0.00813	COL3A1,PCDH18,POSTN,TPM1
ENSG00000131981	LGALS3			0.00822	COL3A1,COL4A1,FN1,ITGA10,MAP3K10,PRKCSH
	EWSR1-FLI1		0.585	0.00825	COL3A1,PCDH18,POSTN,SULT1E1,TPM1
	tacrolimus		-1.849	0.0083	ATP2B4,CCL4,CD36,COL3A1,CXCL10,CXCL9,FAM110A,FKBP5,FN1,GZMB
	risperidone			0.0083	CXCL10,NTRK1,NTRK2
ENSG00000163131	CTSS			0.0083	COL4A1,DAG1,ITGA5
ENSG00000149480	MTA2			0.0083	CPA3,GATA2,MS4A2
ENSG00000100030	MAPK1		-1	0.00837	ALOX15B,AR,CCL4,CPPED1,CRABP2,DCN,FN1,IL1RN,ITGA5,LOX,MAOB,MKI67,POSTN
	troglitazone		0.375	0.00837	ANXA2,AR,CD36,CIB2,COL4A1,CXCL10,CXCL9,DCN,ECT2,FN1,HMGN2,MAOB,MKI67
ENSG00000171862	PTEN		-1.551	0.00855	AR,AURKB,CCNC,CD274,CD44,CLTC,CNNM4,COL14A1,COL3A1,COL4A1,CXCL10,EBP,EFNB2,FN1,GATA2,IFNGR2,LGR5,MKI67,NTRK1,PLXNB2,PTGS1
	SP600125		1.142	0.0086	CCL4,CD44,COL4A1,CXCL10,CXCL9,FN1,IL1RN,NOX1,POSTN,TPM1,TRPC6,TTC30B
ENSG00000134086	VHL			0.00863	CLTC,FN1,ITGA5,LOX,NFE2,QPRT,SIGLEC8
ENSG00000164611	PTTG1		-0.6	0.00869	CD44,CLU,NTHL1,SLC5A5,UBE2B
	roscovitine		0.106	0.0087	AR,CD274,CD44,FN1
ENSG00000114378	HYAL1		1	0.0087	ATP2B4,CORO1C,EPHB2,LOX
ENSG00000005471	ABCB4			0.0087	COL4A1,CXCL10,FN1,NTRK2
ENSG00000007866	TEAD3		-1	0.0087	COL3A1,PCDH18,POSTN,TPM1
	glucocorticoid		-0.018	0.00887	CD163,CD44,CLU,FN1,GZMB,IL10RA,IL1RN,PER2,PER3,SCGB1A1,SLC9A3
	entinostat		-0.447	0.00914	CD33,CD44,CXCL10,LGR5,MT3
	Lh		1.914	0.00916	AR,ATP2A2,ATP9A,EEF1E1,EZR,FKBP5,GNAS,MT3,PLPP1,PTGS1,TMBIM6,TPM1
	NKX2-1			0.0092	CLU,GLCCI1,HCK,SCGB1A1,SLC5A5,SLCO1B3,TOX,TPO
ENSG00000157404	KIT			0.00931	CD274,CD44,CPA3,CXCL10,EML1,LTB4R
ENSG00000169071	ROR2			0.0096	NOTCH2,NTHL1,PIP5K1B,SLC25A46,TPRKB
ENSG00000189079	ARID2			0.01	CD274,TP53BP1
	secukinumab			0.01	COL3A1,FN1
ENSG00000115232	ITGA4			0.01	IL1RN,ITGA5
ENSG00000057294	PKP2			0.01	COL3A1,FN1
	mir-326			0.01	NOTCH2,PRNCR1
ENSG00000180900	SCRIB			0.01	CXCL10,LGR5
	IKK-2 inhibitor VIII			0.01	COL3A1,FN1
	maraviroc			0.01	CCL4,CXCL10
	NF 449			0.01	CCL4,GZMB
	levamisole			0.01	CLU,DRD1
ENSG00000137265	IRF4		-0.186	0.0101	CANX,CCNC,CXCL10,CXCL9,EZR,IL1RN,IL7R,YWHAH
ENSG00000102755	FLT1	Inhibited	-2.236	0.0101	ADD1,APLP2,CANX,EIF5A,UBE2B
	fluoxetine		0.562	0.0101	GDNF,GNAS,KCNK2,NTRK2,PPP1R1B
	dehydroisoandrosterone			0.0101	AR,FKBP5,HSP90AB1,NTRK1,POR
ENSG00000100985	MMP9		-0.714	0.0101	CD274,CD44,DLC1,LPP,MDK,NABP1
ENSG00000092969	TGFB2		-1.632	0.0101	CD36,CDH11,COL3A1,COL4A1,FN1,HEY1
	calcimycin		-0.807	0.0101	AR,ATP2A2,CALR,DNAJC12,FN1,TPO
	buthionine sulfoximine			0.0101	CD274,CD36,DRD1
ENSG00000110324	IL10RA		-0.905	0.0104	ADGRL2,CD36,COL14A1,DCN,FBN1,FN1,HK3,IL1RN,MAOB,POSTN,ST3GAL6
	diphtheria toxin			0.0105	CD163,CD274,COL3A1,DRD1,NOTCH2,PDGFC
	salicylic acid		0.283	0.0106	CCL4,CXCL10,FKBP5,PTGS1
	5-O-mycolyl-beta-araf-(1->2)-5-O-mycolyl-alpha-araf-(1->1')-glycerol		0.447	0.0106	CCL4,CD44,CXCL10,CXCL9,SERPINB2
	mycophenolic acid		0.447	0.0106	CD274,CLU,FN1,SERPINB2,USP53
	doxorubicin		-0.327	0.0107	ACOX3,ANKS1B,ANXA2,AR,ATP2A2,AURKB,BCAP31,CD274,CD44,CLU,COL3A1,EIF5A,MEF2C,RELN,RGS13,UBE2B
ENSG00000100697	DICER1		-1.373	0.0111	CANX,CD44,CXCL10,GZMB,IL7R,ITGA5,LGR5,SERPINB2,SPI1,TPO,TRPC6
	GC-GCR dimer			0.0111	CD163,IL1RN,SCGB1A1
	gamma-secretase inhibitor compound E			0.0111	CXCL10,HEY1,HSP90AB1
ENSG00000067900	ROCK1			0.0111	CD44,COL3A1,FBN1
	pirfenidone			0.0111	COL3A1,FN1,POSTN
	ramipril			0.0111	COL3A1,COL4A1,FN1
	PRKAA		0.192	0.0112	AR,CD36,CXCL10,FKBP5
ENSG00000102908	NFAT5		0	0.0113	AR,ATP2A2,CD44,COL4A1,CXCL10,IL1RN,PTGS1
	EML4-ALK		1.414	0.0116	CD274,CD44,COL3A1,FGF13,PDGFC
	miR-30c-5p (and other miRNAs w/seed GUAAACA)		-0.239	0.0117	ATP2A2,CEP72,COL4A1,HEY1,MLLT1,MYO10,NT5C3A
	salmonella minnesota R595 lipopolysaccharides		1.025	0.0118	CCL4,CXCL10,CXCL9,MDFIC,MKI67,SERPINB2
	tazemetostat		-0.777	0.0118	AR,CD44,CRABP2,DDR2,DLC1,EFNB2,EZR,FN1,LGR5,LOX,SPTAN1
ENSG00000005339	CREBBP			0.0119	AR,CD44,CXCL10,CXCL9,GLCCI1,GNAS,IL10RA,IL7R,MEF2C,MGA,NABP1,PIP5K1B,ST6GAL1
	fluocinolone acetonide	Activated	2	0.0119	FKBP5,ITGA10,MXRA5,PER3
ENSG00000076984	MAP2K7			0.0119	CXCL10,EFNB2,FN1,MAOB
ENSG00000134250	NOTCH2		-1.982	0.0119	FN1,HEY1,IL7R,NOTCH2
ENSG00000205189	ZBTB10		0.378	0.0121	ADAM8,CCL4,CD274,CXCL10,IL1RN,LY9,NT5C3A
	azathioprine			0.0121	ATP9A,CALR
ENSG00000112562	SMOC2			0.0121	AURKB,LGR5
ENSG00000213906	LTB4R2			0.0121	AR,NOX1
ENSG00000136848	DAB2IP			0.0121	CD44,CLU
ENSG00000118263	KLF7			0.0121	IL1RN,NTRK1
	manumycin A			0.0121	FN1,ST6GAL1
	enterolactone			0.0121	IL1RN,MKI67
	2,2-bis(4-hydroxyphenyl)-1,1,1-trichloroethane			0.0121	AR,CLU
	phospholipid			0.0121	CCL4,CXCL10
	MYOC			0.0122	CD44,CDH11,DAG1,FBN1,FN1
ENSG00000128604	IRF5		1.406	0.0122	CCL4,COL3A1,COL4A1,CXCL10,NT5C3A
ENSG00000204217	BMPR2			0.0122	CD274,EFNB2,FN1
ENSG00000066926	FECH			0.0122	COL3A1,COL4A1,CYP7B1
	Alpha catenin		0	0.0122	ADAM8,CDH11,COL3A1,CXCL10,ITGA5,LYN
ENSG00000185591	SP1		0.15	0.0123	ALOX15B,AR,ATP2A2,CRABP2,CXCL10,CYP7B1,DLC1,DRD1,EZR,FN1,GNAS,LTB4R,MAOB,NTRK1,PDGFC,PTGS1,SLC9A3
ENSG00000130203	APOE		-1.24	0.0125	APOB,CALR,CCL4,CD36,CD44,CLU,FKBP5,HSP90AB1,IL10RA,IL1RN,ITGA5,RELN
	LEP		-1.228	0.0125	ADAM8,AR,ATP2A2,CCNC,CD36,COL3A1,COL4A1,CXCL10,GDNF,GNAS,IL1RN,NOTCH2,OPLAH,PER2,SPI1
ENSG00000111679	PTPN6		-0.392	0.0127	CD44,CXCL10,FN1,LYN
ENSG00000105472	CLEC11A			0.0127	CCL4,CPA3,LTB4R,SPI1
	IFNA1/IFNA13			0.0127	AR,CD274,CXCL10,CXCL9
	pyrrolidine dithiocarbamate		-0.323	0.0127	AMIGO2,CCL4,CXCL10,GZMB,NOX1,SAMSN1
	Hsp90		-1.934	0.0127	AR,CLU,COL3A1,FN1,LYN
ENSG00000109321	AREG		0.555	0.0127	AURKB,CDH11,HJURP,MKI67,SLC36A1
	FGF19			0.0127	CD36,CYP7B1,IL1RN,PEG3,ST6GAL1
ENSG00000101017	CD40		-0.705	0.0132	CALR,CCL4,CD44,CXCL10,GPI,GZMB,IGHG2,IL10RA,IL1RN,RGS13,SAMSN1
ENSG00000113916	BCL6		0.156	0.0133	CCL4,CD274,CD44,CXCL10,HACD1,HDAC9,IL7R,LPP,PFDN4
ENSG00000136450	SRSF1			0.0133	AURKB,CD274,FN1
ENSG00000113658	SMAD5			0.0133	GATA2,GDNF,NFE2
ENSG00000148730	EIF4EBP2			0.0133	CXCL10,IL1RN,SERPINB2
	Tnf (family)		-0.522	0.0134	CCL4,CD163,CD274,CXCL10,CXCL9,IL10RA,IL1RN,ST6GAL1
ENSG00000132879	FBXO44		-1	0.0134	CD274,CXCL10,CXCL9,IFNGR2
	let-7		0.946	0.0136	AR,AURKB,CD44,COL3A1,COL4A1,DLC1,FN1,GPI,PLAGL1
	dextran sulfate			0.014	ADAM8,CCL4,CD36,CXCL10,EFNB2,GDNF,HJURP,LY96,MKI67,NOX1,SERPINB2
ENSG00000164188	RANBP3L		-1	0.0142	COL4A1,EPDR1,PDLIM1,SIGLEC10
ENSG00000171094	ALK			0.0142	CD274,COL3A1,FGF13,NTRK2
	heme			0.0142	CCL4,CD163,CXCL10,PER2
ENSG00000148400	NOTCH1		-0.744	0.0143	CD44,ECT2,EFNB2,GATA2,HEY1,HSP90AB1,IL7R,LOX,SLC5A5,SPI1
	beraprost			0.0144	COL3A1,FN1
	icilin			0.0144	CCL4,CXCL10
	teriflunomide			0.0144	IL10RA,TRPC6
ENSG00000198691	ABCA4			0.0144	CCL4,CXCL10
ENSG00000155792	DEPTOR			0.0144	CXCL10,CXCL9
ENSG00000090776	EFNB1			0.0144	EPHB2,IL7R
	C9			0.0144	COL3A1,FN1
	azetidyl-2-carboxylic acid			0.0144	ATP2A2,CLU
	SR 144528			0.0144	CCL4,IL1RN
	trientine			0.0144	COL3A1,FN1
	midostaurin			0.0144	CD36,FLT3
	androstenediol			0.0144	AR,FKBP5
	fluoromethyl 2,2-difluoro-1-(trifluoromethyl)vinyl ether			0.0145	CD44,CLU,CXCL10
	NPPB			0.0145	COL3A1,EBP,FN1
ENSG00000151461	UPF2			0.0145	CLU,CXCL10,HEY1
ENSG00000197721	CR1L			0.0145	COL3A1,COL4A1,FBN1
ENSG00000148346	LCN2		1.115	0.0145	CCL4,CORO1C,CXCL10,FN1,IL1RN
	cholesterol		-1.091	0.0147	APOB,CCL4,COL3A1,CXCL10,CYP7B1,EPHX1,FN1,IL10RA,IL1RN
ENSG00000124813	RUNX2		1.633	0.0147	FN1,GNAS,MKI67,PCDH18,TPM1,TPSAB1/TPSB2
ENSG00000004487	KDM1A		-1.342	0.0148	CCL4,CD274,CTSC,CXCL10,CXCL9,DDR2,EPHX1,FN1,IL1RN,LGR5,LY9,PLXNB2
ENSG00000136997	MYC		0.97	0.0149	ADD1,AR,AURKB,CANX,CD274,CD44,CIAO2A,CLU,COL14A1,COL3A1,COL4A1,CRABP2,CXCL10,CXCL9,EIF5A,EZR,FBN1,FKBP5,FN1,GATA2,GLG1,GPI,GPT2,LGR5,LOX,LYN,MKI67,PCDH18,PEG3,SCPEP1,TSC2
ENSG00000162924	REL		0.128	0.015	CCL4,CXCL10,DNAH1,EPHB2,FN1,GPT2,NFE2,SPIN1,TTC30B
	prostaglandin D2		1	0.015	CD44,CXCL10,NTRK1,PTGS1
	CSF		-1	0.015	CCL4,CD274,IL10RA,IL1RN
	valsartan		-1.109	0.015	CD163,FN1,NOX1,POSTN
	Hbb-b1		0.6	0.0152	CD44,CXCL10,FN1,IL10RA,SPI1
ENSG00000136826	KLF4	Inhibited	-2.619	0.0155	ATP2A2,CD44,CRABP2,FN1,HEY1,LGR5,MEF2C,PCDH18,PEG3,PFDN4,SERPINB2
	thromboxane receptor			0.0156	NOX1
	desonide			0.0156	PPP1R1B
	11beta-HSD1 inhibitor 10J			0.0156	LOX
	Collagen type VII			0.0156	SLCO1B3
	ARVib-30			0.0156	AR
	ARVib-11			0.0156	AR
	ProAgio			0.0156	LOX
	cortodoxone			0.0156	FN1
	MRGPRX2			0.0156	CCL4
ENSG00000170619	COMMD5			0.0156	NOTCH2
	Hdac1/2			0.0156	MKI67
	PEG-interferon alfa-2a			0.0156	CXCL10
	budesonide/formoterol			0.0156	CD274
	CREB-NFkB			0.0156	SERPINB2
	bovine testicular hyaluronidase			0.0156	CD44
	3-tert-butyl-4-hydroxyanisole			0.0156	EPHX1
ENSG00000260916	CCPG1			0.0156	CD274
ENSG00000127837	AAMP			0.0156	CD274
	RFX8			0.0156	DDX24
	EGFLAM			0.0156	DAG1
ENSG00000197959	DNM3			0.0156	RIMS1
ENSG00000158545	ZC3H18			0.0156	CD274
ENSG00000104412	EMC2			0.0156	TRPC6
ENSG00000100294	MCAT			0.0156	LY96
ENSG00000064102	INTS13			0.0156	CD274
ENSG00000213079	SCAF8			0.0156	CD274
	RBMY1A1 (includes others)			0.0156	AR
ENSG00000103227	LMF1			0.0156	CANX
ENSG00000130751	NPAS1			0.0156	RELN
	S-alpha-methyl-4-carboxyphenylglycine			0.0156	DRD1
ENSG00000166188	ZNF319			0.0156	CD274
ENSG00000142634	EFHD2			0.0156	IFNGR2
ENSG00000182095	TNRC18			0.0156	CD274
ENSG00000102158	MAGT1			0.0156	TUSC3
ENSG00000213190	MLLT11			0.0156	CD44
ENSG00000183723	CMTM4			0.0156	CD274
ENSG00000110442	COMMD9			0.0156	NOTCH2
ENSG00000108588	CCDC47			0.0156	TRPC6
ENSG00000132424	PNISR			0.0156	CD274
ENSG00000091317	CMTM6			0.0156	CD274
ENSG00000127774	EMC6			0.0156	TRPC6
ENSG00000198704	GPX6			0.0156	PPP1R1B
	N-acetylcysteinamide			0.0156	SULT1E1
	abiraterone acetate			0.0156	AR
	stearidonic acid			0.0156	PTGS1
	cabozantinib			0.0156	CD274
ENSG00000103429	BFAR			0.0156	TMBIM6
ENSG00000104131	EIF3J			0.0156	CD274
	oprozomib			0.0156	DLC1
	BIX 02189			0.0156	GDNF
ENSG00000101182	PSMA7			0.0156	AR
ENSG00000069974	RAB27A			0.0156	CD44
ENSG00000181191	PJA1			0.0156	SPTBN1
	GR 82334			0.0156	CXCL10
	Fbxl20			0.0156	RIMS1
	miR-155-3p (miRNAs w/seed UCCUACA)			0.0156	AR
	miR-223-5p (miRNAs w/seed GUGUAUU)			0.0156	AR
	mir-448			0.0156	AR
	mir-567			0.0156	AR
	miR-513a-5p (miRNAs w/seed UCACAGG)			0.0156	CD274
	miR-92a-2-5p (miRNAs w/seed GGUGGGG)			0.0156	AR
	miR-488-5p (miRNAs w/seed CCAGAUA)			0.0156	AR
	miR-29a-5p (miRNAs w/seed CUGAUUU)			0.0156	AR
	miR-93-3p (miRNAs w/seed CUGCUGA)			0.0156	AR
	mir-544			0.0156	AR
	miR-1468-5p (miRNAs w/seed UCCGUUU)			0.0156	CD274
	miR-299a-3p (and other miRNAs w/seed AUGUGGG)			0.0156	AR
	miR-28-3p (and other miRNAs w/seed ACUAGAU)			0.0156	AR
	miR-1273h-5p (and other miRNAs w/seed UGGGAGG)			0.0156	AR
	miR-129-1-3p (and other miRNAs w/seed AGCCCUU)			0.0156	AR
	miR-767 (and other miRNAs w/seed GCACCAU)			0.0156	AR
	mir-631			0.0156	AR
	miR-744-3p (miRNAs w/seed UGUUGCC)			0.0156	AR
	miR-876-3p (miRNAs w/seed GGUGGUU)			0.0156	AR
	mir-646			0.0156	AR
	miR-367-5p (miRNAs w/seed CUGUUGC)			0.0156	AR
	mir-552			0.0156	AR
	mir-586			0.0156	AR
	miR-486-3p (and other miRNAs w/seed GGGGCAG)			0.0156	AR
ENSG00000154001	PPP2R5E			0.0156	FN1
ENSG00000172260	NEGR1			0.0156	CD36
	galeterone			0.0156	AR
	icaritin			0.0156	CD274
ENSG00000184343	SRPK3			0.0156	MEF2C
	GUCA2B			0.0156	SLC26A4
ENSG00000185745	IFIT1			0.0156	CXCL10
ENSG00000108405	P2RX1			0.0156	CD274
	dimethylcurcumin			0.0156	AR
	TSHB			0.0156	SLC5A5
ENSG00000063177	RPL18			0.0156	CD274
ENSG00000251655	PRB1/PRB2			0.0156	SERPINB2
ENSG00000178363	CALML3			0.0156	MYO10
ENSG00000145362	ANK2			0.0156	SPTBN1
ENSG00000133424	LARGE1			0.0156	DAG1
	WDR83OS			0.0156	TRPC6
ENSG00000188747	NOXA1			0.0156	NOX1
ENSG00000162493	PDPN			0.0156	CD44
	CRABP1			0.0156	CRABP2
	ceritinib			0.0156	CD274
ENSG00000090889	KIF4A			0.0156	AR
ENSG00000168743	NPNT			0.0156	GDNF
ENSG00000138769	CDKL2			0.0156	CD44
ENSG00000133226	SRRM1			0.0156	CD44
ENSG00000128573	FOXP2			0.0156	SCGB1A1
	Bex3			0.0156	NTRK1
ENSG00000166681	BEX3			0.0156	NTRK1
	NEFM			0.0156	DRD1
ENSG00000139190	VAMP1			0.0156	CD274
ENSG00000255197	RP11_750H95			0.0156	SPI1
	Hotairm1			0.0156	CD274
	pamiparib			0.0156	CD274
	kava extract			0.0156	AR
	VNPT55			0.0156	AR
	PNU-74654			0.0156	CD44
	levamlodipine			0.0156	CD274
	rheoswitch ligand 1			0.0156	DNAJC12
	VPC-14228			0.0156	AR
	VPC-14449			0.0156	AR
	fluticasone/salmeterol			0.0156	CD274
	4,4'-diaminodiphenylmethane			0.0156	CXCL10
	BMS-200150			0.0156	APOB
	roquinimex			0.0156	SERPINB2
	tetrabenazine			0.0156	PPP1R1B
	GSK805			0.0156	IL7R
	FL3			0.0156	CD274
	bis-T-23			0.0156	COL4A1
	CPI169			0.0156	DLC1
	STAT3 inhibitor			0.0156	CD274
	AM966			0.0156	GDNF
	miR-140 inhibitor			0.0156	CD274
	anti-miR-142 inhibitor			0.0156	CD274
	miR-340 inhibitor			0.0156	CD274
	miR-383 inhibitor			0.0156	CD274
	cilengitide			0.0156	CD274
	D-mannoheptulose			0.0156	APOB
	adrenosterone			0.0156	AR
	MK-0812			0.0156	CD44
	L-triiodothyronine		-1.738	0.0156	APOB,AR,ATP2A2,CD36,CD44,CLU,COL4A1,CYS1,EBP,GATA2,NTRK1,NTRK2,POR,RELN,SLC16A10,ST6GAL1
ENSG00000139687	RB1		-0.569	0.0157	AURKB,CD274,CD44,COL4A1,EZR,FN1,GPT2,HAUS1,LACTB,LGR5,MEF2C,PTGS1,RYR3,TPO,ZNF655
	Calcineurin A			0.0157	ATP2A2,ATP2B4,COL3A1
ENSG00000113296	THBS4			0.0157	CALR,COL3A1,CXCL10
	BMP10		-1.342	0.0158	CD274,COL3A1,FN1,HEY1,MEF2C
ENSG00000167588	GPD1			0.0158	ANXA2,CD36,CLCA1,CYP7B1,SUSD4
ENSG00000004468	CD38		0.342	0.016	ANXA2,CD44,EAF2,FN1,NABP1,PDLIM1,SAP30
ENSG00000100292	HMOX1		-0.217	0.0163	CD274,CXCL10,CXCL9,GDNF,IL1RN,RELN
ENSG00000113578	FGF1		0.279	0.0163	CDH11,FZD7,GDNF,MKI67,POSTN,SSTR2
	NR0B2		0.447	0.0163	CD163,CD36,CXCL10,CYP7B1,IL1RN,PDIA4
ENSG00000182568	SATB1		1.2	0.0164	ACTG1,FAM110A,GPT2,IL10RA,IL7R,SPI1,TMEM241
	Ige		-0.822	0.0165	ADAM8,ATP2A2,CCL4,IL7R,ITGA5,MDFIC,NABP1,NOX1,SERPINB2,TMEM71,VMP1
ENSG00000163501	IHH		1.342	0.0165	CD163,CXCL10,DQX1,MEF2C,POSTN
	P38 MAPK		-0.088	0.0166	CD36,CD44,COL3A1,CXCL10,CXCL9,FN1,IL1RN,MEF2C,NOX1,POSTN,SERPINB2,SLC5A5
	Actin			0.0168	CD44,LPP
ENSG00000003989	SLC7A2			0.0168	CCL4,CXCL10
ENSG00000105963	ADAP1			0.0168	GZMB,IL7R
ENSG00000163939	PBRM1			0.0168	CD274,CRABP2
	RSPO1			0.0168	CD44,LGR5
	Laminin1			0.0168	CDH11,DAG1
ENSG00000214274	ANG			0.0168	CXCL10,CXCL9
ENSG00000105647	PIK3R2			0.0168	CXCL10,MKI67
	PTGER1			0.0168	FN1,GDNF
ENSG00000276085	CCL3L3			0.0168	CCL4,CXCL10
	2-aminoethoxydiphenylborane			0.0168	COL3A1,SERPINB2
	hormone			0.0168	SLC26A4,SULT1E1
	bempedoic acid			0.0168	CCL4,CXCL10
	HOXC8			0.017	CDH11,CXCL10,PLAGL1
ENSG00000130699	TAF4			0.0172	AR,CDH11,DCN,IL1RN,PDGFC
ENSG00000135636	DYSF			0.0172	ACTG1,ANXA2,CORO1C,CXCL10,FN1
ENSG00000004864	SLC25A13			0.0172	ANXA2,CD36,CLCA1,CYP7B1,SUSD4
ENSG00000102125	TAFAZZIN		0.87	0.0174	ANXA2,CD44,CDH6,DCN,FN1,LGR5,LOX,NAV3,ST6GAL1,USP5
ENSG00000116833	NR5A2		-1.455	0.0174	ANXA2,CXCL10,CYP7B1,GATM,GPT2,IL1RN
	D-glucose		0.411	0.0175	APOB,ATP2A2,ATP2B4,CALR,CANX,CD36,CLU,COL3A1,COL4A1,CTSC,DCN,DRD1,EIF5A,FN1,GPI,HK3,ITGA5,LY96,PDIA4,SERPINB2
ENSG00000147465	STAR		-1	0.0177	ACOX3,CD36,MAOB,RYR3
ENSG00000169375	SIN3A			0.0177	CD274,PEG3,TMEM71,TP53BP1
	emodin			0.0177	AR,CXCL10,FN1,MKI67
	MYOD1		-1.812	0.0177	COL4A1,DAG1,HJURP,MEF2C,MKI67,NCAPG,POLQ,POSTN,SPTBN1
	GATA1		1.091	0.0178	CALR,CD36,CPA3,GATA2,GNAS,IL7R,MS4A2,NFE2,RGS13,ST3GAL6
ENSG00000028277	POU2F2		0.447	0.0179	FCRL2,GATM,GEN1,SPI1,SSTR2
	PC-SPES			0.0179	AR,CLU,DAG1,GPI,TPM1
ENSG00000196588	MRTFA		-0.557	0.0179	ACTG1,COL3A1,CPA3,CXCL9,EZR,ITGA5,SERPINB2,SULT1E1
ENSG00000163220	S100A9		0.606	0.0179	CD274,CHDH,CXCL10,GZMB,PDGFC,POSTN,ROBO2
ENSG00000117713	ARID1A		1	0.0181	CCNC,CD274,EPHB2,EZR,FN1,HS3ST4,ITGA5,LGR5,MEF2C
ENSG00000197386	HTT		-0.843	0.0181	ATP2A2,BCAP31,CANX,CDH11,COL4A1,DCN,DRD1,FN1,GPI,HSP90AB1,KCNK2,LOX,MFAP4,NTRK1,NTRK2,PER2,POR,PPP1R1B,SPTAN1
ENSG00000125735	TNFSF14			0.0183	ADAM8,CXCL10,POSTN
	miR-450a-5p (and other miRNAs w/seed UUUGCGA)			0.0183	COL3A1,FZD7,ITGA5
	MYL2			0.0183	ANXA2,CALR,FLNB
ENSG00000116560	SFPQ			0.0183	AR,EPHX1,SF3B3
	PML-RARA			0.0183	HK3,NFE2,SPI1
ENSG00000115008	IL1A		0.87	0.0185	CCL4,CD274,CD44,CXCL10,IFNGR2,IL1RN,ITGA5,LOX,SSTR2
ENSG00000132471	WBP2		0.896	0.0193	APOB,CDK15,COL4A1,CORO1C,GLCCI1,LGR5
ENSG00000130816	DNMT1			0.0194	DLC1,EPDR1,FBN1,RELN,SERPINB2
	IFNA10			0.0194	CXCL10,CXCL9
	IFNA21			0.0194	CXCL10,CXCL9
	IFNA5			0.0194	CXCL10,CXCL9
	IFNA17			0.0194	CXCL10,CXCL9
ENSG00000165730	STOX1			0.0194	ACTG1,CALM1 (includes others)
ENSG00000261371	PECAM1			0.0194	CD36,CD44
	IFNA7			0.0194	CXCL10,CXCL9
ENSG00000196233	LCOR			0.0194	CXCL9,FKBP5
	IFNA6			0.0194	CXCL10,CXCL9
ENSG00000135862	LAMC1			0.0194	CDH11,FN1
	growth factor			0.0194	CLU,IL7R
	metribolone		-0.473	0.0196	AR,CLU,EAF2,EZR,FKBP5,GPI,GTSE1,NTHL1,PLPP1,POR,RIMS1,SAP30,TSC2,YWHAH
	RNASE2			0.0197	CCL4,CXCL10,CXCL9
ENSG00000174175	SELP			0.0197	CCL4,HCK,MKI67
	CORT			0.0197	CCL4,CXCL10,SSTR2
ENSG00000115414	FN1	Inhibited	-2.098	0.0198	ADD1,APLP2,CANX,CCL4,EIF5A,FN1,ITGA5,UBE2B
ENSG00000213341	CHUK		-0.844	0.0198	CCL4,CLU,CXCL10,CYP7B1,DCN,HEY1,IL1RN,SERPINB2
	lysophosphatidic acid		1.165	0.0201	CCL4,CD36,CXCL10,FKBP5,GDNF
ENSG00000148516	ZEB1		-0.124	0.0201	CD163,COL3A1,FN1,LOX,POLQ
	TSH		0.567	0.0206	DAG1,IL1RN,SLC5A5,TPO
	eicosapentenoic acid		-1.038	0.0209	CD36,CD44,FBN1,SPI1,UBE2B
	AKT inhibitor VIII			0.0211	GZMB,IL7R,SLC5A5
ENSG00000254726	MEX3A			0.0211	CD36,CD44,FZD7
ENSG00000138823	MTTP			0.0211	APOB,CCL4,CD36
ENSG00000169031	COL4A3			0.0211	COL3A1,COL4A1,FN1
	ursodeoxycholic acid		1	0.0216	COL4A1,CXCL10,DLC1,SLCO1B3
	PTH		-1.432	0.0218	ATP2A2,EFNB2,FN1,LRBA,POSTN,PPP1R1B,SLC9A3
	dopamine		-1.067	0.0218	CXCL10,DRD1,GATA2,KCNK2,PPP1R1B,SSTR2,TMEM205
ENSG00000138795	LEF1		-1.724	0.0219	AR,C3orf70,CD274,CD44,EPHX1,FN1,IL7R,NOTCH2
ENSG00000170345	FOS		-0.495	0.0221	ACTG1,APLP2,CD44,CDH11,CDON,CLU,CRABP2,CXCL10,DRD1,EZR,FBN1,FN1,LOX,PIP5K1B,PLAGL1,SERPINB2
	WT1		-0.579	0.0221	APLP2,COL4A1,CXCL10,EZR,IL1RN,NCSTN,NTRK2,PDIA4,ST6GAL1
	monophosphoryl lipid A			0.0222	CXCL10,IL1RN
ENSG00000145016	RUBCN			0.0222	CCL4,GDNF
	RXFP2			0.0222	AR,FZD7
ENSG00000132326	PER2			0.0222	PER2,PER3
	IFNA8			0.0222	CXCL10,CXCL9
ENSG00000197822	OCLN			0.0222	CCL4,CXCL10
ENSG00000151617	EDNRA			0.0222	COL3A1,PTGS1
	IFNA16			0.0222	CXCL10,CXCL9
	hydroxyflutamide			0.0222	AR,SULT1E1
	hyperforin			0.0222	NTRK2,TRPC6
	EPO		-0.277	0.0223	ABCA13,CD36,DALRD3,GATA2,HK3,HMGN2,NFE2,SAMSN1,SLC44A2,SPTAN1
	phytohemagglutinin		-0.03	0.0223	CCL4,CD44,CDH11,CXCL10,EIF5A,FBN1,GATA2,GZMB,IFNGR2,IL7R
	gentamicin		-0.971	0.0224	CALR,CLU,CXCL10,GARNL3,GATM,IL10RA,PDIA4,PPP1R9A,SLC9A3,ST3GAL6,YWHAH
	HDL-cholesterol			0.0226	APOB,DDR2,GPT2
ENSG00000068078	FGFR3			0.0226	CCL4,CD274,COL3A1
ENSG00000130234	ACE2			0.0226	CXCL10,FN1,PTGS1
ENSG00000187098	MITF	Activated	2.91	0.0226	AURKB,CD44,ECT2,FN1,GZMB,ST3GAL6,TBC1D16,TMEM251,TPSAB1/TPSB2
ENSG00000100311	PDGFB		-0.9	0.0226	COL3A1,FN1,IL1RN,NOTCH2
ENSG00000138592	USP8		-0.218	0.0226	CALR,CANX,CD274,CXCL10
	calphostin C			0.0226	CD36,CLU,MAOB,PDIA4
ENSG00000080815	PSEN1		-1.154	0.0229	ACTG1,ATP2A2,CANX,CCL4,CLTC,CTSC,NCSTN,PER3,RELN,RYR3,SPTAN1,STAB1
	rosiglitazone		0.413	0.0229	ADAM8,CD36,COL3A1,CXCL10,CXCL9,FGF13,FN1,IL1RN,IL7R,LOX,LTB4R,NOX1,POSTN,SLC9A3
ENSG00000112062	MAPK14	Inhibited	-2.286	0.0229	ATP2B4,CALR,CD36,CXCL10,FN1,GNAS,MAOB,MEF2C
ENSG00000118689	FOXO3		0.353	0.0232	AR,CASTOR2,CD44,COL4A1,CXCL10,FLNB,GATA2,MEF2C,MKI67,PTGS1,SIX4
ENSG00000102554	KLF5		-0.744	0.0234	CD44,EIF5A,FAM110A,LGR5,PPP1R1B
	propylthiouracil		1.406	0.0235	FAM110A,NTRK2,OXCT1,SLC13A3,SLC16A10,SLC5A5,ST6GAL1,TPO
	CpG oligonucleotide		0.208	0.0236	CCL4,CD274,CD36,CXCL10,LYN,NOTCH2,SAMSN1
	3-deazaneplanocin		-0.152	0.0237	CD274,IL10RA,NOTCH2,USP53
ENSG00000121966	CXCR4			0.0237	ANKS1B,CD44,CDH11,CXCL10
ENSG00000196092	PAX5			0.0237	FLT3,FN1,HK3,SLC16A10
ENSG00000161905	ALOX15			0.0242	CCL4,CD36,FN1
ENSG00000106991	ENG			0.0242	FN1,ITGA5,NTHL1
ENSG00000137801	THBS1			0.0242	COL3A1,COL4A1,FN1
	HOXA9			0.0243	CD36,CLTC,FLT3,GATA2,HMGN2,IL7R,LYN
ENSG00000135218	CD36		1.387	0.0243	APOB,ATP2A2,COL4A1,IRAK4,SERPINB2
ENSG00000154342	WNT3A		0.348	0.0245	CALR,CD274,CD44,CDK15,CXCL10,DCN,FN1,GDNF,LGR5,MEF2C,SSTR2
ENSG00000100811	YY1		1.98	0.0246	AURKB,CALR,CLU,HEY1,LINC00667,MIR9-3HG,MKI67,NOTCH2,PEG3,PLAGL1
	diethylstilbestrol		0.869	0.0246	AR,AURKB,CLU,CRABP2,DCN,HSP90AB1,MFAP4,MKI67,NTRK2,SERPINB2
ENSG00000080503	SMARCA2		0.254	0.0248	CD36,CD44,FKBP5,MEF2C
	SB203580		-0.06	0.025	AR,CCL4,CD274,COL3A1,CXCL10,CXCL9,FN1,GPI,GZMB,IL1RN,POSTN,SLC5A5,TOX,TRPC6
	KLF17			0.0251	FN1,IL1RN
ENSG00000134986	NREP			0.0251	COL3A1,ITGA5
ENSG00000114423	CBLB			0.0251	FLT3,GZMB
ENSG00000180644	PRF1			0.0251	CD44,CXCL10
ENSG00000114812	VIPR1			0.0251	CCL4,CXCL10
	sanglifehrin A			0.0251	CXCL10,CXCL9
ENSG00000164442	CITED2		-0.863	0.0252	CD274,CXCL10,EXT1,HK3,IL1RN,PDGFC,SERPINB2,TREML2
	Ap1			0.0256	CALM1 (includes others),CCL4,CD44,CLU,EZR,FN1,GZMB
	AGN194204		-0.816	0.0258	ANXA2,CCL4,CRABP2,CYP7B1,DCN,GNAS,IL7R,MKI67
ENSG00000113013	HSPA9			0.0258	CRABP2,FN1,NTRK1
	memantine			0.0258	HSP90AB1,NTRK2,POR
ENSG00000157554	ERG		0.152	0.027	ADD1,AR,EXT1,FKBP5,FLNB,GATA2,MYO10,RYR3
ENSG00000197905	TEAD4		-1	0.027	COL3A1,NOTCH2,PCDH18,POSTN,TPM1
	MYF6			0.027	CXCL10,DCN,GDNF,IL1RN,TPO
ENSG00000197548	ATG7		1.3	0.027	CCL4,CD44,HJURP,PDLIM1,USP28
	Brd4		-0.447	0.027	COL3A1,COL4A1,GPI,LOX,NFE2
	cuprizone		-0.2	0.027	ANXA2,CCL4,CXCL10,EML1,EPHX1
	IL22		1.698	0.027	CCL4,CD274,CLCA1,CXCL10,HSP90AB1,PTGS1
	losartan potassium		0	0.027	ATP2A2,CD36,COL3A1,CXCL10,FN1,POSTN
ENSG00000173432	SAA1			0.0275	CCL4,CXCL10,IL1RN
	NKX2-5			0.0275	MEF2C,SCGB1A1,SLC5A5
ENSG00000104998	IL27RA			0.0275	CCL4,CD44,CXCL10
	ibuprofen			0.0275	CD36,DCN,PTGS1
	phenacetin			0.0275	ANXA2,CD44,CLU
	SAHM1			0.0275	CD44,SUSD4,ZBED3
ENSG00000137693	YAP1		0.822	0.0277	ACTG1,AURKB,CD274,CD36,DCN,FN1,ITGA5,LGR5,LOX,ST6GAL1,SULT1E1
ENSG00000124762	CDKN1A		0.243	0.0279	ASPM,AURKB,CD274,CD44,COL4A1,CPA3,FN1,HJURP,MKI67
ENSG00000143257	NR1I3		-0.228	0.028	CYP7B1,EPHX1,POR,SLCO1B3,SULT1E1
ENSG00000067560	RHOA			0.028	COL3A1,CXCL10,ECT2,FN1,SLC26A4
	3-deoxy-2-octulosonic acid(2)-lipid A			0.0282	CXCL10,PTGS1
ENSG00000162695	SLC30A7			0.0282	CD36,EPHX1
	LBP			0.0282	CXCL10,IL1RN
ENSG00000130702	LAMA5			0.0282	CCL4,CXCL10
ENSG00000145779	TNFAIP8			0.0282	DLC1,MDFIC
ENSG00000142867	BCL10			0.0282	CCL4,CD44
	amlodipine			0.0282	ANXA2,CD274
ENSG00000092098	RNF31		1.732	0.0284	CCL4,CXCL10,IL10RA,IL1RN
ENSG00000090554	FLT3LG		0.9	0.0284	CD274,FLT3,IL7R,SPI1
ENSG00000067082	KLF6		1.193	0.0285	ATP2A2,CD274,CD44,EXT1,HK3,ITGA5,LYN,MKI67,SERPINB2
	PLX5622		-0.816	0.0286	CCL4,CXCL10,DRD1,HSP90AB1,IL10RA,IL1RN
	puromycin aminonucleoside		0.44	0.0289	ACTG1,ANXA2,CD36,CD44,CLU
ENSG00000159216	RUNX1	Activated	2.366	0.029	ANXA2,CPA3,GATA2,IL7R,LTB4R,NFE2,NTRK1,SPI1,TPSAB1/TPSB2
	Laminin (complex)			0.0292	CDH11,CHGB,FN1
ENSG00000182578	CSF1R			0.0292	CD163,LGR5,SPI1
	sphingosine-1-phosphate		-0.348	0.0295	ANXA2,CD36,CD44,COL3A1,CXCL10,FN1
	imiquimod		-0.152	0.0295	CCL4,CD274,CENPQ,CXCL10,DAG1,HCK,IL1RN,NCAPG
	peptidoglycan		-0.167	0.0299	CCL4,CD274,CXCL10,IL1RN,SSTR2
ENSG00000118523	CCN2		-0.167	0.0299	CD44,DCN,FLNB,FN1,LOX
ENSG00000171105	INSR		-0.822	0.0302	ATP2A2,CCL4,CD36,CLCA1,CRABP2,DAG1,DDR2,GANAB,IL10RA,ITGA5,MAOB,PLAGL1,SIX4,TMBIM6,TSC2
ENSG00000136869	TLR4		1.713	0.0302	CCL4,CD163,CD200R1,CD274,CD44,CERS2,CXCL10,GDNF,IRAK4,PLAGL1,SAP30,TPM1
ENSG00000240972	MIF		0.218	0.0303	CCL4,CD44,CXCL10,GZMB,IL7R,LDOC1
	diethylnitrosamine			0.0303	CD44,COL3A1,CXCL10,CYP7B1,MKI67,SERPINB2
	tamoxifen		-0.971	0.0307	CD36,CDH11,CLU,EPHX1,FN1,HSP90AB1,IL1RN,MKI67,SLC9A3,SSTR2
	cholic acid		-0.849	0.0309	CYP7B1,EPHX1,MDK,SLCO1B3
	GS-444217			0.0309	FN1
	tegafur			0.0309	POR
	gentamicin C1			0.0309	CD44
	prostaglandin E3			0.0309	PTGS1
	sulfopin			0.0309	CD274
	interferon gamma-1b			0.0309	CD163
	12 lipoxygenase			0.0309	NOX1
	Calcb			0.0309	SPI1
ENSG00000076770	MBNL3			0.0309	CD44
	OR51E2			0.0309	AR
	Rab11			0.0309	TRPC6
ENSG00000185515	BRCC3			0.0309	CD274
ENSG00000147044	CASK			0.0309	RELN
ENSG00000197872	CYRIA			0.0309	ITGA5
ENSG00000138382	METTL5			0.0309	CALM1 (includes others)
ENSG00000164080	RAD54L2			0.0309	AR
ENSG00000158270	COLEC12			0.0309	CXCL10
ENSG00000167196	FBXO22			0.0309	CD274
ENSG00000134453	RBM17			0.0309	FN1
ENSG00000154227	CERS3			0.0309	CERS2
ENSG00000196655	TRAPPC4			0.0309	CD274
	smilagenin			0.0309	GDNF
ENSG00000184363	PKP3			0.0309	CD274
ENSG00000198689	SLC9A6			0.0309	NTRK2
ENSG00000127838	PNKD			0.0309	RIMS1
ENSG00000137337	MDC1			0.0309	CLU
ENSG00000168079	SCARA5			0.0309	CXCL10
ENSG00000135632	SMYD5			0.0309	CXCL10
ENSG00000181315	ZNF322			0.0309	ADD1
ENSG00000164649	CDCA7L			0.0309	MAOB
ENSG00000134755	DSC2			0.0309	CD44
	Plk			0.0309	CXCL10
ENSG00000108298	RPL19			0.0309	CXCL10
	hyaluronidase			0.0309	FN1
	clusterin antisense oligonucleotide			0.0309	CLU
ENSG00000125351	UPF3B			0.0309	CD274
ENSG00000168077	SCARA3			0.0309	CXCL10
ENSG00000251381	LINC00958			0.0309	MKI67
	miR-509-3p (miRNAs w/seed GAUUGGU)			0.0309	AR
	miR-185-3p (and other miRNAs w/seed GGGGCUG)			0.0309	NTRK2
	miR-292-3p (and other miRNAs w/seed AGUGCCG)			0.0309	AR
	miR-501-3p (and other miRNAs w/seed AUGCACC)			0.0309	AR
	miR-758-5p (and other miRNAs w/seed GGUUGAC)			0.0309	AR
	miR-541-3p (and other miRNAs w/seed GGUGGGC)			0.0309	AR
	mir-644			0.0309	AR
ENSG00000073712	FERMT2			0.0309	FN1
ENSG00000107223	EDF1			0.0309	MEF2C
ENSG00000213463	SYNJ2BP			0.0309	EFNB2
	NOXO1			0.0309	NOX1
ENSG00000132912	DCTN4			0.0309	CXCL10
ENSG00000112742	TTK			0.0309	CD274
ENSG00000119725	ZNF410			0.0309	SERPINB2
ENSG00000162407	PLPP3			0.0309	FN1
ENSG00000072803	FBXW11			0.0309	AR
ENSG00000151322	NPAS3			0.0309	RELN
ENSG00000163577	EIF5A2			0.0309	PEAK1
ENSG00000135823	STX6			0.0309	ITGA5
ENSG00000100105	PATZ1			0.0309	TPSAB1/TPSB2
	infigratinib			0.0309	CD274
	AGXT			0.0309	COL3A1
	2-methoxy-N-(3-methyl-2-oxo-1,4-dihydroquinazolin-6-yl)benzenesulfonamide			0.0309	AURKB
ENSG00000275895	LOC102724594/U2AF1			0.0309	IRAK4
	Klf16			0.0309	DRD1
ENSG00000153201	RANBP2			0.0309	FN1
	gimeracil			0.0309	POR
ENSG00000112319	EYA4			0.0309	CXCL10
	bis-2-(5-phenylacetamido-1,2,4-thiadiazol-2-yl)ethyl sulfide			0.0309	GPT2
	tyrosine kinase inhibitor			0.0309	FN1
	PF-04928473			0.0309	AR
	20S protopanaxadiol			0.0309	AR
	PD 128907			0.0309	SLC9A3
	amprenavir			0.0309	CD36
	fostriecin			0.0309	AR
	sibutramine			0.0309	APOB
	tautomycin			0.0309	AR
	dioctyl adipate			0.0309	CD36
	(+)-butaclamol			0.0309	DRD1
	CGP77675			0.0309	FN1
	phenyl butyrate			0.0309	ATP2B4
	nortriptyline			0.0309	GDNF
	hypericin			0.0309	ATP2A2
	barium chloride			0.0309	LOX
	NVP-BHG712			0.0309	AR
	RK-33			0.0309	AR
	castanospermine			0.0309	TPO
	ropinirole			0.0309	GDNF
	ingenol-dibenzoate			0.0309	CD36
	(13S)-hydroperoxyoctadecadienoic acid			0.0309	CD36
	benserazide			0.0309	GDNF
	N(6)-carboxymethyl-L-lysine			0.0309	FN1
	IOX-1			0.0309	CD274
ENSG00000242372	EIF6		-0.447	0.0309	ANXA2,CD36,COL3A1,COL4A1,CORO1C
	homocysteine		-0.13	0.0309	ACOX3,ANXA2,CLU,CXCL10,PTGS1
	WP1066			0.0314	CD274,FN1
ENSG00000173918	C1QTNF1			0.0314	FN1,SLC9A3
	Sox2ot			0.0314	CD44,MKI67
	telapristone acetate			0.0314	AURKB,NOTCH2
ENSG00000104415	CCN4			0.0314	COL4A1,FN1
ENSG00000160200	CBS/LOC102724560			0.0314	APOB,LOX
	CD70			0.0314	CD44,CXCL10
ENSG00000117335	CD46			0.0314	FLT3,GZMB
ENSG00000161021	MAML1			0.0314	HEY1,IL7R
	POU1F1			0.0314	SLC5A5,TPO
	superoxide			0.0314	CLU,FN1
	TGAL copolymer			0.0314	CD163,IL1RN
	LDL		1.452	0.0314	ATP2A2,CCL4,CD36,CXCL10,IL10RA,IL1RN,IRAK4,MKI67,NOX1
ENSG00000025434	NR1H3		0.343	0.0315	AURKB,CCL4,CD274,CTSC,CXCL10,IL1RN,MKI67,SLC16A10
	NR1H4		-1.242	0.0315	COL14A1,COL3A1,CTSC,FN1,HK3,PTGS1,SLCO1B3,SULT1E1
	thapsigargin		-0.008	0.0315	AR,ATP2A2,CALR,CLU,CXCL10,FN1,LGR5,MEF2C
ENSG00000113580	NR3C1	Activated	2.376	0.032	AMIGO2,CCL4,CD274,COL3A1,CORO1C,CRABP2,CXCL10,DAG1,FKBP5,FN1,GLCCI1,HSP90AB1,IL10RA,IL7R,LOX,NAV3,NTRK1,PLAGL1,YWHAH
ENSG00000122779	TRIM24		0	0.032	CCL4,CXCL10,EIF5A,FBN1,IFNGR2
ENSG00000120129	DUSP1		0.243	0.032	CCL4,COL3A1,CXCL10,IL1RN,NT5C3A,SERPINB2
ENSG00000154328	NEIL2			0.0322	CCL4,CXCL10,IL1RN,LY96
ENSG00000204305	AGER			0.0322	CCL4,CHGB,COL4A1,FN1
	epigallocatechin-gallate		0.355	0.0328	APOB,AR,CXCL10,FN1,MKI67,MT3,NOTCH2,PDIA4
	estriol			0.0328	CCL4,CXCL10,IL1RN
ENSG00000162702	ZNF281			0.0328	CCL4,LGR5,PTGS1
	mir-10		-1.131	0.033	AR,CD36,CD44,EPHB2,FKBP5
ENSG00000030582	GRN			0.033	CCL4,CD33,CLU,MEF2C,SPI1
	bisindolylmaleimide I		0.391	0.033	CD44,CLU,FN1,HSP90AB1,SAMSN1
ENSG00000176046	NUPR1		-0.535	0.0333	ADGRL3,ASPM,CASTOR2,CDK15,COL3A1,GTSE1,H4C13,HJURP,MKI67,PER3,POLQ,SIX4,SLC16A10,TP53BP1
	AZ-1		0.594	0.0335	FN1,PLXNB2,SNX17,USP28
	dorsomorphin			0.0335	CD274,GDNF,POSTN,SLC5A5
ENSG00000165025	SYK		-0.133	0.0341	CCL4,CD44,CXCL10,LY9,USP53
ENSG00000065361	ERBB3		-1.387	0.0341	CLU,EZR,FBN1,FN1,PTGS1
	nicotine		-0.602	0.0342	CCL4,CD44,CHGB,COL3A1,FN1,NTRK2,POSTN,TRPC6
ENSG00000100644	HIF1A		1.201	0.0345	ATP2A2,CCL4,CD274,CD36,CD44,CXCL10,EIF5A,FN1,GPI,ITGA5,LOX,MEF2C,MKI67,NTRK2,PER2
	tunicamycin		-1.199	0.0346	ATP2A2,CALR,CANX,CD36,FN1,GPT2,LGR5,TPO,TRPC6
	RHOJ			0.0347	ACTG1,ATP2A2
	HNF1A-AS1			0.0347	HJURP,NCAPG
ENSG00000143507	DUSP10			0.0347	COL3A1,FN1
ENSG00000133961	NUMB			0.0347	HEY1,TRPC6
	mir-515			0.0347	AR,CD44
	IFNA14			0.0347	CXCL10,CXCL9
ENSG00000081041	CXCL2			0.0347	CCL4,CXCL10
ENSG00000130402	ACTN4			0.0347	DCN,PDLIM1
	NSC23766			0.0347	FN1,SLC5A5
	pomalidomide			0.0347	CD274,SPI1
ENSG00000196154	S100A4			0.0347	FN1,NOTCH2,TPO
	temozolomide			0.0347	CXCL10,CXCL9,QPRT
	4-methylnitrosoamino-1-(3-pyridinyl)-1-butanone			0.0347	IL10RA,LOX,TSC2
	Ro31-8220			0.0347	FN1,ITGA5,ST6GAL1
	U73122			0.0347	ATP2A2,FN1,TPM1
ENSG00000171223	JUNB			0.0347	CD274,CD44,CLU,FN1,SERPINB2,SPTAN1
ENSG00000101665	SMAD7		1.671	0.0347	COL3A1,CXCL10,DCN,FN1,HDAC9,SLC5A5
ENSG00000271503	CCL5		0.594	0.0349	CCL4,CD163,CD44,SERPINB2
	captopril		-0.849	0.0349	CD44,CLU,IL1RN,POSTN
	actinomycin D		-0.104	0.035	AR,FN1,GPI,IL7R,IRAK4,LTB4R,NTRK2,UBE2B
	quercetin		-1.195	0.035	ADGRL2,AR,CD44,CXCL10,MKI67,PER2,POR,SLC5A5
ENSG00000169032	MAP2K1		0.64	0.0351	CCL4,CD274,CD44,COL3A1,ITGA5,MAOB,SULT1E1
	AICAR		0	0.0352	COL3A1,FN1,MKI67,PEG3,TSC2
	vorinostat		-0.198	0.0359	APOB,AR,ATP2B4,CLU,DLC1,MKI67,NFE2,SLC5A5,SPI1
	let-7a-5p (and other miRNAs w/seed GAGGUAG)		0.103	0.036	AURKB,CIAO2A,COL3A1,COL4A1,FN1,MLLT1,NEDD4
ENSG00000137462	TLR2		-1.324	0.036	CCL4,CXCL10,FN1,GDNF,IL1RN,IRAK4,POSTN
ENSG00000198728	LDB1		1	0.0366	CPA3,GTSE1,LYN,MDK,MEF2C,NFE2,OXCT1,SAMSN1,SPI1
	geldanamycin		0	0.0366	ANXA2,AR,CLU,FAT1,FKBP5,FLT3,HSP90AB1,NEDD4,SLC16A10
ENSG00000165731	RET	Inhibited	-2	0.0366	CLU,DCN,GDNF,LOX,PER3,SUPT5H
ENSG00000170365	SMAD1			0.0367	COL4A1,GDNF,HEY1
ENSG00000171860	C3AR1			0.0367	CCL4,CXCL10,DCN
ENSG00000164749	HNF4G			0.0367	FLNB,ITGA5,PDLIM1
ENSG00000108510	MED13			0.0367	CD36,CIB2,NTRK2
	Pam3-Cys			0.0367	CD163,CXCL10,IL1RN
	bisphenol A		1	0.0368	APOB,AR,CD36,CLU,CXCL10,HSP90AB1,POSTN
	ammonium		-1.89	0.0368	CD44,CLU,PDLIM1,SDHAF2,SF3B3,TTC30B,UGGT1
ENSG00000106462	EZH2		0.946	0.0369	COL4A1,CXCL10,EPDR1,EZR,FBN1,FGF13,FKBP5,FLT3,IL10RA,NOTCH2,PDGFC,PER2
ENSG00000135363	LMO2		1	0.0373	CPA3,GTSE1,LYN,MDK,MEF2C,NFE2,OXCT1,SAMSN1,SPI1
ENSG00000105974	CAV1		-0.218	0.0376	CD36,CXCL10,FN1,NTRK2,SLC5A5,ST6GAL1
ENSG00000118785	SPP1		0.929	0.0376	CCL4,CD163,CD44,EPDR1,FN1,LOX,POR
ENSG00000121879	PIK3CA			0.0378	CD44,HSP90AB1,SLC5A5,USP28
	bleomycin		-0.319	0.038	CDH11,CIART,COL3A1,CXCL10,DCN,FN1,HEY1,LOX,VPS18
	IFNW1			0.0382	CXCL10,CXCL9
	CL097			0.0382	CD274,CXCL10
ENSG00000166261	ZNF202			0.0382	CALR,CRABP2
	STAT3 inhibitor VI			0.0382	CD274,COL3A1
ENSG00000138166	DUSP5			0.0382	SERPINB2,SSTR2
	finasteride			0.0382	AR,CLU
	arsenic trioxide		-0.2	0.0386	BCAP31,CALR,CD44,EBP,ECT2,FN1,HSP90AB1,MT3,NFE2,PDIA4
	hyaluronic acid		0.223	0.0386	CCL4,CD44,CXCL10,FN1,LY96
ENSG00000119699	TGFB3		-0.277	0.0386	CDH6,COL3A1,FN1,MYO10,TPM1
ENSG00000120539	MASTL			0.0387	ATP2A2,LPP,SNX17
	DLL4			0.0387	EFNB2,HEY1,ITGA5
ENSG00000188486	H2AX			0.0387	CLU,EPDR1,TP53BP1
	ADRA1B			0.0387	COL3A1,FN1,LOX
	ADRA1D			0.0387	COL3A1,FN1,LOX
	dimethylnitrosamine			0.0387	CCNC,COL3A1,COL4A1
	omeprazole			0.0387	CD36,NTRK2,POR
	acetovanillone			0.0387	CXCL10,NOX1,RYR3
	IL5		1.066	0.0387	ANXA2,CTSC,EAF2,EBP,MS4A2,NABP1,NFE2,PDLIM1,SAP30
	resiquimod		-0.06	0.0387	ADAM8,CCL4,CD44,CXCL10,CXCL9,HCK,HEY1,LYN,SPI1
ENSG00000113648	MACROH2A1		0	0.0392	ANXA2,CD36,FN1,SERPINB2
ENSG00000071655	MBD3			0.0392	CD44,FZD7,LGR5,PEG3
	gemcitabine			0.0392	CD274,MDK,PTGS1,VMP1
ENSG00000122641	INHBA		-0.97	0.0403	AMMECR1,EFNB2,FN1,LOX,NAV3,SERPINB2,TPSAB1/TPSB2
	Rb			0.0407	AURKB,ECT2,SLC5A5,TPO
	PF4		-1.225	0.0407	CCL4,FN1,GATA2,IL1RN
ENSG00000205213	LGR4			0.0408	CXCL10,SLC13A3,SLC16A10
ENSG00000090447	TFAP4			0.0408	CD44,FN1,LGR5
	TWIST2			0.0408	CD44,FN1,POSTN
	HOXA3			0.0408	ANXA2,NFE2,SPI1
	2-bromoethylamine			0.0408	ANXA2,CD44,CLU
ENSG00000091831	ESR1		0.097	0.0408	AR,ASPM,CCL4,CCNC,CENPQ,CRABP2,CTSC,CYP7B1,EFNB2,EIF5A,EML1,GATA2,GNAS,HACD1,HEY1,ITGA10,LTB4R,MKI67,NCAPG,NEDD4,NTRK1,PCDH18,POR,ROBO2,SLC44A2,SLC9A3,SPTAN1,SPTBN1,TP53BP1,TPM1,TSC2
	sirolimus		0.791	0.0409	AR,ATP2B4,AURKB,CCNC,CD274,CD36,FN1,GDNF,HSP90AB1,LGR5,MKI67,POSTN,SCPEP1,TP53BP1,TSC2,VMP1
ENSG00000126778	SIX1		0.447	0.041	CD36,CLU,FN1,MEF2C,POSTN
	sitagliptin			0.0418	COL3A1,FN1
ENSG00000139292	LGR5			0.0418	SLC13A3,SLC16A10
ENSG00000011304	PTBP1			0.0418	CD44,GPT2
ENSG00000179094	PER1			0.0418	PER2,PER3
	GF 120918			0.0418	SUPT5H,USP28
	metronidazole		-0.555	0.0423	COL3A1,GARNL3,IL10RA,PPP1R9A,ST3GAL6
	CSF2		0.958	0.0423	ADAM8,CCL4,CD163,CD33,CTSC,CXCL10,HJURP,IL1RN,LY9,LY96,MKI67,NFE2,NOX1,SPI1
ENSG00000164867	NOS3			0.0429	COL3A1,COL4A1,FN1
ENSG00000101057	MYBL2			0.0429	CLU,FLT3,GATA2
	BAPTA-AM			0.0429	CXCL10,FN1,GDNF
ENSG00000185122	HSF1		-0.486	0.0436	CD274,CD36,CLU,HCK,HSP90AB1,IL7R,POSTN,SPTAN1
ENSG00000163565	IFI16		-0.762	0.0438	CCL4,CXCL10,IL1RN,IL7R
ENSG00000166484	MAPK7			0.0438	CXCL10,DLC1,MEF2C,SERPINB2
	streptozocin	Inhibited	-2.084	0.0439	AR,CD163,CLU,COL3A1,COL4A1,DRD1,FBN1,FN1,GNAS
ENSG00000111087	GLI1		-1.369	0.044	ADGRE2,ASPM,ATP9A,CD44,CDH11,CLU,EZR,FLT3,MEF2C,MKI67,NAV3,PCDH18,SIX4,VMP1
	triamcinolone acetonide		1.912	0.0449	CD44,EFNB2,FKBP5,HCK,ITGA10,MXRA5,PER3
	8-chlorophenylthio-adenosine 3',5'-cyclic monophosphate			0.045	ATP2A2,CD36,DRD1
ENSG00000104447	TRPS1			0.045	AURKB,FN1,NOTCH2
ENSG00000137070	IL11RA			0.045	CCL4,CLCA1,POSTN
	candesartan			0.045	COL3A1,FN1,SLC9A3
ENSG00000108840	HDAC5		-0.106	0.0454	MEF2C,NCAPG,NEDD4,USP28
ENSG00000100097	LGALS1		-1.969	0.0454	FN1,IFNGR2,NTRK2,TOX
ENSG00000066248	NGEF	Inhibited	-2	0.0454	GDNF,HEY1,PEG3,RELN
	amphetamine			0.0454	CCNC,EFNB2,EZR,MAOB
	IL3		-0.832	0.0455	CALR,CXCL9,GATA2,GNAS,LY9,LYN,MS4A2,SERPINB2,SPI1,TPSAB1/TPSB2
	tert-butyl hydroperoxide			0.0455	CLU,FN1
ENSG00000104885	DOT1L			0.0455	GATA2,SPI1
	enzalutamide			0.0455	AR,FKBP5
	Abcb1b			0.0455	SUPT5H,USP28
	miR-199a-3p (and other miRNAs w/seed CAGUAGU)			0.0455	CD44,FN1
ENSG00000144668	ITGA9			0.0455	CCL4,CDH11
ENSG00000164171	ITGA2			0.0455	DCN,ITGA5
ENSG00000043591	ADRB1			0.0455	COL3A1,GNAS
ENSG00000101945	SUV39H1			0.0455	NFE2,SERPINB2
	2-mercaptoacetate			0.0455	ANXA2,TREML2
	biochanin A			0.0455	CXCL10,SULT1E1
	naltrexone			0.0455	GZMB,NTRK2
	IL12 (complex)		-0.112	0.0459	CCL4,CD44,CXCL10,GLG1,GZMB,IFNGR2,IL7R
ENSG00000125347	IRF1	Activated	2.227	0.0459	ADAM8,CD274,CXCL10,CXCL9,FN1,NFE2,SPI1
ENSG00000126456	IRF3	Activated	2.356	0.0459	CCL4,CD274,CDH11,CXCL10,FN1,NT5C3A,SAP30
	compound SI-1			0.046	FKBP5
	compound SI-2			0.046	FKBP5
	PDGF receptor tyrosine kinase inhibitor IV			0.046	FN1
	leukotriene E4			0.046	CCL4
	8-cyclopentyl-1,3-dipropylxanthine			0.046	HEY1
	chloride			0.046	SLC26A4
	mineralocorticoid			0.046	SLC26A4
	DPTIP			0.046	CXCL10
	Tropomyosin			0.046	TPM1
ENSG00000255248	MIR100HG			0.046	FN1
	DCPIB			0.046	CXCL10
	dietary fat derivative			0.046	APOB
ENSG00000188687	SLC4A5			0.046	SPTBN1
	MAGEA11			0.046	FKBP5
ENSG00000275342	PRAG1			0.046	HEY1
ENSG00000257621	PSMA3-AS1			0.046	SPIN1
ENSG00000101346	POFUT1			0.046	NOTCH2
ENSG00000023041	ZDHHC6			0.046	FLT3
ENSG00000171017	LRRC8E			0.046	CXCL10
ENSG00000090661	CERS4			0.046	CERS2
ENSG00000171462	DLK2			0.046	HEY1
ENSG00000168701	TMEM208			0.046	TRPC6
ENSG00000150893	FREM2			0.046	FREM1
ENSG00000152484	USP12			0.046	AR
	RPS6KA			0.046	FN1
ENSG00000087448	KLHL42			0.046	FN1
ENSG00000104331	BPNT2			0.046	HEY1
ENSG00000101882	NKAP			0.046	ST8SIA6
ENSG00000133313	CNDP2			0.046	CD44
	GW 9508			0.046	CXCL10
ENSG00000172667	ZMAT3			0.046	CD44
ENSG00000147065	MSN			0.046	CD274
ENSG00000166592	RRAD			0.046	ATP2A2
	ITGA8			0.046	GDNF
ENSG00000213853	EMP2			0.046	ITGA5
ENSG00000124225	PMEPA1			0.046	AR
ENSG00000156735	BAG4			0.046	APOB
ENSG00000087191	PSMC5			0.046	LYN
	GAPLINC			0.046	CXCL10
	miR-222-5p (miRNAs w/seed UCAGUAG)			0.046	AR
	mir-368			0.046	AR
	mir-541			0.046	AR
	mir-95			0.046	AR
	miR-615-3p (miRNAs w/seed CCGAGCC)			0.046	AR
	miR-149-3p (and other miRNAs w/seed GGGAGGG)			0.046	AR
	mir-673			0.046	TSC2
ENSG00000181085	MAPK15			0.046	AR
ENSG00000185624	P4HB			0.046	PDIA4
ENSG00000187908	DMBT1			0.046	EFNB2
ENSG00000176105	YES1			0.046	ANXA2
ENSG00000142583	SLC2A5			0.046	SLC9A3
	cobimetinib			0.046	CD44
ENSG00000198026	ZNF335			0.046	MEF2C
ENSG00000168487	BMP1			0.046	DCN
ENSG00000183255	PTTG1IP			0.046	SLC5A5
ENSG00000102317	RBM3			0.046	CD44
	Ank2			0.046	SPTBN1
	silvestrol			0.046	CD274
ENSG00000102981	PARD6A			0.046	ECT2
ENSG00000162645	GBP2			0.046	FN1
	Rbpjl2			0.046	HEY1
ENSG00000164309	CMYA5			0.046	ATP2A2
ENSG00000125482	TTF1			0.046	SLC5A5
ENSG00000112290	WASF1			0.046	EZR
	HECW1			0.046	SLC5A5
	SB-657510			0.046	ATP2A2
ENSG00000161960	EIF4A1			0.046	CD274
	glycine ethyl ester			0.046	NOX1
	BR-4628			0.046	LOX
	mir-297			0.046	AR
	AZD-1208			0.046	CD44
	4-ethylsulfanylphenylmethylene hydantoin			0.046	CD44
	4-hydroxyphenylmethylene hydantoin			0.046	CD44
	navtemadlin			0.046	SCGB1A1
	N-butyryl arginine			0.046	DAG1
	3-hydroxybutyrate arginate			0.046	DAG1
	N6-carboxymethyl-lysine bovine serum albumin			0.046	SERPINB2
	PX-12			0.046	CD274
	methacholine			0.046	FN1
	ODN1411			0.046	CXCL10
	LFM-A13			0.046	IFNGR2
	N-methylsulfonyl-12,12-dibromododec-11-enamide			0.046	FN1
	etodolac			0.046	CD36
	mycophenolate mofetil			0.046	FN1
	arjunolic acid			0.046	COL3A1
	NoxA1ds			0.046	NOX1
	SHetA2			0.046	MKI67
	(-)-gallocatechin gallate			0.046	AR
	Ad-ISF35			0.046	CD274
	lisofylline			0.046	COL4A1
	phosphorothioate oligodeoxynucleotide			0.046	CCL4
	NCGC00378430			0.046	FN1
	IFNB1		1.34	0.047	CCL4,CD274,CXCL10,CXCL9,FBN1,IRAK4,NT5C3A,SERPINB2,SH2D1B
	corticosterone		-1.71	0.0471	APOB,COL3A1,DRD1,FKBP5,GZMB,RELN
	Hdac		0.555	0.0471	ADGRL3,CRABP2,GDNF,NTRK1,ROBO2,TRPC6
ENSG00000147050	KDM6A			0.0473	CD274,CRIP2,GDNF
	SRC (family)			0.0473	CD36,FN1,NOX1
ENSG00000187840	EIF4EBP1			0.0473	CXCL10,IL1RN,SERPINB2
	ADRA1A			0.0473	COL3A1,FN1,LOX
ENSG00000215417	MIR17HG		1.406	0.0474	CD274,GLG1,IL7R,NCSTN,NOTCH2
ENSG00000066336	SPI1		0.277	0.0479	CCL4,CXCL10,GATA2,HK3,IL1RN,IL7R,ITGA5,MEF2C,SPI1
	Cdc42		-0.211	0.0487	GATA2,HSP90AB1,LGR5,SPI1
	Salmonella enterica serotype abortus equi lipopolysaccharide		0.128	0.0493	CCL4,CD274,CLC,HEY1,IL7R,SERPINB2
ENSG00000138623	SEMA7A			0.0493	COL3A1,FN1
	soy isoflavones			0.0493	CCNC,MKI67
	Pde4			0.0493	CD163,FN1
ENSG00000147896	IFNK			0.0493	CXCL10,CXCL9
	4-O-carboxymethylascochlorin			0.0493	APOB,CALR
ENSG00000152127	MGAT5			0.0493	ITGA5,LGR5
	Tnfsf9			0.0493	CD274,CXCL10
	Mir200			0.0493	COL3A1,LOX
ENSG00000075624	ACTB			0.0493	ACTG1,AURKB
ENSG00000102710	SUPT20H			0.0493	CCL4,IL7R
ENSG00000087237	CETP			0.0493	APOB,PDIA4
	4-nitroquinoline-1-oxide			0.0493	AURKB,MKI67
	Ro41-5253			0.0493	CRABP2,NTRK1
	9Z,11E-octadecadienoic acid			0.0493	CD36,IL10RA
	DL-fructose			0.0493	CD36,IRAK4
ENSG00000160179	ABCG1			0.0496	CCL4,CYP7B1,IL10RA
	CCN5			0.0496	CD44,FN1,ITGA5
ENSG00000204256	BRD2			0.0496	IL7R,LY9,NFE2
ENSG00000164754	RAD21			0.0496	CD274,FAT1,ITGA5
	Tcf7		0.053	0.0498	AR,C3orf70,CCL4,CHDH,EPHX1,IL7R,LYN,TOX
	LY294002		-0.194	0.0498	AR,CD274,CD36,CD44,CXCL10,EFNB2,FN1,HSP90AB1,IL1RN,MEF2C,POSTN,SLC5A5,TP53BP1,TPO
	N-acetyl-L-cysteine	Inhibited	-2.619	0.0507	AR,CD274,CD36,CXCL10,GZMB,IRAK4,LTB4R,LY96
	SLC13A1	Activated	2	0.0557	ACTG1,CD163,SLCO1B3,SULT1E1
	genistein		1.892	0.0582	APOB,AR,CD44,CLU,CXCL10,EXT1,GDNF,NOX1,SCPEP1,SIGLEC10,SLC36A1
ENSG00000079277	MKNK1	Inhibited	-2.449	0.0592	ANXA2,CLU,FLNB,PLXNB2,TMBIM6,TP53BP1
	Irgm1		-1.982	0.0671	AURKB,CXCL10,MKI67,NCAPG
ENSG00000016082	ISL1		1.981	0.0691	FGF13,GNAS,NTRK1,NTRK2
	miR-29b-3p (and other miRNAs w/seed AGCACCA)		1.941	0.0711	COL3A1,COL4A1,FBN1,NAV3
ENSG00000207562	mir-34		1.941	0.0711	AR,FN1,HEY1,NOTCH2
ENSG00000185338	SOCS1	Inhibited	-2.19	0.0716	CD200R1,CD274,CD44,CXCL10,FKBP5
	hemin		1.987	0.0732	CD163,FN1,HDAC9,HSP90AB1
ENSG00000239697	TNFSF12		1.929	0.0862	ADAM8,CXCL10,HEY1,MEF2C
	caffeic acid phenethyl ester		-1.982	0.0908	CCNC,CD44,CXCL10,MKI67
ENSG00000096717	SIRT1		-1.903	0.0931	AURKB,CD36,CLCA1,EPDR1,FN1,HCK,HJURP,MEF2C,MLLT1,NTRK2,TSC2
	laquinimod	Activated	2	0.0931	FKBP5,GPT2,SERPINB2,SLC9A3
ENSG00000125384	PTGER2	Activated	2	0.0955	ASPM,CXCL10,ECT2,MKI67
	POU4F1		1.961	0.0955	FGF13,GNAS,NTRK1,NTRK2
	PI3K (family)		1.969	0.1	CD274,CXCL10,CXCL9,PTGS1
ENSG00000128272	ATF4	Inhibited	-2.219	0.104	CALR,CANX,DDR2,FN1,PEG3,TBC1D16
	lenalidomide		-1.915	0.105	ACTG1,CEP72,FN1,FZD7,GZMB,SPI1,USP9X
ENSG00000099985	OSM		-1.992	0.106	ANXA2,ATP2B4,ATP9A,COL3A1,CXCL10,ECM2,EPHB2,FN1,NEDD4,TMBIM6,TPM1,TPO,USP9X
ENSG00000175387	SMAD2		-1.969	0.113	COL3A1,FN1,GZMB,TPM1
	GH1		-1.982	0.121	CLU,FN1,GATA2,SLCO1B3
ENSG00000115738	ID2	Inhibited	-2.219	0.142	AURKB,CD44,IFNGR2,IL10RA,IL7R,NTRK2
ENSG00000112033	PPARD	Inhibited	-2.137	0.193	APOB,CD33,CD36,CYP7B1,FN1,OXCT1,PER3
ENSG00000008710	PKD1	Inhibited	-2.236	0.23	GATM,HDAC9,LOX,SSTR2,TENM2
ENSG00000110092	CCND1		1.96	0.276	AR,ASPM,CD44,FZD7,HJURP,LINC00667,TSC2
	bexarotene	Activated	2	0.361	DRD1,GDNF,NTRK2,PER2
ENSG00000148737	TCF7L2	Inhibited	-2	1	ADD1,AR,CD44,CERS2,FN1
