# Supplementary material for: Multi-omics in nasal epithelium reveals three axes of dysregulation for asthma risk in the African Diaspora populations
Source: Nat Commun. 2024 May 28;15:4546. doi: 10.1038/s41467-024-48507-7 (PMC11133339; doi:10.1038/s41467-024-48507-7)
Supplement: Supplementary file 6 — Source Data [file 41467_2024_48507_MOESM6_ESM.zip › Source Data/SourceData_Figure_S1.xlsx]

## Sheet: 1A
AFR	AMR	EUR	Site_Pop
0.830791	0.012544	0.156665	WashingtonDC
0.915527	1e-05	0.084463	Barbados
0.347942	0.027001	0.625057	Brazil
0.86595	1e-05	0.13404	Denver
0.849943	1e-05	0.150047	Barbados
0.61641	0.038526	0.345064	Brazil
0.99998	1e-05	1e-05	Nigeria
0.910009	1e-05	0.089981	Baltimore
0.796277	0.036962	0.166761	Chicago
0.99998	1e-05	1e-05	Nigeria
0.9279	0.01196	0.06014	Denver
0.78868	0.002671	0.208649	Baltimore
0.40535	0.013716	0.580934	Chicago
0.888202	1e-05	0.111788	Barbados
0.99998	1e-05	1e-05	WashingtonDC
0.827054	0.010264	0.162682	Denver
0.537845	0.223658	0.238497	WashingtonDC
0.682324	0.00737	0.310305	Chicago
0.920517	1e-05	0.079473	Barbados
0.99998	1e-05	1e-05	Nigeria
0.374624	0.000699	0.624677	Brazil
0.95397	0.006008	0.040023	Baltimore
0.792455	0.032973	0.174572	Denver
0.923051	0.001156	0.075793	WashingtonDC
0.271589	0.021576	0.706835	Brazil
0.99998	1e-05	1e-05	Nigeria
0.812317	0.011036	0.176647	Barbados
0.850869	1e-05	0.149121	Chicago
0.834292	1e-05	0.165698	Baltimore
0.908305	0.005601	0.086094	Chicago
0.8818	1e-05	0.11819	Barbados
0.74099	0.02693	0.23208	WashingtonDC
0.99998	1e-05	1e-05	Nigeria
0.448113	0.069212	0.482675	Brazil
0.791088	1e-05	0.208902	Denver
0.804205	0.025115	0.17068	Baltimore
0.693043	0.010393	0.296564	Chicago
0.964539	1e-05	0.035451	Barbados
0.678795	0.005702	0.315503	Denver
0.821526	0.015022	0.163451	WashingtonDC
0.715689	0.022807	0.261504	Chicago
0.899395	0.008079	0.092526	Baltimore
0.620295	0.059219	0.320486	Brazil
0.99998	1e-05	1e-05	Nigeria
0.626759	0.069233	0.304008	Brazil
0.646151	0.029761	0.324088	Chicago
0.99998	1e-05	1e-05	Nigeria
0.30456	0.116329	0.57911	Denver
0.857631	0.010156	0.132213	WashingtonDC
0.441806	0.073661	0.484533	Denver
0.470495	0.110185	0.41932	Brazil
0.99998	1e-05	1e-05	Nigeria
0.868481	1e-05	0.131509	Barbados
0.99998	1e-05	1e-05	Nigeria
0.797412	1e-05	0.202578	WashingtonDC
0.809481	0.003512	0.187006	Chicago
0.810571	0.026857	0.162572	Baltimore
0.99998	1e-05	1e-05	Nigeria
0.910425	1e-05	0.089565	Barbados
0.911754	0.032888	0.055357	Brazil
0.662899	1e-05	0.337091	Denver
0.99998	1e-05	1e-05	WashingtonDC
0.868106	1e-05	0.131884	Baltimore
0.915562	1e-05	0.084428	Chicago
0.531179	0.055334	0.413487	Brazil
0.82878	0.027632	0.143588	Denver
0.276402	0.179833	0.543765	Denver
0.681851	0.015168	0.302981	WashingtonDC
0.875738	1e-05	0.124252	Barbados
0.99998	1e-05	1e-05	Nigeria
0.814086	0.035976	0.149938	Chicago
0.912042	1e-05	0.087948	Baltimore
0.829507	0.006838	0.163655	Baltimore
0.926442	0.015525	0.058032	Chicago
0.865413	0.00753	0.127057	Barbados
0.820223	0.032392	0.147385	Denver
0.388271	0.014685	0.597045	Brazil
0.99998	1e-05	1e-05	Nigeria
0.884839	0.015041	0.10012	WashingtonDC
0.99998	1e-05	1e-05	Nigeria
0.856653	0.012664	0.130683	Chicago
0.781579	1e-05	0.218411	Barbados
0.470479	0.0074	0.522121	WashingtonDC
0.551499	1e-05	0.448491	Denver
0.940349	1e-05	0.059641	Barbados
0.833417	0.011768	0.154814	Baltimore
0.874053	0.003726	0.122221	Baltimore
0.99998	1e-05	1e-05	Chicago
0.468424	0.039107	0.492469	Brazil
0.972131	2e-05	0.027849	Barbados
0.777785	1e-05	0.222205	Chicago
0.99998	1e-05	1e-05	Nigeria
0.883662	0.006367	0.109971	Denver
0.785169	1e-05	0.214821	Chicago
0.782905	1e-05	0.217085	Barbados
0.688758	1e-05	0.311232	Baltimore
0.99998	1e-05	1e-05	Nigeria
0.423993	0.059458	0.516549	Brazil
0.613299	1e-05	0.386691	Brazil
0.834685	0.011052	0.154263	Baltimore
0.84088	0.017941	0.141179	Denver
0.99998	1e-05	1e-05	Nigeria
0.751201	1e-05	0.248789	WashingtonDC
0.892363	0.005061	0.102576	Baltimore
0.955028	0.009638	0.035334	Chicago
0.308492	0.071853	0.619655	Brazil
0.99998	1e-05	1e-05	Nigeria
0.55916	0.251269	0.189571	Denver
0.30346	0.259025	0.437515	Denver
0.859527	0.018081	0.122392	Barbados
0.947609	0.032478	0.019913	WashingtonDC
0.967569	0.009043	0.023387	Nigeria
0.697304	0.014248	0.288447	Barbados
0.862832	0.019955	0.117213	Baltimore
0.918812	1e-05	0.081178	WashingtonDC
0.898066	1e-05	0.101924	Chicago
0.95039	0.008109	0.0415	Barbados
0.930255	1e-05	0.069735	Barbados
0.455497	0.05521	0.489293	Brazil
0.99998	1e-05	1e-05	Nigeria
0.99998	1e-05	1e-05	WashingtonDC
0.45734	0.211748	0.330911	Denver
0.851957	0.01424	0.133803	Baltimore
0.779548	0.009991	0.210461	Chicago
0.99998	1e-05	1e-05	Nigeria
0.681635	1e-05	0.318355	WashingtonDC
0.329035	0.058617	0.612348	Brazil
0.972029	0.001915	0.026056	WashingtonDC
0.925839	1e-05	0.074151	Barbados
0.870243	0.015463	0.114294	Chicago
0.838789	1e-05	0.161201	Chicago
0.600678	0.007379	0.391943	Denver
0.875487	1e-05	0.124503	Barbados
0.99998	1e-05	1e-05	Nigeria
0.590042	0.047525	0.362433	Brazil
0.963413	0.002962	0.033626	Baltimore
0.873855	1e-05	0.126135	Baltimore
0.717858	0.050618	0.231524	Brazil
0.78726	0.014052	0.198689	Chicago
0.808896	0.01208	0.179024	Barbados
0.99998	1e-05	1e-05	Nigeria
0.878025	1e-05	0.121965	WashingtonDC
0.709496	1e-05	0.290494	Baltimore
0.99998	1e-05	1e-05	Chicago
0.99998	1e-05	1e-05	Nigeria
0.507228	1e-05	0.492762	Denver
0.44892	0.159805	0.391275	WashingtonDC
0.99998	1e-05	1e-05	Barbados
0.896609	0.034789	0.068603	Baltimore
0.397926	0.029653	0.572421	Brazil
0.719314	1e-05	0.280676	Chicago
0.845419	0.028635	0.125947	Denver
0.99998	1e-05	1e-05	WashingtonDC
0.99998	1e-05	1e-05	Nigeria
0.829908	0.009214	0.160879	Denver
0.886227	0.00657	0.107203	Baltimore
0.533748	0.077878	0.388374	Brazil
0.99998	1e-05	1e-05	Nigeria
0.739219	0.029153	0.231628	WashingtonDC
0.921429	0.018856	0.059715	Chicago
0.684309	1e-05	0.315681	Barbados
0.99998	1e-05	1e-05	Nigeria
0.880288	0.021778	0.097934	Denver
0.254209	0.072124	0.673666	Brazil
0.822961	0.008	0.169039	Chicago
0.954297	1e-05	0.045693	Barbados
0.830099	0.003068	0.166832	Baltimore
0.824559	0.016144	0.159297	Chicago
0.971782	0.007023	0.021195	Baltimore
0.527588	0.04459	0.427822	Brazil
0.838787	0.006476	0.154737	WashingtonDC
0.849132	0.014608	0.13626	Denver
0.99998	1e-05	1e-05	Nigeria
0.879008	0.016844	0.104148	Barbados
0.99998	1e-05	1e-05	WashingtonDC
0.840525	0.008667	0.150808	Denver
0.318304	0.238557	0.443138	Brazil
0.99998	1e-05	1e-05	Nigeria
0.822165	0.015186	0.162649	Chicago
0.791953	0.008705	0.199342	Baltimore
0.912391	0.011316	0.076293	Barbados
0.783745	0.045998	0.170256	Brazil
0.864762	1e-05	0.135228	Chicago
0.99998	1e-05	1e-05	Nigeria
0.99998	1e-05	1e-05	Nigeria
0.849931	0.024861	0.125208	Denver
0.482128	0.012527	0.505344	WashingtonDC
0.923808	1e-05	0.076182	Chicago
0.82389	0.00962	0.16649	Denver
0.274266	0.112189	0.613545	Denver
0.99998	1e-05	1e-05	WashingtonDC
0.99998	1e-05	1e-05	Nigeria
0.889621	0.001808	0.108571	Barbados
0.841026	0.015172	0.143802	Baltimore
0.630349	0.027951	0.3417	Brazil
0.741806	1e-05	0.258184	Chicago
0.479327	0.214358	0.306315	Denver
0.855185	0.002657	0.142157	Barbados
0.99998	1e-05	1e-05	Nigeria
0.8152	0.002375	0.182425	Baltimore
0.783926	0.026772	0.189302	WashingtonDC
0.99998	1e-05	1e-05	WashingtonDC
0.99998	1e-05	1e-05	Nigeria
0.858991	0.007409	0.133599	Denver
0.876384	0.000107	0.123508	Baltimore
0.989456	0.007972	0.002571	Barbados
0.67959	0.02429	0.29612	Brazil
0.917105	1e-05	0.082885	WashingtonDC
0.666997	0.022888	0.310116	Chicago
0.783842	0.034134	0.182024	Brazil
0.270677	0.260792	0.468531	Baltimore
0.824051	1e-05	0.175939	Barbados
0.99998	1e-05	1e-05	Nigeria
0.417186	0.138017	0.444798	Denver
0.367592	0.013849	0.61856	Denver
0.816509	0.028693	0.154798	Baltimore
0.99998	1e-05	1e-05	Nigeria
0.819223	0.004075	0.176702	Chicago
0.851705	0.019045	0.12925	Barbados
0.873864	0.008187	0.117949	WashingtonDC
0.479161	0.055193	0.465646	Brazil
0.845795	1e-05	0.154195	Barbados
0.771516	0.005542	0.222942	Brazil
0.88442	0.01699	0.09859	Baltimore
0.915617	1e-05	0.084373	Barbados
0.766621	1e-05	0.233369	Denver
0.849144	0.013849	0.137008	Chicago
0.99998	1e-05	1e-05	WashingtonDC
0.99998	1e-05	1e-05	Nigeria
0.767141	0.000683	0.232176	Chicago
0.568009	0.016564	0.415427	Brazil
0.847431	1e-05	0.152559	Chicago
0.803277	0.016353	0.180369	Denver
0.8064	1e-05	0.19359	Denver
0.6977	1e-05	0.30229	Baltimore
0.843984	1e-05	0.156006	Barbados
0.668951	0.030754	0.300295	Brazil
0.99998	1e-05	1e-05	Nigeria
0.89087	0.012393	0.096737	Chicago
0.487514	0.066339	0.446147	Brazil
0.838991	0.003858	0.157151	Baltimore
0.779722	0.016287	0.203991	Denver
0.803262	0.004251	0.192487	Baltimore
0.856847	0.00869	0.134463	Denver
0.856367	1e-05	0.143623	Barbados
0.99998	1e-05	1e-05	Nigeria
0.426391	0.100128	0.473481	Brazil
0.743525	0.030937	0.225538	Chicago
0.99998	1e-05	1e-05	Nigeria
0.775391	0.014328	0.210281	Chicago
0.99998	1e-05	1e-05	WashingtonDC
0.99998	1e-05	1e-05	Nigeria
0.999973	1.7e-05	1e-05	Barbados
0.99998	1e-05	1e-05	WashingtonDC
0.927206	0.026797	0.045997	Brazil
0.99998	1e-05	1e-05	Nigeria
0.455522	0.014222	0.530256	Denver
0.99998	1e-05	1e-05	Chicago
0.821777	0.012091	0.166131	Baltimore
0.947984	0.007782	0.044234	Barbados
0.90629	0.013544	0.080165	Barbados
0.806245	0.030521	0.163234	Brazil
0.903554	0.010809	0.085637	WashingtonDC
0.855895	0.016848	0.127257	Denver
0.93025	1e-05	0.06974	Chicago
0.311475	0.125488	0.563037	Brazil
0.785435	0.009256	0.205309	Chicago
0.99998	1e-05	1e-05	Nigeria
0.912839	0.000901	0.086261	Barbados
0.774246	0.027229	0.198525	Baltimore
0.799097	1e-05	0.200893	Denver
0.882911	0.007856	0.109233	WashingtonDC
0.857138	0.030773	0.112089	Denver
0.922411	0.012306	0.065283	Barbados
0.780551	0.013489	0.205961	Denver
0.879105	0.006952	0.113943	Chicago
0.99998	1e-05	1e-05	Nigeria
0.528508	0.016021	0.455471	Brazil
0.835964	0.013284	0.150752	Baltimore
0.544453	0.040037	0.415511	Brazil
0.283068	0.027542	0.689391	Denver
0.953423	0.013576	0.033001	Barbados
0.99998	1e-05	1e-05	Nigeria
0.829979	0.131969	0.038052	WashingtonDC
0.827131	0.000234	0.172635	Chicago
0.999972	1.8e-05	1e-05	Nigeria
0.694286	0.042865	0.262849	Baltimore
0.577384	0.006328	0.416288	Chicago
0.99998	1e-05	1e-05	WashingtonDC
0.506307	0.002602	0.49109	Chicago
0.918528	1e-05	0.081462	Barbados
0.660509	1e-05	0.339481	Denver
0.560631	0.046356	0.393013	Brazil
0.99998	1e-05	1e-05	Nigeria
0.842988	0.011024	0.145988	Baltimore
0.887003	0.005097	0.1079	Chicago
0.445716	0.054284	0.5	Denver
0.093547	0.027588	0.878866	Brazil
0.892182	0.012829	0.094989	Barbados
0.685881	0.013037	0.301082	WashingtonDC
0.89006	0.002972	0.106968	Baltimore
0.99998	1e-05	1e-05	Nigeria
0.859291	0.008407	0.132302	Chicago
0.413722	0.002507	0.583771	Denver
0.953394	1e-05	0.046596	Barbados
0.866236	0.006344	0.12742	Baltimore
0.805902	0.009586	0.184512	Chicago
0.273588	0.017369	0.709044	Brazil
0.99998	1e-05	1e-05	Nigeria
0.705385	0.12653	0.168085	Denver
0.73026	1e-05	0.26973	WashingtonDC
0.800865	0.014748	0.184387	Baltimore
0.376473	0.048663	0.574863	Denver
0.897874	1e-05	0.102116	Barbados
0.605086	0.025861	0.369053	Brazil
0.99998	1e-05	1e-05	Nigeria
0.976525	1e-05	0.023465	WashingtonDC
0.696198	0.017186	0.286616	Denver
0.815443	0.021281	0.163277	Chicago
0.716107	1e-05	0.283883	Baltimore
0.9519	0.008522	0.039578	Barbados
0.850293	0.001396	0.148311	Barbados
0.843464	0.038923	0.117613	Chicago
0.584802	0.077802	0.337396	Brazil
0.99998	1e-05	1e-05	Nigeria
0.771095	1e-05	0.228895	Denver
0.99998	1e-05	1e-05	WashingtonDC
0.868109	0.0054	0.126491	Baltimore
0.99998	1e-05	1e-05	Nigeria
0.77774	0.013439	0.208822	Baltimore
0.884009	0.011843	0.104147	WashingtonDC
0.728507	0.008493	0.262999	Denver
0.428642	0.039706	0.531653	Brazil
0.354017	0.001074	0.644909	Chicago
0.981939	1e-05	0.018051	Barbados
0.373863	0.063451	0.562687	Chicago
0.718761	0.002568	0.278672	WashingtonDC
0.99998	1e-05	1e-05	Nigeria
0.775885	0.005222	0.218892	Baltimore
0.928487	0.010587	0.060926	Barbados
0.99998	1e-05	1e-05	WashingtonDC
0.830078	0.04985	0.120073	Chicago
0.829121	0.016074	0.154805	Denver
0.932292	0.016182	0.051526	Baltimore
0.624445	1e-05	0.375545	Chicago
0.99998	1e-05	1e-05	Nigeria
0.786635	0.029398	0.183966	Chicago
0.393116	0.08914	0.517744	Brazil
0.821235	1e-05	0.178755	WashingtonDC
0.99998	1e-05	1e-05	Nigeria
0.784949	0.019795	0.195256	Baltimore
0.914532	0.014167	0.071301	Barbados
0.894583	0.006175	0.099242	Denver
0.850489	0.020533	0.128978	Denver
0.993698	0.006292	1e-05	WashingtonDC
0.468636	0.174616	0.356748	Brazil
0.908086	0.015805	0.076109	Barbados
0.940924	0.014423	0.044653	Chicago
0.995981	0.004009	1e-05	Nigeria
0.845016	1e-05	0.154974	Denver
0.99998	1e-05	1e-05	WashingtonDC
0.806323	0.017174	0.176503	Chicago
0.99998	1e-05	1e-05	Nigeria
0.648128	0.035938	0.315934	Brazil
0.778802	0.026345	0.194853	Denver
0.951112	0.015692	0.033196	Baltimore
0.899976	0.007944	0.09208	Barbados
0.807243	1e-05	0.192747	WashingtonDC
0.793259	0.027226	0.179515	Chicago
0.918747	1e-05	0.081243	Barbados
0.393961	0.024666	0.581373	Denver
0.764975	1e-05	0.235015	Barbados
0.860469	1e-05	0.139521	Baltimore
0.770144	0.000522	0.229335	Baltimore
0.99998	1e-05	1e-05	Nigeria
0.72558	0.016858	0.257562	Barbados
0.99998	1e-05	1e-05	Nigeria
0.393518	0.042096	0.564386	Brazil
0.863748	0.005907	0.130345	Barbados
0.871442	0.030829	0.097729	Baltimore
0.846488	0.012682	0.140831	WashingtonDC
0.719395	0.006002	0.274603	Baltimore
0.776454	0.015278	0.208268	Denver
0.787187	0.020741	0.192072	Chicago
0.767868	0.008919	0.223213	Baltimore
0.887364	1e-05	0.112626	Barbados
0.87835	1e-05	0.12164	Chicago
0.543584	0.007174	0.449242	Denver
0.99998	1e-05	1e-05	Nigeria
0.79724	0.028947	0.173813	Denver
0.99998	1e-05	1e-05	Nigeria
0.765074	0.047165	0.187761	Denver
0.897305	1e-05	0.102685	WashingtonDC
0.366503	1e-05	0.633487	Brazil
0.892802	0.012969	0.09423	Baltimore
0.797612	0.009923	0.192465	Chicago
0.792527	0.013712	0.193761	WashingtonDC
0.709703	0.017326	0.272971	Chicago
0.286999	0.08363	0.629372	Brazil
0.89958	0.016934	0.083486	Barbados
0.919923	0.006458	0.073619	Denver
0.763875	0.029066	0.207059	Baltimore
0.648398	0.077713	0.273888	Brazil
0.847607	0.004633	0.14776	Baltimore
0.99998	1e-05	1e-05	Nigeria
0.889219	0.005185	0.105595	Denver
0.367705	1e-05	0.632285	Chicago
0.951619	0.009491	0.03889	Barbados
0.846548	1e-05	0.153442	WashingtonDC
0.99998	1e-05	1e-05	Nigeria
0.99998	1e-05	1e-05	Nigeria
0.688617	0.017737	0.293647	Denver
0.788411	0.014872	0.196717	Baltimore
0.903683	0.000698	0.095619	Barbados
0.383207	0.113319	0.503474	Chicago
0.357946	0.023625	0.618429	Brazil
0.73476	0.007349	0.257891	Denver
0.737294	0.025049	0.237657	Chicago
0.882978	0.0077	0.109322	Barbados
0.94198	0.02967	0.02835	Baltimore
0.386836	0.011465	0.601699	Chicago
0.99998	1e-05	1e-05	Nigeria
0.924091	1e-05	0.075899	Barbados
0.724859	0.019124	0.256017	Denver
0.824979	1e-05	0.175011	Chicago
0.887767	0.015312	0.096921	Baltimore
0.485976	0.02481	0.489214	Brazil
0.99998	1e-05	1e-05	Nigeria
0.832049	0.021833	0.146118	WashingtonDC
0.868747	0.004157	0.127096	Chicago
0.788213	0.02082	0.190967	Denver
0.715953	0.070418	0.213629	Barbados
0.818054	1e-05	0.181936	Baltimore
0.99998	1e-05	1e-05	WashingtonDC
0.78484	0.025299	0.189861	Denver
0.99998	1e-05	1e-05	Nigeria
0.428216	0.060394	0.51139	Brazil
0.817698	0.011498	0.170804	Chicago
0.431512	0.057948	0.51054	WashingtonDC
0.622383	0.058311	0.319307	Brazil
0.843328	1e-05	0.156662	Baltimore
0.999974	1.6e-05	1e-05	Nigeria
0.786289	0.006451	0.20726	Barbados
0.683066	0.022503	0.29443	Denver
0.891866	0.017636	0.090497	Barbados
0.912715	0.003088	0.084197	Chicago
0.867733	1e-05	0.132257	Denver
0.99998	1e-05	1e-05	Nigeria
0.99998	1e-05	1e-05	Nigeria
0.74452	0.02703	0.228451	Barbados
0.922604	0.006216	0.07118	Barbados
0.204858	0.023364	0.771778	Brazil
0.803696	0.016664	0.17964	Denver
0.790994	0.010029	0.198977	Baltimore
0.772892	0.024003	0.203104	Chicago
0.922867	0.01356	0.063573	Baltimore
0.805092	0.011796	0.183112	Chicago
0.99998	1e-05	1e-05	Nigeria
0.608454	0.070523	0.321024	Brazil
0.891361	0.035407	0.073233	WashingtonDC
0.932913	0.007997	0.05909	Barbados
0.99998	1e-05	1e-05	Nigeria
0.691633	0.055486	0.25288	Denver
0.99998	1e-05	1e-05	Nigeria
0.873067	1e-05	0.126923	WashingtonDC
0.895222	0.014843	0.089935	Baltimore
0.82715	0.007222	0.165629	Barbados
0.865188	0.0052	0.129612	Chicago
0.45953	0.013344	0.527126	Brazil
0.765541	0.017979	0.21648	Brazil
0.795564	0.027808	0.176628	Denver
0.880856	0.009028	0.110116	Chicago
0.83098	0.011333	0.157688	Barbados
0.498118	0.057581	0.444301	Brazil
0.99998	1e-05	1e-05	WashingtonDC
0.881081	0.012358	0.10656	Baltimore
0.99998	1e-05	1e-05	Nigeria
0.809461	0.008694	0.181845	Denver
0.937554	1e-05	0.062436	Chicago
0.91081	0.01574	0.07345	Barbados
0.758738	0.014259	0.227003	Brazil
0.603412	0.051874	0.344714	Brazil
0.864512	0.008103	0.127386	Baltimore
0.99998	1e-05	1e-05	WashingtonDC
0.99998	1e-05	1e-05	Nigeria
0.810065	0.014574	0.175361	Chicago
0.41006	0.16699	0.42295	Denver
0.77106	0.065103	0.163836	Chicago
0.875982	0.009567	0.114451	Barbados
0.99998	1e-05	1e-05	Nigeria
0.99998	1e-05	1e-05	Barbados
0.639813	0.059149	0.301038	Brazil
0.99998	1e-05	1e-05	WashingtonDC
0.881161	0.014449	0.10439	Denver
0.99998	1e-05	1e-05	Chicago
0.98861	1e-05	0.01138	WashingtonDC
0.834049	0.012084	0.153867	Baltimore
0.572443	0.1538	0.273757	Denver
0.909393	0.004723	0.085885	Chicago
0.885365	1e-05	0.114625	Barbados
0.494243	0.052602	0.453155	Brazil
0.665243	0.014059	0.320698	Baltimore
0.99998	1e-05	1e-05	WashingtonDC
0.700651	0.044115	0.255235	Brazil
0.868155	1e-05	0.131835	Barbados
0.99998	1e-05	1e-05	Nigeria
0.749063	0.006632	0.244305	Chicago
0.855245	1e-05	0.144745	Denver
0.9191	0.030522	0.050378	Baltimore
0.913833	1e-05	0.086157	Barbados
0.88022	0.009262	0.110518	Denver
0.999975	1.5e-05	1e-05	Nigeria
0.382666	0.010105	0.607229	Denver
0.515297	0.022452	0.462251	WashingtonDC
0.600118	0.084876	0.315006	Brazil
0.775232	0.006604	0.218164	Baltimore
0.99998	1e-05	1e-05	Chicago
0.867486	0.026311	0.106203	Denver
0.830925	0.032964	0.136111	Baltimore
0.994953	0.005037	1e-05	Nigeria
0.760325	0.036917	0.202759	Barbados
0.276632	0.166727	0.55664	Brazil
0.756402	0.013173	0.230425	Baltimore
0.467909	0.019312	0.512778	WashingtonDC
0.856334	0.021793	0.121873	Chicago
0.99998	1e-05	1e-05	Nigeria
0.821988	0.008895	0.169117	Barbados
0.93792	0.005975	0.056105	Baltimore
0.66065	0.113434	0.225916	Brazil
0.960933	1e-05	0.039057	Barbados
0.346589	0.045167	0.608244	Brazil
0.88308	1e-05	0.11691	Denver
0.828279	0.006428	0.165293	Chicago
0.99998	1e-05	1e-05	Nigeria
0.99998	1e-05	1e-05	Nigeria
0.864883	0.027988	0.107129	Barbados
0.764737	0.027433	0.20783	Chicago
0.832092	1e-05	0.167898	Baltimore
0.99998	1e-05	1e-05	Nigeria
0.805323	0.001678	0.192999	Barbados
0.707595	0.02639	0.266015	Brazil
0.99998	1e-05	1e-05	Denver
0.99998	1e-05	1e-05	WashingtonDC
0.926003	0.013374	0.060623	Baltimore
0.279462	0.112078	0.608461	Brazil
0.825668	0.017932	0.156401	WashingtonDC
0.784073	1e-05	0.215917	Barbados
0.711533	1e-05	0.288457	Chicago
0.846606	0.02819	0.125204	Chicago
0.466134	0.31406	0.219806	Denver
0.99998	1e-05	1e-05	Nigeria
0.847265	1e-05	0.152725	Barbados
0.99998	1e-05	1e-05	Nigeria
0.317194	0.205832	0.476974	Denver
0.903736	0.008949	0.087315	WashingtonDC
0.977366	1e-05	0.022624	Baltimore
0.460785	0.131786	0.40743	Brazil
0.327067	0.037825	0.635109	Brazil
0.963082	0.014228	0.02269	Barbados
0.682328	0.012038	0.305634	WashingtonDC
0.935644	0.00236	0.061996	Denver
0.828956	0.007368	0.163676	Chicago
0.807316	1e-05	0.192674	Denver
0.912929	1e-05	0.087061	Baltimore
0.83516	0.031069	0.133771	Denver
0.738323	0.059146	0.202532	Brazil
0.729621	1e-05	0.270369	Barbados
0.961595	1e-05	0.038395	Chicago
0.99998	1e-05	1e-05	Nigeria
0.836236	0.015803	0.147961	WashingtonDC
0.99998	1e-05	1e-05	Nigeria
0.906011	0.012386	0.081602	Barbados
0.636749	0.008404	0.354848	Denver
0.824336	0.037038	0.138625	Chicago
0.917926	0.007519	0.074555	Baltimore
0.665229	0.01714	0.317631	WashingtonDC
0.635003	0.105521	0.259475	Brazil
0.860969	0.033592	0.10544	Chicago
0.687681	0.038537	0.273782	Brazil
0.99998	1e-05	1e-05	Nigeria
0.549941	0.030617	0.419442	Brazil
0.99998	1e-05	1e-05	Baltimore
0.580312	0.033099	0.386589	Denver
0.662055	0.000453	0.337493	WashingtonDC
0.99998	1e-05	1e-05	Nigeria
0.851661	1e-05	0.148329	Barbados
0.905799	1e-05	0.094191	Baltimore
0.99998	1e-05	1e-05	Nigeria
0.68599	0.097403	0.216607	Chicago
0.99998	1e-05	1e-05	WashingtonDC
0.650136	0.006514	0.343349	Denver
0.99998	1e-05	1e-05	Nigeria
0.973596	1e-05	0.026394	Barbados
0.816547	0.023219	0.160234	WashingtonDC
0.99998	1e-05	1e-05	Denver
0.31995	0.005582	0.674468	Chicago
0.494547	0.049998	0.455455	Brazil
0.870654	0.00721	0.122135	Barbados
0.870692	0.014013	0.115296	Baltimore
0.99998	1e-05	1e-05	Nigeria
0.874297	0.045044	0.080659	Baltimore
0.901469	1e-05	0.098521	Barbados
0.87655	0.005213	0.118238	Chicago
0.27384	0.088964	0.637196	Brazil
0.890573	1e-05	0.109417	Barbados
0.903388	0.008028	0.088584	Baltimore
0.681248	0.080402	0.23835	Denver
0.810065	0.028967	0.160968	Denver
0.379692	0.034012	0.586296	Brazil
0.874081	0.005663	0.120256	Barbados
0.99998	1e-05	1e-05	Nigeria
0.875862	0.000504	0.123633	Barbados
0.803974	1e-05	0.196016	Denver
0.745389	0.043131	0.21148	Brazil
0.820316	0.00451	0.175174	WashingtonDC
0.943511	1e-05	0.056479	Barbados
0.99998	1e-05	1e-05	Nigeria
0.953248	1e-05	0.046742	Chicago
0.467972	0.034941	0.497087	Brazil
0.697606	0.063703	0.238691	Denver
0.778857	0.043035	0.178108	Chicago
0.653513	1e-05	0.346477	Denver
0.51603	0.164941	0.319029	Denver
0.789626	0.013532	0.196842	Denver
0.780024	0.020354	0.199622	WashingtonDC
0.350066	0.144293	0.505642	Brazil
0.947708	0.009156	0.043136	Denver
0.916315	1e-05	0.083675	WashingtonDC
0.997071	0.002919	1e-05	WashingtonDC
0.269143	0.098136	0.632721	Brazil
0.795548	1e-05	0.204442	Chicago
0.942987	1e-05	0.057003	Barbados
0.306908	0.084572	0.60852	Brazil
0.807095	1e-05	0.192895	Chicago
0.212909	0.008299	0.778792	Barbados
0.8166	0.005698	0.177702	Baltimore
0.99998	1e-05	1e-05	Nigeria
0.730972	0.017109	0.251919	Denver
0.759106	0.032556	0.208337	Brazil
0.450714	0.035799	0.513487	Brazil
0.854833	0.003688	0.14148	Barbados
0.99998	1e-05	1e-05	WashingtonDC
0.552052	0.054431	0.393516	Brazil
0.87685	1e-05	0.12314	Barbados
0.99998	1e-05	1e-05	WashingtonDC
0.810197	1e-05	0.189793	WashingtonDC
0.775347	0.004987	0.219665	Denver
0.47439	0.063592	0.462018	Brazil
0.48073	0.134163	0.385107	Brazil
0.200983	0.047122	0.751894	Brazil
0.560107	0.035202	0.40469	Brazil
0.99998	1e-05	1e-05	Nigeria
0.210969	0.012657	0.776374	Denver
0.929076	1e-05	0.070914	Baltimore
0.852272	0.027217	0.120511	WashingtonDC
0.62878	0.156521	0.214699	Denver
0.853617	1e-05	0.146373	Baltimore
0.83861	0.015377	0.146013	Baltimore
0.754746	0.001336	0.243918	Baltimore
0.521582	0.060497	0.417921	Brazil
0.869507	1e-05	0.130483	Baltimore
0.832239	1e-05	0.167751	Baltimore
0.916907	1e-05	0.083083	Baltimore
0.629519	0.048604	0.321877	Brazil
0.453439	0.043268	0.503292	Brazil
0.689709	0.035984	0.274307	Brazil
0.304782	1e-05	0.695208	Brazil
0.765476	0.015457	0.219067	WashingtonDC
0.870926	0.010366	0.118708	Denver
0.872827	0.0055	0.121673	Chicago
0.99998	1e-05	1e-05	Nigeria
0.99998	1e-05	1e-05	Nigeria
0.939241	0.000868	0.059891	Barbados
1e-05	0.99998	1e-05	AMR
1e-05	0.99998	1e-05	AMR
1e-05	0.99998	1e-05	AMR
1e-05	0.99998	1e-05	AMR
1e-05	0.99998	1e-05	AMR
1e-05	0.99998	1e-05	AMR
1e-05	0.99998	1e-05	AMR
1e-05	0.99998	1e-05	AMR
1e-05	0.99998	1e-05	AMR
1e-05	0.99998	1e-05	AMR
1e-05	0.99998	1e-05	AMR
1e-05	0.99998	1e-05	AMR
1e-05	0.99998	1e-05	AMR
1e-05	0.99998	1e-05	AMR
2e-05	0.99997	1e-05	AMR
1e-05	0.99998	1e-05	AMR
1e-05	0.99998	1e-05	AMR
1e-05	0.99998	1e-05	AMR
1.9e-05	0.999971	1e-05	AMR
1e-05	0.99998	1e-05	AMR
1e-05	0.99998	1e-05	AMR
1e-05	0.99998	1e-05	AMR
1e-05	0.99998	1e-05	AMR
1e-05	0.99998	1e-05	AMR
1e-05	0.075303	0.924687	EUR
1e-05	0.048588	0.951402	EUR
1e-05	0.094421	0.905569	EUR
1e-05	0.099817	0.900173	EUR
1e-05	0.067118	0.932872	EUR
1e-05	0.061925	0.938065	EUR
1e-05	0.053164	0.946826	EUR
1e-05	0.057507	0.942483	EUR
1e-05	0.02446	0.97553	EUR
1e-05	0.048164	0.951826	EUR
1e-05	0.068001	0.931989	EUR
0.001622	0.043782	0.954596	EUR
1e-05	0.054123	0.945867	EUR
1e-05	0.056951	0.943039	EUR
1e-05	0.052315	0.947675	EUR
1e-05	0.036514	0.963476	EUR
1e-05	0.072367	0.927623	EUR
1e-05	0.055116	0.944874	EUR
1e-05	0.026817	0.973173	EUR
1e-05	0.03697	0.96302	EUR
1e-05	0.065461	0.934529	EUR
1e-05	0.033982	0.966008	EUR
1e-05	0.03735	0.96264	EUR
1e-05	0.057119	0.942871	EUR
1e-05	0.051459	0.948531	EUR
1e-05	0.056893	0.943097	EUR
1e-05	0.049884	0.950106	EUR
1e-05	0.071009	0.928981	EUR
1e-05	0.06795	0.93204	EUR
1e-05	0.064676	0.935314	EUR
1e-05	0.043395	0.956595	EUR
1e-05	0.08873	0.91126	EUR
1e-05	0.068039	0.931951	EUR
1e-05	0.066398	0.933592	EUR
1e-05	0.092319	0.907671	EUR
1e-05	0.05212	0.94787	EUR
1e-05	0.079235	0.920755	EUR
1e-05	0.022043	0.977947	EUR
1e-05	0.042979	0.957011	EUR
1e-05	0.073104	0.926886	EUR
1e-05	0.066256	0.933734	EUR
1e-05	1e-05	0.99998	EUR
0.040643	1e-05	0.959347	EUR
0.015838	1e-05	0.984152	EUR
0.030139	1e-05	0.969851	EUR
1e-05	0.99998	1e-05	AMR
1e-05	0.99998	1e-05	AMR
1e-05	0.92909	0.0709	AMR
2e-05	0.99997	1e-05	AMR
1e-05	0.99998	1e-05	AMR
1e-05	0.975466	0.024524	AMR
1e-05	0.958794	0.041196	AMR
1e-05	0.99998	1e-05	AMR
1e-05	0.99998	1e-05	AMR
1e-05	0.99998	1e-05	AMR
1e-05	0.99998	1e-05	AMR
1e-05	0.99998	1e-05	AMR
0.99998	1e-05	1e-05	AFR
0.951068	0.007176	0.041756	AFR
0.99998	1e-05	1e-05	AFR
0.99998	1e-05	1e-05	AFR
0.992742	0.007248	1e-05	AFR
0.959696	0.028575	0.011729	AFR
0.99998	1e-05	1e-05	AFR
0.983522	1e-05	0.016468	AFR
0.988891	1e-05	0.011099	AFR
0.99998	1e-05	1e-05	AFR
0.99998	1e-05	1e-05	AFR
0.99998	1e-05	1e-05	AFR
0.98579	0.004066	0.010144	AFR
0.99998	1e-05	1e-05	AFR
0.987541	1e-05	0.012449	AFR
0.99998	1e-05	1e-05	AFR
0.99998	1e-05	1e-05	AFR
0.99998	1e-05	1e-05	AFR
0.99998	1e-05	1e-05	AFR
0.99998	1e-05	1e-05	AFR
0.981328	1e-05	0.018662	AFR
0.990926	1e-05	0.009064	AFR
0.999759	1e-05	0.000231	AFR
0.99998	1e-05	1e-05	AFR
0.968686	0.000979	0.030336	AFR
0.99998	1e-05	1e-05	AFR
0.955483	1e-05	0.044507	AFR
0.99998	1e-05	1e-05	AFR
0.985819	0.014171	1e-05	AFR
0.96503	0.009762	0.025208	AFR
0.99998	1e-05	1e-05	AFR
0.99998	1e-05	1e-05	AFR
0.993308	1e-05	0.006682	AFR
0.99998	1e-05	1e-05	AFR
0.989007	1e-05	0.010983	AFR
0.99998	1e-05	1e-05	AFR
0.99998	1e-05	1e-05	AFR
0.993557	0.006433	1e-05	AFR
0.99998	1e-05	1e-05	AFR
0.988379	0.011611	1e-05	AFR
0.997221	0.002769	1e-05	AFR
0.997576	0.002414	1e-05	AFR
0.985911	1e-05	0.014079	AFR
0.991914	0.008076	1e-05	AFR
0.988573	0.011417	1e-05	AFR
0.983168	1e-05	0.016822	AFR
0.99998	1e-05	1e-05	AFR
0.978581	0.00478	0.016639	AFR
0.99998	1e-05	1e-05	AFR
0.986622	1e-05	0.013368	AFR
0.989599	1e-05	0.010391	AFR
0.994895	0.005095	1e-05	AFR
0.986897	0.013093	1e-05	AFR
0.990167	0.002418	0.007415	AFR
0.986071	1e-05	0.013919	AFR
0.987208	1e-05	0.012782	AFR
0.99998	1e-05	1e-05	AFR
0.988104	0.01132	0.000576	AFR
0.973457	0.005667	0.020876	AFR
0.99998	1e-05	1e-05	AFR
0.985872	1e-05	0.014118	AFR
0.985555	0.004673	0.009772	AFR
0.991245	0.004837	0.003918	AFR
0.999639	1e-05	0.000351	AFR
0.988688	0.011302	1e-05	AFR
0.989918	1e-05	0.010072	AFR
0.999976	1.4e-05	1e-05	AFR
0.99998	1e-05	1e-05	AFR
0.995125	0.004865	1e-05	AFR
0.976132	0.005013	0.018854	AFR
0.998436	1e-05	0.001554	AFR
0.993255	0.006735	1e-05	AFR
0.977484	1e-05	0.022506	AFR
0.985701	1e-05	0.014289	AFR
0.99998	1e-05	1e-05	AFR
1e-05	0.99998	1e-05	AMR
1e-05	0.99998	1e-05	AMR
1e-05	0.99998	1e-05	AMR
1e-05	0.99998	1e-05	AMR
1e-05	0.99998	1e-05	AMR
1e-05	0.99998	1e-05	AMR
1e-05	0.99998	1e-05	AMR
1e-05	0.99998	1e-05	AMR
1e-05	0.99998	1e-05	AMR
1e-05	0.99998	1e-05	AMR
1e-05	0.99998	1e-05	AMR
1e-05	0.99998	1e-05	AMR
1e-05	0.99998	1e-05	AMR
1e-05	0.99998	1e-05	AMR
0.987559	0.012431	1e-05	AFR
0.974345	0.012658	0.012998	AFR
0.974367	0.006013	0.019619	AFR
0.964331	0.020677	0.014992	AFR
0.961704	0.014455	0.02384	AFR
0.959504	0.004643	0.035853	AFR
0.972551	1e-05	0.027439	AFR
0.963057	1e-05	0.036933	AFR
0.982491	0.003736	0.013774	AFR
0.964149	0.01491	0.020941	AFR
0.964662	1e-05	0.035328	AFR
0.94629	0.008972	0.044738	AFR
0.962985	0.002848	0.034167	AFR
0.964245	0.001576	0.034179	AFR
0.977446	1e-05	0.022544	AFR
0.978989	0.021001	1e-05	AFR
0.977025	1e-05	0.022965	AFR
0.969253	0.003245	0.027501	AFR
0.967175	0.020224	0.012601	AFR
0.979502	1e-05	0.020488	AFR
0.975939	1e-05	0.024051	AFR
0.975781	0.007944	0.016275	AFR
0.97311	1e-05	0.02688	AFR
0.964479	0.010502	0.02502	AFR
0.967872	0.003202	0.028926	AFR
0.975099	0.016779	0.008122	AFR
0.970721	1e-05	0.029269	AFR
0.985473	1e-05	0.014517	AFR
0.952989	1e-05	0.047001	AFR
0.969918	0.003313	0.026768	AFR
0.969443	1e-05	0.030547	AFR
0.982768	1e-05	0.017222	AFR
0.979238	1e-05	0.020752	AFR
0.98035	1e-05	0.01964	AFR
0.96826	1e-05	0.03173	AFR
0.943657	1e-05	0.056333	AFR
0.986247	1e-05	0.013743	AFR
0.97229	1e-05	0.0277	AFR
0.964166	0.012645	0.023188	AFR
0.98389	1e-05	0.0161	AFR
0.962615	0.004362	0.033024	AFR
0.971895	1e-05	0.028095	AFR
0.952494	0.012861	0.034645	AFR
0.979311	0.001216	0.019473	AFR
0.988698	1e-05	0.011292	AFR
0.952807	4.9e-05	0.047144	AFR
0.966676	0.017454	0.01587	AFR
0.963868	1e-05	0.036122	AFR
0.976392	0.002603	0.021005	AFR
0.970948	1e-05	0.029042	AFR
0.98017	0.015337	0.004492	AFR
0.959718	1e-05	0.040272	AFR
0.961096	1e-05	0.038894	AFR
0.974429	0.001768	0.023803	AFR
0.964	1e-05	0.03599	AFR
0.975241	1e-05	0.024749	AFR
0.983989	1e-05	0.016001	AFR
0.970417	0.006185	0.023397	AFR
0.953867	0.000587	0.045546	AFR
0.968237	0.005114	0.026649	AFR
0.962998	0.002369	0.034633	AFR
1e-05	0.002752	0.997238	EUR
1e-05	1e-05	0.99998	EUR
0.00708	0.007899	0.985021	EUR
0.024782	1e-05	0.975208	EUR
1e-05	0.001339	0.998651	EUR
0.001906	1e-05	0.998084	EUR
1.1e-05	1e-05	0.999979	EUR
0.022836	1e-05	0.977154	EUR
0.020813	1e-05	0.979177	EUR
1.1e-05	1e-05	0.999979	EUR
1e-05	1e-05	0.99998	EUR
0.02139	0.016851	0.961758	EUR
0.008526	1e-05	0.991464	EUR
1e-05	0.004638	0.995352	EUR
0.001983	1e-05	0.998007	EUR
1e-05	1e-05	0.99998	EUR
0.004344	1e-05	0.995646	EUR
0.022908	0.016975	0.960116	EUR
1.7e-05	1e-05	0.999973	EUR
1e-05	0.016735	0.983255	EUR
1e-05	1e-05	0.99998	EUR
0.023185	0.002393	0.974421	EUR
1e-05	0.004093	0.995897	EUR
1e-05	0.000533	0.999457	EUR
0.010307	1e-05	0.989683	EUR
0.017813	1e-05	0.982177	EUR
0.003441	0.006623	0.989937	EUR
0.005094	0.034255	0.960651	EUR
1e-05	1e-05	0.99998	EUR
1e-05	0.99998	1e-05	AMR
1e-05	0.99998	1e-05	AMR

## Sheet: 1B Top
PC1	PC2	PC3	Site
-0.0512402	0.0452534	-0.0196077	Washington DC
0.013726	-0.00800962	-0.00541438	Barbados
0.0317809	-0.00987215	-0.00899251	Barbados
-0.030568	0.0620666	-0.0227994	Brazil
-0.0645447	0.012596	-0.00681249	Denver
0.0419886	0.0139482	-0.00746213	Nigeria
-0.0543144	0.00709968	-0.00144869	Brazil
0.00159298	0.00287493	0.00503668	Baltimore
0.0158232	0.0789839	0.253246	Denver
-0.0280327	-0.00780502	-0.0167813	Chicago
-0.0124613	-0.00251286	0.00760829	Washington DC
-0.0270452	-0.0291201	-0.0268166	Denver
-0.0397545	-0.0570381	0.00375895	Chicago
-0.0660322	0.0598409	-0.0335413	Brazil
0.0067245	0.00109484	0.0147426	Denver
0.00626553	0.000767023	0.00676582	Washington DC
0.017336	-0.0135068	0.00376543	Baltimore
-0.0045019	-0.00952812	0.0011417	Baltimore
0.0253055	-0.0231201	-0.00608551	Barbados
-0.111975	-0.107186	0.0467005	Brazil
0.0421474	0.00498124	-0.00948944	Nigeria
0.00422162	0.0152574	-0.00339781	Washington DC
0.0421398	0.00353977	-0.0144204	Nigeria
0.0418653	0.00418245	-0.00923093	Nigeria
-0.114295	0.195911	-0.096388	Denver
0.0201454	0.00409922	-0.00659828	Chicago
0.0179706	-0.00447408	-0.00791937	Barbados
0.00234856	-0.0251836	0.00706941	Chicago
-0.0867048	-0.0886837	0.00954641	Chicago
-0.0709683	-0.0272409	-0.00958922	Brazil
-0.0173277	-0.0263685	-0.00601092	Chicago
-0.0882276	0.0103377	-0.00813454	Denver
0.0229408	0.0280914	-0.00126028	Brazil
0.0104064	-0.0249397	-0.017329	Barbados
-0.0947567	-0.0419002	0.0131256	Brazil
0.0152537	-0.019129	-0.0114137	Barbados
-0.0906176	-0.0865766	0.00625498	Brazil
-0.00699809	-0.00700359	-0.00235732	Denver
0.0422083	-0.00111832	-0.00649282	Nigeria
0.0163554	-0.00161063	-0.015791	Barbados
0.00182834	0.00320926	0.0126122	Denver
0.0282913	0.0129694	0.0123882	Baltimore
0.00806405	-0.0120053	-0.0140545	Chicago
0.00333554	-0.0049219	-0.00139188	Baltimore
-0.00283175	-0.0216939	-0.000329891	Washington DC
0.0423759	-0.00470692	-0.0152916	Washington DC
0.0422493	0.00253848	-0.0110196	Nigeria
-0.0949554	-0.0563781	0.0115725	Brazil
0.00566108	0.0083263	0.000475167	Baltimore
-0.0237163	-0.017121	-0.0178089	Chicago
-0.0423798	0.090235	-0.0219916	Brazil
-0.0020728	-0.0125344	0.0123055	Chicago
0.00760701	0.00225587	-0.00395612	Chicago
0.0126628	-0.0243232	0.000425404	Barbados
0.00488555	0.0146955	0.00413362	Denver
0.0170103	-0.00777139	0.00673072	Chicago
0.0411619	0.00998575	-0.0106772	Nigeria
0.0046961	-0.000349407	-0.00928476	Baltimore
0.0166948	0.00280367	-0.00206793	Chicago
0.0177375	-0.0073187	0.0189406	Baltimore
0.0191639	-0.0183451	0.0110776	Washington DC
0.0239159	-0.00411962	0.00492535	Baltimore
0.00988883	-0.0141449	0.00468434	Baltimore
0.0120194	-0.000889373	0.00666192	Washington DC
0.0222067	-0.00377798	-0.000765754	Baltimore
-0.0329388	0.158441	-0.0624734	Denver
0.0069774	0.00592483	0.0052598	Baltimore
0.00729412	0.0027927	0.00651134	Baltimore
-0.0134446	0.00453832	-0.0186626	Baltimore
-0.0553428	0.000633166	-0.0094817	Brazil
0.0197975	0.00190954	0.0142012	Baltimore
0.0137131	-0.00618676	0.00537408	Denver
0.0126873	0.0101631	-0.00330117	Baltimore
0.0253963	0.00175359	-0.00874671	Barbados
-0.0157999	0.0467688	0.0118176	Brazil
0.0406376	0.00322287	0.00202526	Chicago
-0.0235328	-0.039419	0.00774217	Chicago
-0.00585999	-0.017573	-0.0103126	Chicago
0.0280139	0.00633611	0.00353046	Chicago
-0.0756608	-0.0162027	0.0136762	Brazil
0.00049175	-0.0148431	0.0113697	Chicago
0.00887515	-8.99e-05	-0.00973657	Denver
0.0108645	-0.00133751	-0.00326069	Chicago
0.0410953	0.000249396	-0.00361227	Chicago
-0.00193012	-0.0383763	-0.0103087	Barbados
0.0417263	-0.00411845	-0.00176227	Nigeria
-0.00100357	-0.0129536	-0.0126797	Barbados
-0.0674057	0.0447093	0.357779	Denver
0.0423773	0.00766415	-0.011935	Washington DC
-0.00223894	-0.0273852	0.00240739	Barbados
-0.0667668	0.00680206	0.00620519	Brazil
-0.0265544	-0.0574138	-0.0138242	Baltimore
0.00603945	-0.0131292	8.23e-05	Baltimore
0.0424717	-0.0016275	-0.0124079	Nigeria
-0.019679	-0.0127654	-0.00315137	Barbados
0.0422747	-0.00821419	-0.0207169	Washington DC
-0.093319	-0.085543	0.0271118	Brazil
0.0419895	0.00954765	-0.0124424	Nigeria
0.04127	0.000443694	-0.00115753	Nigeria
0.0342286	-0.00596838	-0.0109333	Barbados
0.00394867	-0.010417	-0.00839194	Denver
-0.0415473	0.0670891	-0.0139984	Denver
-0.0629306	0.0397507	-0.0191892	Denver
0.0335664	0.00883519	0.00636502	Washington DC
-0.0423876	-0.0298734	0.00886823	Brazil
0.0146627	0.00947442	0.104956	Washington DC
0.00722417	-0.0294198	0.0139923	Denver
-0.0567313	-0.0106309	-0.000605795	Denver
-0.0774764	0.00659732	0.0137856	Brazil
0.0414419	0.011934	-0.00548699	Nigeria
0.0151788	0.0542354	0.156888	Washington DC
0.0118414	-0.0235615	0.00256877	Baltimore
0.0263083	-0.00768226	-0.00750272	Barbados
0.0258707	0.0203968	0.00144987	Baltimore
0.0378505	-0.000735219	-0.0044619	Barbados
0.0182401	0.00476238	0.00375863	Baltimore
0.0265777	0.0164686	0.0143223	Barbados
0.0419853	-0.00179811	-0.0106326	Nigeria
-0.0114102	-0.0050818	-0.0176581	Washington DC
0.015157	-0.00817299	0.00024039	Barbados
0.0164858	-0.000432166	0.0055526	Chicago
-0.00129315	-0.0193914	0.0134113	Chicago
0.0148523	-0.0239584	0.00225936	Baltimore
-0.0179011	-0.0251032	-0.000100534	Baltimore
0.0176683	0.013843	-0.00328873	Baltimore
0.00714479	0.0198422	0.036714	Baltimore
-0.0364375	-0.00362806	0.00445343	Brazil
0.029363	0.0165617	-0.0022045	Washington DC
0.0261528	-0.00154975	-0.0135228	Barbados
0.0406609	9.57e-05	0.00104227	Nigeria
0.0129203	0.0104143	0.0139171	Chicago
-0.0865214	-0.00391773	-0.000747719	Brazil
0.0390644	0.00765659	0.0246488	Washington DC
0.0230269	-0.00172048	0.00273899	Chicago
-0.0410512	-0.00544877	0.0351587	Brazil
0.0373806	0.0318665	0.054002	Washington DC
0.0208201	0.00502714	0.00831452	Washington DC
-0.0811339	-0.0227796	-0.00426798	Denver
-0.00929665	-0.0221463	-0.000558478	Chicago
0.0430664	-0.00184456	-0.00791938	Nigeria
0.00972505	-0.0165896	0.0111472	Denver
-0.00406436	0.0471035	-0.0102726	Brazil
0.00321204	-0.0270791	-0.00142638	Denver
-0.0167928	-0.0207082	-0.0186772	Chicago
0.0421751	0.00193671	-0.00945425	Nigeria
-0.0266486	-0.021763	-0.0266117	Chicago
0.000320652	0.0158918	-0.00701874	Baltimore
-0.0486322	0.0355434	0.0113631	Brazil
-0.0120502	-0.0359792	-0.00816502	Washington DC
0.0177095	0.00742179	0.0112504	Denver
0.0344123	0.0222383	0.00807225	Baltimore
-0.0956155	0.246346	-0.111904	Brazil
0.0145423	-0.0146416	-0.0116099	Chicago
-0.0986057	0.0038772	-0.00985701	Denver
-0.0614203	0.0483364	-0.0211004	Denver
0.00990604	0.00446503	0.018592	Denver
0.00970367	0.00156483	0.0148171	Chicago
0.0179801	0.0188056	0.00223124	Chicago
0.0367859	0.0268234	0.0473131	Washington DC
0.00825754	0.0120186	0.0163153	Barbados
0.0144912	0.0173013	-0.000721042	Baltimore
0.00445459	-0.0188201	0.0022411	Chicago
-0.00140675	-0.0337483	-0.00670897	Denver
-0.00128123	-0.0256567	0.00903212	Chicago
0.00998711	-0.00257092	0.00611737	Washington DC
0.0417688	0.0116098	-0.00418584	Nigeria
0.0431734	0.00134628	-0.0168486	Nigeria
-0.103945	0.293464	-0.0126329	Baltimore
0.018396	-0.0196243	-0.0235431	Barbados
-0.00915039	-0.0242903	0.00571199	Denver
-0.00272579	-0.00880826	-0.00402616	Denver
0.0296421	-0.00187463	-0.00434733	Barbados
0.00956268	0.0004656	0.0154901	Denver
0.00787641	-0.026635	0.00345531	Denver
0.0151724	-0.0289241	-0.0015407	Barbados
0.00319986	-0.0102055	0.0042582	Baltimore
0.0365252	-0.00522266	-0.00626911	Barbados
0.000785057	-0.0307695	-0.0252866	Barbados
0.0159486	-0.00922439	0.00877771	Washington DC
-0.0203893	0.00203296	0.043751	Baltimore
-0.000548728	-0.000118769	-0.0050721	Baltimore
0.042296	-0.00389911	-0.00982271	Nigeria
0.000821377	-0.0212575	0.0145286	Baltimore
-0.0101934	-0.0122647	-0.0014781	Washington DC
0.042019	-0.000542787	-0.0095682	Nigeria
-0.0691556	-0.0220863	-0.0303222	Brazil
0.0369581	0.035332	0.0472736	Washington DC
0.00307273	-0.031998	-0.00314352	Chicago
0.0136565	-0.0123034	-0.0120544	Barbados
-0.0680721	-0.0622609	-0.00853894	Washington DC
-0.0268327	0.00580666	0.0162051	Brazil
-0.0683462	0.0192061	-0.0051155	Denver
0.0120775	-0.0160821	-0.0253014	Barbados
0.0402369	0.00240298	-0.00375208	Nigeria
0.00604376	-0.000305281	0.0102311	Barbados
0.017642	0.00659031	-0.0100904	Chicago
-0.0435255	0.0405511	-0.00740334	Brazil
0.0417963	0.00696524	-0.00997185	Washington DC
0.0409106	-2.32e-05	-0.0228782	Chicago
0.0238274	0.0195905	-0.0110209	Baltimore
0.012024	-0.0176099	-0.000915159	Barbados
0.0225237	-0.00562468	0.0132855	Baltimore
0.00963024	-0.00386187	-0.0200548	Barbados
0.0427351	-0.000318847	-0.0235773	Nigeria
0.00265029	-0.0148793	0.0158888	Baltimore
-0.0265161	0.0247473	-0.000317262	Brazil
0.0189354	-0.00734444	-0.0127808	Barbados
0.0425458	0.00101425	-0.0110058	Washington DC
0.0381644	-0.00102553	0.00457251	Barbados
-0.0404005	0.130564	-0.0525567	Denver
0.0150516	-0.000777527	-0.00628675	Barbados
0.0105807	-0.00108349	0.012645	Baltimore
-0.00825073	-0.00518549	0.00783949	Baltimore
0.0307335	0.00439011	-0.0127305	Barbados
0.00346642	-0.00646185	-0.0149112	Baltimore
0.00208052	-0.017028	-0.0018647	Washington DC
0.0416948	-0.00680834	-0.00718393	Washington DC
0.0413421	0.00908264	0.00265178	Nigeria
0.0194277	0.00564225	-0.00267789	Chicago
0.0412165	0.00103928	-0.010367	Nigeria
0.0415774	0.00408777	-0.013428	Nigeria
0.0420232	0.00405867	-0.0134117	Nigeria
-0.077097	0.0609536	0.354079	Washington DC
-0.0947323	-0.0465207	0.00478335	Brazil
-0.00129101	-0.0345471	-0.0105324	Barbados
0.0134341	-0.00671501	-0.00667791	Baltimore
0.00586617	-0.0125813	-0.0155646	Chicago
0.0388531	0.0174298	0.0204394	Washington DC
0.0146386	-0.00142775	-0.0228998	Barbados
-0.00938817	-0.00852324	-0.00322897	Chicago
-0.009035	0.0247978	0.00594453	Barbados
0.0120502	0.0125485	-0.000413836	Denver
-0.0064698	-0.0287755	-0.00492336	Barbados
0.0412414	0.00180984	-0.0115847	Nigeria
0.0263591	0.00858754	0.0133336	Chicago
-0.0705534	0.0303852	-0.0126875	Denver
0.0156601	-0.000316154	0.0107539	Denver
-0.0700053	0.0115305	-0.0257829	Brazil
0.00966244	-0.00813983	0.00435878	Denver
-0.106241	0.146261	-0.0588546	Brazil
0.00305108	-0.00478209	0.000718757	Chicago
-0.0191145	-0.00161344	0.00183309	Brazil
0.0106946	0.000338533	0.000232053	Chicago
0.0203395	-0.0138856	-0.0127719	Barbados
-0.00792996	0.031373	-0.0105967	Chicago
0.0393682	-0.00192789	5.7e-05	Chicago
-0.0495958	0.0942626	-0.0425951	Brazil
0.0416163	-0.00588225	-0.00818596	Nigeria
-0.0584514	0.0566534	-0.0237145	Denver
-0.0066536	0.00213212	-0.00258041	Denver
-0.00823869	-0.0181998	0.00727444	Brazil
0.0161189	-0.0110522	-0.00839049	Barbados
0.0242811	0.0319042	0.00550516	Baltimore
-0.00608695	-0.0195734	-0.0015318	Baltimore
0.00352158	-0.0286775	-0.00655481	Barbados
0.0415509	0.00155938	-0.00602624	Nigeria
0.0406889	0.000745899	-0.00480188	Washington DC
-0.00784775	0.00286043	0.00163712	Washington DC
-0.00787656	0.0122747	-0.00693761	Baltimore
-0.097403	-0.0955398	0.012264	Brazil
0.0258228	-0.00119934	-0.0267625	Barbados
0.0129667	-0.00596726	-0.00823588	Chicago
0.042333	-0.000197146	-0.017499	Nigeria
0.0424726	0.00428529	-0.0154954	Nigeria
0.00267064	0.0101185	-0.0115283	Denver
-0.0194965	-0.0421801	-0.0178431	Chicago
-0.0389352	0.0659534	-0.0176342	Brazil
-0.021746	-0.045834	-0.00107662	Denver
-0.00302111	-0.00111599	-0.00806697	Denver
0.00996596	-0.00396118	-0.000330784	Chicago
-0.0154522	-0.0625332	-0.0305785	Barbados
-0.00398595	-0.00650157	-0.00993815	Chicago
0.0172068	-0.00563058	0.00812613	Washington DC
0.0417928	0.00125601	-0.0146343	Nigeria
0.0107996	0.011149	0.0117816	Baltimore
0.0404354	0.0127271	-0.00161857	Nigeria
-0.011957	-0.0260305	-0.00370792	Chicago
-0.0733102	0.000574525	-0.0023198	Washington DC
0.0256976	-0.00361037	-0.00924092	Barbados
0.0431437	-0.000317226	-0.0147883	Nigeria
0.0208325	0.0121225	0.0105131	Baltimore
-0.00935008	0.0307242	-0.00333865	Denver
-0.109121	-0.0401889	0.00810663	Brazil
0.0420561	0.000757634	-0.0142996	Nigeria
0.0193688	-0.0153245	-0.00188153	Barbados
0.00462197	0.0139364	-0.00817569	Chicago
0.00180413	-0.0128068	-0.00112495	Baltimore
-0.0364088	0.0226711	-0.00640727	Brazil
-0.0436166	0.0340851	-0.026029	Brazil
0.00739324	-0.00383943	-0.0182411	Barbados
0.0129805	-0.00119049	-0.00136718	Denver
-0.0252068	-0.0085835	-0.00470683	Denver
0.0172393	0.0119005	-0.00350451	Baltimore
0.0405523	0.00814789	-0.00104493	Washington DC
0.00123593	-0.00450497	0.00460884	Baltimore
0.0224721	0.00603966	0.00845659	Chicago
-0.00103864	-0.0382753	-0.0057075	Denver
0.0208336	0.0230362	-0.0104023	Washington DC
0.00613247	-0.00486688	0.0183387	Chicago
-0.0841918	-0.0210222	-0.00581613	Chicago
-0.00127307	-0.0282285	-0.0033869	Baltimore
0.0253428	0.0126697	0.0106414	Baltimore
0.0388136	0.00272462	-0.00205111	Nigeria
0.0130588	0.00131872	0.0194114	Denver
0.027985	-0.0228171	0.0074614	Barbados
-0.0756621	-0.0109899	0.0224977	Brazil
0.020029	0.00842913	-0.00559735	Baltimore
0.0231162	0.00705939	-0.0043784	Barbados
0.021933	-0.0357043	-0.0163391	Barbados
-0.0771694	-0.0200731	-0.00906046	Chicago
0.0421076	-0.0031256	-0.00845194	Nigeria
0.0420453	-0.00282121	-0.00924088	Nigeria
-0.000488254	-0.0446616	-0.00510056	Barbados
0.0424777	-0.000999855	-0.0228801	Nigeria
0.0419978	0.00471998	-0.01214	Nigeria
-0.00768127	0.00928165	-0.0132976	Brazil
0.0216479	-0.00054588	0.0133965	Denver
-0.0840173	0.0907025	0.0173591	Chicago
0.00343992	-0.0150155	-0.00391048	Washington DC
-0.0268527	-0.015149	0.00192081	Denver
-0.00647768	0.0137383	-0.0143993	Chicago
-0.0215512	-0.0173527	-0.0265285	Denver
-0.003529	-0.00839804	0.00524971	Denver
0.01302	0.00259355	0.0153761	Chicago
-0.0355679	0.00489039	-0.000584081	Brazil
0.0422943	0.0122251	-0.00515961	Nigeria
-0.0768661	-0.0166417	0.0215246	Brazil
0.0438391	-0.00254882	-0.0124769	Nigeria
-0.0279042	0.0100386	0.0292632	Brazil
-0.10685	-0.0894425	0.0508048	Brazil
0.0271378	-0.00155316	-0.0211293	Barbados
-0.00709338	-0.0266815	-0.00469097	Washington DC
0.0123334	-0.00364458	-0.0109509	Denver
0.010239	-0.0236582	-0.00389651	Barbados
0.0417676	0.00197682	-0.0079361	Nigeria
0.0415344	0.00540328	-0.00299203	Washington DC
-0.00602199	-0.00758708	-0.00921497	Baltimore
0.042793	0.00630513	-0.0083666	Nigeria
0.0100663	0.0091604	-0.00286358	Chicago
-0.00380376	-0.0201488	0.000355725	Baltimore
0.0271721	-0.0150696	-0.00245461	Barbados
-0.0908952	0.0778278	-0.00892498	Brazil
0.00955748	0.00600288	0.00351133	Denver
-0.00727883	-0.0314154	0.00674165	Baltimore
-0.0889089	-0.00678886	0.0346004	Brazil
0.0311469	0.0451125	0.0883039	Washington DC
-0.0458409	0.0393468	-0.000676208	Brazil
0.016524	-0.0098091	-0.00864118	Washington DC
0.0412604	0.0108632	0.00587903	Washington DC
0.0370757	0.0365856	0.0568337	Washington DC
0.0421373	0.00961052	-0.00874994	Nigeria
-0.0033704	0.00407893	-0.00486628	Chicago
0.0130466	-0.0280558	-0.00990987	Barbados
0.0106976	-0.0147098	0.012242	Chicago
-0.0246648	-0.0337089	0.00951912	Denver
0.04188	0.00378032	-0.00905302	Nigeria
-0.0160346	0.0004007	-0.0112882	Denver
0.00747885	0.0217458	-0.0139652	Chicago
-0.0680977	0.160855	-0.0558796	Brazil
0.0246965	-0.00821734	-0.0172363	Barbados
-0.0165622	-0.0461037	-0.015361	Barbados
0.0127542	0.00869344	0.00609473	Baltimore
0.00800404	0.00698317	-0.0112998	Chicago
-0.0121747	-0.0396176	-0.00258057	Denver
-0.081229	-0.0398343	-0.0294734	Brazil
0.00647412	0.00782942	-0.00685625	Denver
-0.000773258	0.00182748	-0.00489896	Baltimore
0.023808	-0.009589	0.00172713	Barbados
-0.0322964	0.020919	0.0049713	Brazil
-0.0781161	-0.0244886	-0.00276147	Denver
-0.0178507	-0.0403149	0.0142969	Baltimore
0.0396924	-0.00552796	0.00181523	Washington DC
-0.0855562	-0.0164422	0.00377148	Chicago
0.0427542	0.00433557	-0.00950618	Nigeria
0.0264082	-0.00442321	-0.00804952	Barbados
0.0289376	0.0166556	-0.00575623	Chicago
-0.00485266	0.0122996	-0.00723673	Denver
-0.00504494	-0.0315876	-0.011163	Barbados
0.00994059	-0.0111852	0.000432221	Baltimore
-0.0115592	-0.0458153	0.0037431	Baltimore
-0.03961	-0.0545175	0.00255073	Chicago
0.0207891	0.00426773	-0.00596916	Baltimore
0.00816764	-0.00480404	-0.0123291	Baltimore
-0.0123161	-0.0183262	-0.00534063	Denver
0.0289294	-0.00405444	-0.00268918	Barbados
0.0414988	0.00950291	-0.00653871	Nigeria
0.015772	0.00390926	0.000339278	Denver
0.00734947	-0.0133726	-0.00789954	Denver
0.000858668	-0.0235265	-0.00771751	Chicago
-0.0281884	0.012557	0.0114346	Brazil
-0.1055	0.0504082	-0.0293924	Brazil
0.0153186	-0.0218537	0.0153607	Washington DC
0.0418531	0.00573464	-0.0115231	Nigeria
0.0373101	0.00326306	0.00387924	Nigeria
-0.0305379	-0.0464182	-0.00733893	Washington DC
0.00139172	-0.0266212	-0.000352213	Baltimore
-0.00454745	-0.0208726	-0.000744927	Chicago
-0.0519498	-0.0108456	0.0205496	Brazil
-0.0194283	-0.0408588	-0.0297069	Baltimore
0.0172345	0.0061502	-0.00502322	Baltimore
-0.119791	-0.118782	0.000583643	Brazil
0.00740753	-0.00299054	-0.023073	Denver
0.0412609	-0.00160707	-0.00326635	Nigeria
0.0414995	-0.00396481	-0.0122578	Nigeria
0.0216674	-0.00974517	-0.0107042	Barbados
-0.108706	-0.132861	-0.00190052	Denver
-0.0397125	-0.0439793	-0.0040771	Chicago
0.0178852	-0.00855697	-0.00254119	Chicago
0.0405632	0.00429492	0.00016134	Nigeria
0.0424088	0.00802686	-0.0118038	Nigeria
-0.0637837	0.0506088	-0.0126501	Brazil
0.0120726	-0.0250923	-0.00622958	Barbados
0.042315	0.00387135	-0.00365771	Nigeria
0.0237704	-0.00294626	-0.0101644	Barbados
-0.00340554	0.00050433	-0.000860494	Denver
0.0388937	0.0285186	0.0276053	Washington DC
0.0131656	0.00518379	-0.00620989	Chicago
-0.0215186	0.0912137	-0.0381221	Denver
0.00601322	-0.0269184	0.0182659	Baltimore
0.0423151	0.00484352	-0.0135532	Nigeria
-0.0658634	-0.0185357	-0.00528212	Denver
0.00140692	0.0144116	-0.0144793	Brazil
0.01496	0.000204189	0.00768153	Chicago
0.0417658	0.00407388	-0.0095835	Nigeria
-0.0712519	8.05e-06	-0.00159486	Chicago
-0.154911	-0.0947931	0.00241211	Brazil
-0.0705388	-0.019004	-0.00449545	Denver
-0.0125225	-0.0093447	-0.0253288	Washington DC
-0.00477631	-0.0184112	0.010186	Denver
-0.0778477	0.0552751	-0.0464668	Brazil
0.0417502	0.00748616	-0.00465436	Chicago
0.0182823	-0.00211459	-0.00790479	Washington DC
-0.00748666	0.00989032	-0.0114419	Baltimore
0.0425239	0.00332151	-0.0092941	Nigeria
0.0108423	0.123877	-0.0420535	Washington DC
0.026415	-0.00399948	0.00596935	Barbados
0.0316528	0.000890148	-0.00207428	Barbados
-0.0025554	-5.44e-05	-0.00248766	Baltimore
0.038084	0.000186067	0.00390296	Barbados
0.00445404	0.012193	0.00938836	Baltimore
0.0114712	-0.00721388	0.0140803	Denver
-0.0589264	-0.0372596	0.00280598	Brazil
-0.00108847	-0.0145782	0.00277848	Chicago
-0.0274166	-0.0364021	-0.0264172	Denver
0.0198373	-0.0024277	-0.0112642	Barbados
-0.0798107	-0.0238486	-0.00749344	Denver
-0.0169426	-0.021313	-0.025005	Chicago
0.0275601	0.00626976	-0.00294358	Barbados
0.0236897	0.00360816	0.0100534	Chicago
0.00700493	-0.00978283	-0.00184573	Baltimore
-0.0479081	0.0382819	0.0140587	Brazil
0.009748	0.000852479	-0.00578637	Baltimore
0.0186259	-0.0185913	0.0025458	Barbados
0.0343311	-0.000931774	-0.00685231	Barbados
0.00548351	0.0222621	0.000256673	Denver
0.0418554	0.006125	-0.00514211	Nigeria
0.0411466	0.000758741	-0.0158006	Nigeria
0.041452	0.00176137	0.0019822	Nigeria
-0.0248103	-0.0311819	-0.0243573	Washington DC
0.0191177	-0.0196132	-0.0143855	Barbados
-0.0275959	-0.0269129	0.0194754	Brazil
0.0418521	-0.00245648	-0.00797229	Nigeria
0.033522	-0.00145418	-0.00861039	Barbados
0.0141477	0.0199085	0.00220754	Baltimore
-0.0142167	-0.0540939	-0.0197424	Barbados
-0.0375753	-0.0285845	-0.0177827	Denver
0.0412627	0.00383374	-0.00376857	Nigeria
0.00895853	-0.028043	-0.0152889	Barbados
0.00390522	-0.00782188	0.00657856	Washington DC
0.0199059	-0.0241577	-0.0034051	Barbados
0.0239519	0.00309528	0.00841657	Denver
0.028049	0.0516495	0.111115	Chicago
0.00732055	0.0202774	-0.0120594	Chicago
-0.0537507	0.0143677	0.0111626	Brazil
0.0183959	-0.00141972	0.00608794	Baltimore
0.0412391	-0.00312177	0.00137774	Denver
0.015554	0.00861098	-0.00256922	Chicago
0.00588849	-0.0173592	-0.00919004	Chicago
0.0233201	0.00450315	-0.000149525	Baltimore
0.0421833	0.000510168	-0.00784858	Baltimore
0.0418065	0.00486356	-0.00773935	Nigeria
-0.100879	-0.0874467	-0.0279481	Chicago
-0.110468	0.00615993	-0.0200208	Brazil
0.0325515	0.000727278	0.00168975	Baltimore
0.00179705	-0.0108326	-0.00350463	Denver
-0.029262	0.0668397	-0.0517469	Chicago
-0.0724781	-0.000156517	-0.00300657	Brazil
0.0204619	-0.0258985	-0.00172987	Barbados
-0.0699021	0.108602	-0.0466704	Brazil
-0.0314551	0.032929	0.1963	Washington DC
0.0146543	-0.0234885	-0.00876048	Barbados
-0.105028	0.028913	0.0313205	Brazil
0.0217528	0.0138095	0.0078157	Baltimore
-0.0370091	0.0777397	-0.0174872	Brazil
-0.032187	-0.0176603	0.00733126	Washington DC
-0.0368169	-0.0309994	-0.015904	Denver
-0.0267619	0.0358589	-0.0198366	Denver
-0.00895487	0.0487526	-0.00862541	Brazil
-0.0937559	0.0911381	-0.0226814	Brazil
-0.00143201	-0.0443675	0.0155139	Chicago
0.0391713	0.0235098	0.0344241	Washington DC
-0.00557411	-0.000269027	-0.0101453	Denver
0.00859594	-0.0106735	0.013323	Washington DC
-0.033013	-0.0396149	-0.00418297	Denver
0.0256428	0.0137369	-0.00644674	Denver
0.0422036	0.00364983	-0.0144592	Nigeria
-0.0543158	-0.00159936	-0.00791042	Brazil
-0.0708515	0.0168477	-0.00485893	Brazil
-0.12978	-0.195188	-0.0786235	Denver
0.026505	-0.0113906	0.00249702	Barbados
0.0229933	0.0172028	0.0001246	Washington DC
-0.0217351	-0.0420158	-0.0242271	Denver
-0.0669767	0.175093	-0.0779673	Brazil
0.0419025	-0.000274701	-0.00971651	Nigeria
-0.0582058	0.152484	-0.0755799	Denver
0.0322347	0.0420971	0.0927362	Washington DC
-0.011915	0.0186639	-0.000149452	Brazil
-0.123853	-0.0911721	-0.0133653	Brazil
0.0278895	0.00352064	0.00786883	Chicago
-0.00461475	-0.00352097	-0.00723412	Denver
-0.114814	-0.000200375	0.0109014	Brazil
-0.0743246	-0.0238906	-0.00924328	Brazil
0.0372648	0.0324788	0.0443938	Washington DC
-0.0907107	-0.068676	0.0129073	Brazil
0.0158742	-0.0180432	-0.0133084	Barbados
-0.0707878	-0.00916643	-0.0272731	Brazil
-0.00366479	-0.019419	-0.0054934	Washington DC
-0.00178981	0.0105631	-0.00496281	Chicago
0.0139327	-0.0201939	-0.0129132	Barbados
0.00394283	-0.0289111	0.00772223	Denver
-0.0220363	0.0238892	-0.0148476	Denver
0.0291513	-0.00847224	0.00598724	Barbados
-0.00246106	-0.0153934	0.00799298	Washington DC
-0.0545747	0.0484715	-0.00757881	Brazil
-0.00673981	0.01552	-0.0311129	Chicago
-0.101503	0.0141755	-0.0271889	Brazil

## Sheet: 1B Bottom
PC1	PC2	PC3	Population
0.0188924	0.0133807	0.00087742	Washington DC
-0.0172436	0.000915921	-0.00109242	Barbados
-0.02622	0.00323059	-0.00601352	Barbados
0.00815373	-0.00784557	0.026743	Brazil
0.0272376	-0.0210348	0.00395202	Denver
-0.0276446	0.00678496	-0.0119707	Nigeria
0.0184128	-0.0184151	0.0347169	Brazil
-0.0126563	-0.0029016	-0.00669189	Baltimore
-0.0196314	0.00628364	0.0121161	Denver
0.0023043	-0.0135902	-0.000612668	Chicago
-0.00332781	-0.00667967	-0.0108531	Washington DC
0.00214566	-0.0150572	0.00838191	Denver
0.006122	-0.0145192	0.00553916	Chicago
0.0240353	-0.0126997	0.0215347	Brazil
-0.0123424	0.000266021	0.00513025	Denver
-0.0116616	-0.00127084	-0.00103966	Washington DC
-0.0225064	-0.00126541	0.000927334	Baltimore
-0.0083082	-0.00733568	-0.0142888	Baltimore
-0.0232547	-0.00128054	-0.0146533	Barbados
0.0426745	-0.0474016	0.0668886	Brazil
-0.0321936	0.00815518	-0.0127627	Nigeria
-0.0123339	-0.00268234	-0.012018	Washington DC
-0.0307291	0.0101506	-0.0135153	Nigeria
-0.029752	0.00769028	-0.0153539	Nigeria
0.0441798	-0.0155142	-0.00150956	Denver
-0.0228525	0.00520968	-0.00861969	Chicago
-0.0206895	0.000759404	-0.00593886	Barbados
-0.00892853	-0.00181084	0.000786369	Chicago
0.0300917	-0.0378263	0.0208179	Chicago
0.0251401	-0.0215552	0.0253657	Brazil
-0.000684537	-0.00892931	0.00724175	Chicago
0.0405502	-0.0221912	0.0107166	Denver
-0.0205489	0.00922438	0.00365786	Brazil
-0.0156203	0.000397456	-0.0101775	Barbados
0.0359313	-0.037816	0.0557963	Brazil
-0.0183948	-5.01e-05	0.00626313	Barbados
0.0337839	-0.0416953	0.0237508	Brazil
-0.00878096	-0.00772881	0.000383439	Denver
-0.0324389	0.00587125	-0.00648949	Nigeria
-0.0168537	-0.000290262	-7.26e-05	Barbados
-0.011921	-0.000356483	-0.000587263	Denver
-0.0257763	0.00746911	0.00542341	Baltimore
-0.0151298	-0.00311484	-0.00747576	Chicago
-0.0100673	-0.00266393	0.00404597	Baltimore
-0.00954686	-0.00777583	-0.00477721	Washington DC
-0.0311774	0.00515541	-0.010011	Washington DC
-0.031854	0.00830786	-0.00494502	Nigeria
0.0331278	-0.0368036	0.0311605	Brazil
-0.0136223	-0.00453317	-0.00142213	Baltimore
0.000920452	-0.0128059	0.00986421	Chicago
0.00906161	-0.0116061	0.0143897	Brazil
-0.0108045	-0.00541986	0.00277646	Chicago
-0.0100623	0.000257013	-0.0012822	Chicago
-0.0149233	-0.00253495	0.00234421	Barbados
-0.0122572	-0.00343133	0.00901583	Denver
-0.0189118	0.00389414	-0.00923644	Chicago
-0.0286176	0.0106548	-0.00131973	Nigeria
-0.00975193	-0.000493272	-0.0031206	Baltimore
-0.0223591	0.000178103	-0.00550105	Chicago
-0.0213517	0.00267945	-0.00794452	Baltimore
-0.0190106	0.00270077	-0.00869857	Washington DC
-0.0231792	0.00339822	0.00256601	Baltimore
-0.0130463	-0.00562734	-0.0151269	Baltimore
-0.0143098	0.00224036	-0.0211052	Washington DC
-0.0217298	0.000956945	-0.0181833	Baltimore
0.00895005	0.00867605	0.00104157	Denver
-0.0140294	-0.00221925	-0.00395724	Baltimore
-0.0133571	-0.00243022	0.00405428	Baltimore
-0.00532851	-0.0100918	0.00353885	Baltimore
0.0189926	-0.0181761	0.042105	Brazil
-0.0166482	-0.000318389	0.00256047	Baltimore
-0.0181211	0.00132367	-0.00792668	Denver
-0.0204429	-3.7e-05	-0.00198427	Baltimore
-0.0234981	0.00200129	0.00543373	Barbados
-0.00124966	-0.00475459	0.0112538	Brazil
-0.0271407	0.00805793	-0.0111821	Chicago
-0.00247679	-0.0140122	0.0117982	Chicago
-0.00891226	-0.0092128	-0.00672318	Chicago
-0.0253205	0.00587385	0.0114294	Chicago
0.0256182	-0.0249307	0.0476303	Brazil
-0.00836372	-0.0052715	-0.000707644	Chicago
-0.0141489	0.00200906	-0.0196649	Denver
-0.0143314	0.000737806	-0.00648607	Chicago
-0.0328153	0.00772925	-0.0144534	Chicago
-0.00797345	-0.00774821	-0.00234584	Barbados
-0.0295978	0.00959019	-0.00972436	Nigeria
-0.0115094	-0.00517609	-0.00369403	Barbados
0.0187296	-0.0308107	0.087364	Denver
-0.0317058	0.00641247	0.000117848	Washington DC
-0.00709956	-0.00613683	0.0154566	Barbados
0.0234553	-0.0239247	0.0140661	Brazil
0.00050924	-0.0176982	0.0149156	Baltimore
-0.0131696	-0.00193775	-0.0116296	Baltimore
-0.0306035	0.0102433	-0.00843446	Nigeria
0.00101066	-0.010821	0.00184921	Barbados
-0.0301085	0.0112131	-0.00975343	Washington DC
0.038125	-0.0338425	0.0441776	Brazil
-0.0297123	0.0100654	-0.00731755	Nigeria
-0.0278716	0.00753054	-0.0074614	Nigeria
-0.0258999	0.00707668	-0.00261124	Barbados
-0.0142424	-0.00116537	-0.0042725	Denver
0.0177731	0.0241511	-0.0299021	Denver
0.0274792	0.00602255	0.00300275	Denver
-0.0266812	0.00790904	-0.0064312	Washington DC
0.01192	-0.0143929	0.00298823	Brazil
-0.0177025	-0.00625878	0.0145835	Washington DC
-0.0123543	-0.00320724	-0.000155878	Denver
0.0152925	-0.0236354	0.0114601	Denver
0.0272645	-0.0264272	0.0238525	Brazil
-0.0298154	0.0101016	-0.00702537	Nigeria
-0.0214162	0.000402179	0.0114998	Washington DC
-0.0150229	4.02e-05	-0.00167936	Baltimore
-0.0232565	0.00281895	-0.00580124	Barbados
-0.0248674	0.00601761	-0.00176934	Baltimore
-0.0272559	0.005604	-0.00413373	Barbados
-0.0177475	0.00066314	-0.00159565	Baltimore
-0.0236895	0.0010364	0.00382552	Barbados
-0.0327555	0.00966448	-0.00642967	Nigeria
-0.00454207	-0.010342	-0.0110278	Washington DC
-0.0163817	-0.0010624	-0.00362141	Barbados
-0.0197088	0.00125647	-0.00389188	Chicago
-0.00800105	-0.00801783	0.0192782	Chicago
-0.0185079	-0.0043278	0.00191269	Baltimore
-0.00104053	-0.0142056	-0.00235079	Baltimore
-0.0195359	0.005986	-0.00336776	Baltimore
-0.012524	-0.00272671	0.00170505	Baltimore
0.00917152	-0.0202749	0.022242	Brazil
-0.0237381	0.00929122	-0.000443994	Washington DC
-0.0244241	0.00746376	-0.00976685	Barbados
-0.0308754	0.00979094	-0.00824494	Nigeria
-0.0169949	0.00235883	0.00266852	Chicago
0.030401	-0.0306089	0.0171189	Brazil
-0.0275332	0.00700002	-0.00359735	Washington DC
-0.0226842	0.000656286	-0.00344506	Chicago
0.00804781	-0.0139415	0.00883431	Brazil
-0.0299276	0.00925993	0.00218917	Washington DC
-0.0225824	-0.000792426	-0.0155932	Washington DC
0.0323656	-0.0334128	-0.00217736	Denver
-0.00634232	-0.009675	-0.00257163	Chicago
-0.0306302	0.00815749	-0.011807	Nigeria
-0.0135571	-0.00193001	0.00440021	Denver
-0.00750324	-0.00029774	0.00527769	Brazil
-0.011647	-0.00288716	-0.00133339	Denver
-0.0039023	-0.0102833	0.00219357	Chicago
-0.0299504	0.0104916	-0.000745741	Nigeria
0.00388471	-0.0135893	0.0132484	Chicago
-0.0116684	-0.000907462	-0.00150634	Baltimore
0.0134372	-0.0238272	0.0119037	Brazil
-0.00390951	-0.00668809	0.00447203	Washington DC
-0.017316	0.00399517	-0.00461605	Denver
-0.0251626	0.00924712	0.000194493	Baltimore
0.0414379	-0.000413248	0.0115553	Brazil
-0.0155814	-0.00190578	-0.0147948	Chicago
0.0435728	-0.0257529	0.0127625	Denver
0.0245123	0.00725207	0.0177585	Denver
-0.0146382	0.000639434	-0.00843294	Denver
-0.0150133	-0.0042277	-0.00799961	Chicago
-0.0218501	0.00486228	-0.00981378	Chicago
-0.0286863	0.00926424	0.000316112	Washington DC
-0.0144567	-0.000781537	0.00627252	Barbados
-0.0180426	-0.00104725	-0.000763399	Baltimore
-0.0112355	-0.00425663	0.00556512	Chicago
-0.0089677	-0.00270166	-5.76e-05	Denver
-0.0121848	-0.00480486	-0.00497143	Chicago
-0.0133442	-0.00242155	0.00127864	Washington DC
-0.0290417	0.0109874	-0.000153431	Nigeria
-0.0303	0.00891829	-0.0116476	Nigeria
0.0480064	0.00170927	0.039766	Baltimore
-0.0134914	0.000586256	0.00081565	Barbados
-0.00720207	-0.0133787	-0.00905056	Denver
-0.0105381	-0.00685427	0.0105229	Denver
-0.0259385	0.00354121	0.00475443	Barbados
-0.0157271	-0.00291552	-0.00779345	Denver
-0.0140303	0.00199415	0.000514002	Denver
-0.0175006	0.00146807	-0.0057146	Barbados
-0.010669	-0.00479596	-0.00410628	Baltimore
-0.0276202	0.00835613	-0.00710861	Barbados
-0.0128149	-0.00699126	-0.0124226	Barbados
-0.01675	6.86e-05	-0.000356705	Washington DC
-0.00036198	-0.0173021	0.0271173	Baltimore
-0.0130323	-0.00316535	0.00582496	Baltimore
-0.0316037	0.00688905	-0.00689906	Nigeria
-0.00886343	-0.00616692	0.000790267	Baltimore
-0.00832664	-0.00364729	-0.00955421	Washington DC
-0.0310362	0.00731186	-0.00342577	Nigeria
0.0229948	-0.0218856	0.0252619	Brazil
-0.0285727	0.00950164	0.00823708	Washington DC
-0.0117251	-0.00235651	0.00143998	Chicago
-0.0164662	0.00201561	0.00136096	Barbados
0.0224652	-0.0287556	0.0161029	Washington DC
0.00211396	-0.0128204	0.0255266	Brazil
0.0291111	-0.0112324	-0.00668177	Denver
-0.0145738	-0.0030331	-0.012859	Barbados
-0.0292513	0.0119557	-0.00950432	Nigeria
-0.0141381	-0.00650557	-0.00104119	Barbados
-0.0177436	0.000833629	-0.00668027	Chicago
0.0106633	-0.0126559	0.0322672	Brazil
-0.0275961	0.00973382	-0.00761877	Washington DC
-0.0306441	0.00826379	-0.00317289	Chicago
-0.0247058	0.00350732	-0.0111614	Baltimore
-0.0171198	0.00401431	0.00802714	Barbados
-0.0216449	0.00780807	0.00292538	Baltimore
-0.0131169	-0.00270448	0.0018351	Barbados
-0.0301454	0.00882372	-0.00652762	Nigeria
-0.0123041	-0.00195544	0.00298814	Baltimore
0.000381175	-0.00645055	0.011448	Brazil
-0.0224172	0.00214917	0.00147375	Barbados
-0.0292367	0.0102011	-0.0120427	Washington DC
-0.0278475	0.00808888	-0.00948908	Barbados
0.014888	0.00306421	0.00181944	Denver
-0.0164256	-0.00188414	-0.0035643	Barbados
-0.0129753	0.0012247	0.00756051	Baltimore
-0.00545276	-0.00744276	0.00471511	Baltimore
-0.0264015	0.0049722	0.000267381	Barbados
-0.0132911	-0.00435908	0.00609524	Baltimore
-0.0128945	-0.00334614	0.00665899	Washington DC
-0.0325917	0.00952979	-0.0059266	Washington DC
-0.0295779	0.00865283	0.00193375	Nigeria
-0.0214767	0.0028236	0.00709396	Chicago
-0.0326029	0.0041536	-0.0142678	Nigeria
-0.031219	0.0071163	0.00205853	Nigeria
-0.0282303	0.00923715	-0.0111358	Nigeria
0.0231134	-0.0315627	0.0846475	Washington DC
0.035887	-0.0318141	0.0196614	Brazil
-0.00745244	-0.00790534	0.000367351	Barbados
-0.0178613	-0.00100748	-0.00595863	Baltimore
-0.0105639	-0.0035854	0.0161727	Chicago
-0.0274265	0.00735838	-0.00801439	Washington DC
-0.0193218	-0.00189409	-0.00425374	Barbados
-0.00423938	-0.00878101	-0.00380055	Chicago
-0.00546977	-0.00450389	0.00879863	Barbados
-0.0197595	-0.00256638	0.00452379	Denver
-0.00987992	-0.00557625	0.00443848	Barbados
-0.0298928	0.00914559	-0.0103292	Nigeria
-0.0231479	0.00416485	-0.00787089	Chicago
0.0317244	-0.00654465	0.0102919	Denver
-0.0180821	0.000386315	-0.00459511	Denver
0.0211835	-0.0215128	0.0283879	Brazil
-0.0146946	-0.00223905	0.00409268	Denver
0.0426519	-0.0172644	0.0455926	Brazil
-0.0127151	-0.00376969	-0.00331138	Chicago
-0.000180621	-0.0104834	0.000872134	Brazil
-0.0136053	0.00161337	-0.00456164	Chicago
-0.0214296	0.00469838	1.84e-05	Barbados
-0.0062442	0.00185452	0.00361509	Chicago
-0.0293618	0.0108863	0.00253879	Chicago
0.0108405	-0.00757475	0.00533089	Brazil
-0.0294172	0.00936162	-0.0104988	Nigeria
0.0273213	0.0245789	-0.00529165	Denver
-0.00965546	-0.00345556	0.00483547	Denver
-0.0056631	-0.00823365	0.0105635	Brazil
-0.0172965	1.9e-05	-0.00417699	Barbados
-0.0206714	0.00938623	-0.00620133	Baltimore
-0.00680996	-0.00716769	-0.00197423	Baltimore
-0.0118976	-0.00294083	0.014649	Barbados
-0.0296058	0.00645871	-0.0164912	Nigeria
-0.0306147	0.0109082	-0.0086137	Washington DC
-0.00861176	-0.00525575	-0.0220464	Washington DC
-0.00596442	-0.00457344	-0.00422128	Baltimore
0.0355366	-0.0391817	0.0473016	Brazil
-0.0213127	0.00206067	0.00165313	Barbados
-0.0164636	-0.00168437	0.000848048	Chicago
-0.0290391	0.0109503	-0.00535137	Nigeria
-0.0297396	0.00523783	-0.00907155	Nigeria
-0.0088379	-0.000945721	-0.00333401	Denver
-0.000230713	-0.00914727	-0.00709122	Chicago
0.00639307	-0.00455658	0.0090381	Brazil
-0.00213709	-0.00974303	-0.00166614	Denver
-0.00888346	-0.00578986	-0.00499777	Denver
-0.0109524	-0.00261291	-0.0135348	Chicago
-0.00421244	-0.00699138	-0.000471711	Barbados
-0.00945988	-0.00336911	-0.000386482	Chicago
-0.0172333	-0.00388162	-0.00739334	Washington DC
-0.0306943	0.0100656	-0.00771673	Nigeria
-0.014572	-0.00181833	-0.00178327	Baltimore
-0.0301886	0.01043	-0.0023168	Nigeria
-0.00307552	-0.00804648	-0.0102302	Chicago
0.0268787	-0.0252065	0.0307439	Washington DC
-0.0219047	0.00286646	-0.00814941	Barbados
-0.030343	0.00756504	-0.00594091	Nigeria
-0.0193578	0.00374108	-0.00195937	Baltimore
-0.00625628	-0.00124042	-0.00150587	Denver
0.0421663	-0.0350705	0.0302113	Brazil
-0.0298691	0.0078026	-0.0040691	Nigeria
-0.0177832	0.000238492	-0.004897	Barbados
-0.0127265	-0.005638	0.00161379	Chicago
-0.0122018	-0.00669774	0.0100871	Baltimore
0.00852925	-0.0101937	0.0296094	Brazil
0.00975685	-0.00909801	0.0085672	Brazil
-0.0125335	-0.00409469	-0.0110324	Barbados
-0.0186056	0.00235482	0.000864486	Denver
0.00103964	-0.0126454	0.012958	Denver
-0.0166267	0.00303786	-0.0112692	Baltimore
-0.0327089	0.00923658	-0.00725233	Washington DC
-0.0151085	-0.00762118	0.00780777	Baltimore
-0.0202592	0.00305573	0.00232886	Chicago
-0.0100679	-0.0041284	0.000464697	Denver
-0.0183955	0.00696641	0.00302124	Washington DC
-0.0161279	0.000150634	0.00595255	Chicago
0.0331536	-0.0402693	0.011215	Chicago
-0.00910375	-0.0053897	-0.00414954	Baltimore
-0.0234771	0.00820038	-0.0112941	Baltimore
-0.0309579	0.00985696	-0.0015686	Nigeria
-0.0162099	-0.00145943	-0.00604593	Denver
-0.0235529	0.00493297	-0.00649046	Barbados
0.0250795	-0.030422	0.0354445	Brazil
-0.0186431	0.0020613	0.0047736	Baltimore
-0.0200908	0.00586852	-0.0132914	Barbados
-0.0187506	0.00189006	0.00207049	Barbados
0.0314063	-0.035138	0.0117655	Chicago
-0.0303216	0.00948042	-0.00364936	Nigeria
-0.0298346	0.0077305	0.00134426	Nigeria
-0.00919548	-0.00811692	0.00756142	Barbados
-0.0309117	0.00770015	-0.00791252	Nigeria
-0.0310547	0.00718726	-0.00994281	Nigeria
-0.00656419	-0.0090592	0.0042686	Brazil
-0.0223154	0.00247634	-0.00671389	Denver
0.0344527	-0.0189206	0.0167355	Chicago
-0.0130094	-0.0013259	-0.00406223	Washington DC
0.00157229	-0.0137991	-0.00299258	Denver
-0.0068444	-0.00444962	-0.00190843	Chicago
0.00155419	-0.00532575	-0.0117065	Denver
-0.0094162	-0.00274993	-0.00547731	Denver
-0.0168455	0.000192099	-0.0100973	Chicago
0.00732469	-0.0110541	0.0128681	Brazil
-0.0303069	0.00839931	-0.010613	Nigeria
0.0251791	-0.0262132	0.0190503	Brazil
-0.0327331	0.0075345	-0.00688131	Nigeria
0.0015555	-0.00895911	0.0120954	Brazil
0.0395116	-0.046766	0.0601548	Brazil
-0.0240969	0.00395119	0.00627747	Barbados
-0.00666824	-0.00782104	0.00455788	Washington DC
-0.0179778	-0.00136049	0.00460337	Denver
-0.0144329	-0.00154987	0.00997978	Barbados
-0.0290236	0.00722029	-0.0136512	Nigeria
-0.0305625	0.00826226	-0.00971377	Washington DC
-0.00721799	-0.00803013	-0.0131575	Baltimore
-0.0312592	0.00831874	-0.000352474	Nigeria
-0.0143979	0.00250871	-0.00673807	Chicago
-0.0074381	-0.00558041	0.00320444	Baltimore
-0.0221775	0.00399738	-0.0100245	Barbados
0.0324402	-0.0212377	0.0469019	Brazil
-0.0140367	-6.95e-07	0.00279498	Denver
-0.00716485	-0.0102946	0.00574749	Baltimore
0.0311865	-0.0317571	0.0301735	Brazil
-0.0281586	0.00602708	-0.00110685	Washington DC
0.0125956	-0.00945595	0.0098122	Brazil
-0.0183662	0.00270117	-0.00747419	Washington DC
-0.0310187	0.0113635	0.000374541	Washington DC
-0.029338	0.00888999	0.00277965	Washington DC
-0.0312634	0.00830599	-0.000145669	Nigeria
-0.00882261	-0.00364086	0.00558573	Chicago
-0.0164133	-0.00161548	0.00466959	Barbados
-0.0188755	-0.00218415	0.00198593	Chicago
0.00091271	-0.0126026	0.0121298	Denver
-0.030799	0.00969359	-0.0019525	Nigeria
-0.00247628	-0.0105599	0.000949508	Denver
-0.0128229	0.00468934	6.06e-05	Chicago
0.0247919	3.71e-05	0.0409165	Brazil
-0.0229774	-0.000685455	-0.0126642	Barbados
-0.00179785	-0.0091338	-0.012812	Barbados
-0.0175503	0.00395468	-8.85e-05	Baltimore
-0.0106485	-0.00214183	-0.0103831	Chicago
-0.00740343	-0.0110124	-0.0113529	Denver
0.0269882	-0.0270202	0.0159091	Brazil
-0.0120307	-0.00184232	-0.00642292	Denver
-0.00776228	-0.00347742	0.00455655	Baltimore
-0.0207815	0.00371538	-0.00219494	Barbados
0.00530989	-0.0120162	0.0293845	Brazil
0.0308561	-0.0306916	0.0151019	Denver
-0.00221507	-0.0160207	-0.00177922	Baltimore
-0.0309346	0.00900481	-0.0123803	Washington DC
0.0340784	-0.038552	0.0300227	Chicago
-0.0313297	0.0103449	-0.00306723	Nigeria
-0.0220249	0.00208718	-0.0055098	Barbados
-0.025403	0.00720341	0.00361173	Chicago
-0.00798049	-0.00552247	-0.00408604	Denver
-0.00702194	-0.0138309	-0.00837779	Barbados
-0.0164533	-0.000969564	0.00769714	Baltimore
-0.00729643	-0.00808112	0.00535686	Baltimore
0.00725025	-0.0202856	0.0236454	Chicago
-0.024338	0.00785774	-0.00597793	Baltimore
-0.0159031	-0.00123422	0.00575049	Baltimore
-0.00717613	-0.00718585	0.00170397	Denver
-0.022759	0.0074516	0.0101089	Barbados
-0.029065	0.00977267	-0.00285498	Nigeria
-0.0190345	0.000912555	0.00935671	Denver
-0.0159347	-0.00831013	0.0137354	Denver
-0.00791093	-0.00246636	-0.00481108	Chicago
0.00333526	-0.0119988	0.00888446	Brazil
0.0413893	-0.023913	0.0372827	Brazil
-0.0179466	0.000813741	0.00214943	Washington DC
-0.0323348	0.00898697	-0.00676918	Nigeria
-0.0306594	0.00890433	0.00051779	Nigeria
0.00150359	-0.0131464	-0.00165211	Washington DC
-0.00912115	-0.00473891	-0.00225888	Baltimore
-0.00856823	-0.00774647	0.000117146	Chicago
0.0159632	-0.0198741	0.0326487	Brazil
0.00116175	-0.0077545	0.00443004	Baltimore
-0.0189362	0.000842424	-3.42e-05	Baltimore
0.043102	-0.0496896	0.0236868	Brazil
-0.0155086	0.000601541	0.00137295	Denver
-0.0314025	0.0081349	0.00151809	Nigeria
-0.0291338	0.00978937	-0.0103795	Nigeria
-0.0221333	0.00353413	-0.00580771	Barbados
0.0411285	-0.0383287	0.0227406	Denver
0.0121247	-0.0215112	-0.00111294	Chicago
-0.0187113	0.000395151	0.00462524	Chicago
-0.0313648	0.010109	-0.00822978	Nigeria
-0.0317499	0.00802684	0.000418099	Nigeria
0.021735	-0.0188378	0.0201293	Brazil
-0.0151151	-0.00265097	-0.0196096	Barbados
-0.0311312	0.00945478	-0.00876743	Nigeria
-0.0196022	0.00357937	0.0100146	Barbados
-0.00787679	-0.00545712	-0.00655293	Denver
-0.0309583	0.009107	-0.00702326	Washington DC
-0.0164022	0.00013619	0.0001	Chicago
0.00105984	0.00812965	0.00347934	Denver
-0.0138379	-0.002975	-0.00708651	Baltimore
-0.0313703	0.00604759	-0.00511351	Nigeria
0.0236853	-0.0288855	0.00427502	Denver
-0.0107484	-0.00206967	0.00568922	Brazil
-0.0177294	0.00091402	-0.000741766	Chicago
-0.0327572	0.00784298	-0.0153336	Nigeria
0.019634	-0.0288991	0.00769142	Chicago
0.063669	-0.0579811	0.0821657	Brazil
0.0291196	-0.0369756	0.00587599	Denver
-0.00349576	-0.0146653	-0.00434574	Washington DC
-0.00772904	-0.00633075	0.00243331	Denver
0.0289611	-0.0170094	0.0304927	Brazil
-0.030895	0.0079923	-0.00859144	Chicago
-0.0196581	0.00606102	-0.00737193	Washington DC
-0.00685172	-0.00425587	0.00686364	Baltimore
-0.0297998	0.00971501	-0.00517557	Nigeria
-0.0117154	0.0193197	0.00461689	Washington DC
-0.0239513	-0.00265883	-0.00440831	Barbados
-0.0267408	0.00238877	-0.0102585	Barbados
-0.0101108	-0.005011	-0.00515159	Baltimore
-0.0303794	0.0105071	0.00288034	Barbados
-0.011707	-0.00244975	-0.000515001	Baltimore
-0.01486	-0.000514853	-0.01829	Denver
0.0179199	-0.0244559	0.025014	Brazil
-0.0130891	-0.00668287	0.00119838	Chicago
0.00394696	-0.0176137	-0.000541755	Denver
-0.0188413	0.00365758	0.00981607	Barbados
0.0322159	-0.0293104	0.00538677	Denver
-0.00362131	-0.00534842	0.00515735	Chicago
-0.0237392	0.00683061	-0.00827785	Barbados
-0.024076	0.0032798	-0.00802788	Chicago
-0.0130425	-0.00189188	-0.000430663	Baltimore
0.014489	-0.0170717	0.0313976	Brazil
-0.0159887	-0.000535252	-0.00292781	Baltimore
-0.020383	0.000142388	-0.00622835	Barbados
-0.0246979	0.00711092	-0.00192448	Barbados
-0.0139505	0.000583839	0.00566235	Denver
-0.0298778	0.00724925	-0.00683831	Nigeria
-0.0315723	0.00854408	-0.00191076	Nigeria
-0.0315336	0.0104778	-0.00325307	Nigeria
0.00217736	-0.013489	-0.012156	Washington DC
-0.019003	0.00306945	0.00209262	Barbados
0.00176048	-0.00768984	0.00867072	Brazil
-0.0319191	0.0082905	-0.00687995	Nigeria
-0.0285344	0.00821899	-0.0042549	Barbados
-0.0166712	0.00674679	-0.00559448	Baltimore
-0.00252319	-0.0119926	-0.00472925	Barbados
0.00642619	-0.0172511	0.0134795	Denver
-0.0308788	0.00982776	-0.00141228	Nigeria
-0.0140731	-0.00390159	-0.00765725	Barbados
-0.0104236	-9.29e-05	-0.00658919	Washington DC
-0.020314	0.00113912	0.00143683	Barbados
-0.0230035	0.00437717	0.0100764	Denver
-0.0249781	0.00370507	0.00622605	Chicago
-0.0119419	0.00176501	0.00108579	Chicago
0.015352	-0.0187829	0.0105041	Brazil
-0.022393	0.000206819	-0.0169263	Baltimore
-0.0296239	0.00933996	-0.00828974	Denver
-0.0176619	-1.9e-05	-0.000411763	Chicago
-0.0126268	-0.0039495	-0.00368211	Chicago
-0.0228507	0.00387373	-0.0028762	Baltimore
-0.0283498	0.00799358	-0.00570501	Baltimore
-0.0304109	0.00810256	-0.00666728	Nigeria
0.0375006	-0.0437898	0.0107116	Chicago
0.043353	-0.031367	0.0324095	Brazil
-0.0278671	0.00708459	0.00188014	Baltimore
-0.0108114	-0.00594165	-0.00341115	Denver
0.00301931	0.00114579	-0.000882736	Chicago
0.0221884	-0.0226261	0.0206335	Brazil
-0.018434	0.00047623	-0.00506949	Barbados
0.0250076	-0.00886942	0.0176608	Brazil
0.00388834	-0.0139347	0.0527731	Washington DC
-0.0171334	-0.000107874	-0.00516131	Barbados
0.0400668	-0.038541	0.0451691	Brazil
-0.020947	0.00165808	-0.00949396	Baltimore
0.00734884	-0.000816677	0.0259805	Brazil
0.00462393	-0.0171142	0.00817287	Washington DC
0.00553124	-0.0159136	0.00350408	Denver
0.00298507	-0.00167315	0.00853247	Denver
-0.00392661	-0.00409782	0.0122905	Brazil
0.0368336	-0.0150898	0.0220691	Brazil
-0.0102762	-0.00648255	0.00418896	Chicago
-0.0316693	0.010075	-0.00166033	Washington DC
-0.0069328	-0.00861077	-0.00157792	Denver
-0.0118789	-0.00504555	0.00163281	Washington DC
0.00433139	-0.0207945	0.0107583	Denver
-0.0245737	0.00747474	-0.00203365	Denver
-0.029723	0.00939898	0.00358891	Nigeria
0.0157263	-0.0176139	0.0410655	Brazil
0.0232247	-0.0192274	0.020086	Brazil
0.0501178	-0.0501133	0.00256304	Denver
-0.0257087	0.00285703	0.0199042	Barbados
-0.0215164	0.00196585	-0.0115856	Washington DC
-0.00259041	-0.00823783	0.0113045	Denver
0.0239068	-0.00706071	0.039474	Brazil
-0.030539	0.0118763	-0.0021754	Nigeria
0.0197606	0.00142272	0.0129048	Denver
-0.0267661	0.00824065	0.00587032	Washington DC
-0.00524493	-0.00498549	0.00483657	Brazil
0.050633	-0.0437052	0.0188668	Brazil
-0.025613	0.00427981	-0.00509698	Chicago
-0.00908022	-0.00758999	-0.00139539	Denver
0.0443914	-0.0321944	0.017155	Brazil
0.024604	-0.0263124	0.0224342	Brazil
-0.0305842	0.0115989	-0.000794865	Washington DC
0.0334707	-0.0355319	0.0646995	Brazil
-0.0165203	0.000818405	-0.0156614	Barbados
0.0247449	-0.0259525	0.00414153	Brazil
-0.00736091	-0.00474179	-0.00379	Washington DC
-0.00899754	-0.00664623	-0.00212584	Chicago
-0.0148231	-0.00250987	-0.00413818	Barbados
-0.0107263	-0.00853504	-0.000324387	Denver
0.00113828	-0.00285548	0.0123822	Denver
-0.0237688	0.00428115	-0.00554684	Barbados
-0.0115996	-0.00731315	0.0104876	Washington DC
0.0150078	-0.0194581	0.0034436	Brazil
-0.00716799	-0.00103509	0.0120865	Chicago
0.0409702	-0.0300321	0.0372809	Brazil
0.080005	0.118276	0.00797277	AMR
0.0790977	0.117511	0.00106557	AMR
0.0791552	0.106647	0.0105503	AMR
0.0816815	0.125429	-0.0045538	AMR
0.0811935	0.11998	0.000185673	AMR
0.0774584	0.116157	0.00153736	AMR
0.0808195	0.12198	0.00937915	AMR
0.0797204	0.113566	-0.00229536	AMR
0.0820272	0.118305	-0.00662715	AMR
0.0812546	0.117911	-0.0120315	AMR
0.080658	0.120587	0.00777326	AMR
0.0786279	0.114442	0.00107125	AMR
0.0788439	0.109784	0.0172853	AMR
0.0778458	0.107047	0.0217587	AMR
0.0822554	0.123652	-0.00445522	AMR
0.0847299	0.120864	-0.00282584	AMR
0.0810579	0.116454	0.0212607	AMR
0.0803419	0.107163	0.00962172	AMR
0.080874	0.121219	0.011463	AMR
0.0830906	0.11928	0.0203767	AMR
0.0811622	0.115294	0.00997276	AMR
0.0801991	0.11867	-0.00570189	AMR
0.0779817	0.106449	0.00702978	AMR
0.080136	0.111194	-0.00704353	AMR
0.0847245	0.114263	0.0053547	AMR
0.0788839	0.110022	-0.000138425	AMR
0.0822131	0.104877	0.0106325	AMR
0.0781621	0.10842	0.000437383	AMR
0.0789642	0.109163	0.00672827	AMR
0.0826459	0.110502	0.00953613	AMR
0.0777694	0.101696	-0.00303974	AMR
0.0815611	0.113552	0.0153333	AMR
0.0801958	0.115239	0.0180191	AMR
0.0816917	0.122971	0.00604394	AMR
0.0803305	0.109485	0.00528078	AMR
0.0821185	0.10969	0.00643224	AMR
-0.0283355	0.00698944	-0.000530144	AFR
-0.0241901	0.00656479	-0.00385126	AFR
-0.029407	0.00694183	-0.00793467	AFR
-0.0298135	0.00863997	-0.0171733	AFR
-0.0277272	0.00731727	-0.0127693	AFR
-0.0249114	0.0114118	-0.00653351	AFR
-0.0288771	0.00703652	-0.00785214	AFR
-0.0286346	0.00513753	-0.013103	AFR
-0.0289676	0.00779897	0.00305397	AFR
-0.030006	0.00972045	-0.00416911	AFR
-0.0301371	0.00641217	-0.00336387	AFR
-0.0280139	0.00813659	-0.0191307	AFR
-0.0282921	0.00563799	-0.00822883	AFR
-0.0284871	0.00845682	-0.00471933	AFR
-0.029759	0.0052075	-0.0106094	AFR
-0.0278001	0.01103	-0.0120921	AFR
-0.0290398	0.00772079	-0.00662985	AFR
-0.0287895	0.00948561	-0.0108161	AFR
-0.0305745	0.00733514	-0.00439981	AFR
-0.0287527	0.00817629	-0.00899994	AFR
-0.0280993	0.00744395	-0.00950123	AFR
-0.0288766	0.00707082	-0.0036698	AFR
-0.0266299	0.00565939	-0.00230725	AFR
-0.0268275	0.0098749	-0.0104582	AFR
-0.0265153	0.00755466	-0.00340525	AFR
-0.0271512	0.00669692	0.00270536	AFR
-0.0244433	0.00654723	-0.000824618	AFR
-0.0291472	0.00702606	-0.0117814	AFR
-0.0260917	0.00840669	-0.00271421	AFR
-0.026381	0.00658745	-0.0120195	AFR
-0.0278786	0.0110323	-0.00755878	AFR
-0.027567	0.00810984	-0.0100184	AFR
-0.0288783	0.00745122	-0.0123758	AFR
-0.0302657	0.0089902	-0.0111305	AFR
-0.0269839	0.00735894	0.00564738	AFR
-0.029913	0.00727708	-0.00809439	AFR
-0.0299517	0.00698157	-0.0141218	AFR
-0.0271208	0.00896383	-0.0105758	AFR
-0.0287866	0.00724004	-0.0128399	AFR
-0.0291774	0.00690354	-0.00999381	AFR
-0.0279118	0.00596092	-0.00695402	AFR
-0.0271918	0.00831316	-0.0177269	AFR
-0.0291183	0.00463167	-0.00443746	AFR
-0.0271318	0.00777527	-0.013343	AFR
-0.0271838	0.00730495	-0.00573993	AFR
-0.0292621	0.00519854	-0.0116024	AFR
-0.027246	0.00640282	-0.0157673	AFR
-0.0279959	0.00915501	-0.00887005	AFR
-0.0301768	0.00833438	-0.012569	AFR
-0.0263725	0.00551145	-0.00820006	AFR
-0.0274463	0.0072954	-0.00464273	AFR
-0.0282342	0.0129607	-0.0127285	AFR
-0.0289028	0.0123539	-0.00403299	AFR
-0.0283542	0.00860633	-0.0125036	AFR
-0.0300088	0.00198206	-0.00451832	AFR
-0.0271685	0.00500062	-0.0161561	AFR
-0.028522	0.00979592	-0.0132424	AFR
-0.0284643	0.00810847	-0.0153203	AFR
-0.0262597	0.004658	-0.0171008	AFR
-0.0297711	0.00751056	-0.00877022	AFR
-0.0268389	0.00555158	0.00157091	AFR
-0.028134	0.00704036	-0.0121217	AFR
-0.0261875	0.00635917	-0.00496627	AFR
-0.0275478	0.00756099	-0.00258392	AFR
-0.0260457	0.0102754	-0.0119135	AFR
-0.0261493	0.00778701	-0.013747	AFR
-0.0293035	0.0121853	-0.00996871	AFR
-0.0258112	0.00711908	-0.0101563	AFR
-0.0270692	0.00675025	-0.00866984	AFR
-0.0256314	0.00590284	-0.0105672	AFR
-0.0269095	0.00350231	-0.00504399	AFR
-0.0300043	0.0105664	-0.010153	AFR
-0.0257866	0.00614413	-0.00251338	AFR
-0.027985	0.00617057	0.000394172	AFR
-0.0283828	0.00702818	-0.00628048	AFR
0.0807554	0.113358	-0.00159791	AMR
0.0817803	0.118261	-0.00575823	AMR
0.081106	0.115011	0.00171707	AMR
0.0812287	0.113659	-9.88e-05	AMR
0.0809858	0.107334	0.00684805	AMR
0.0831516	0.113479	0.00121456	AMR
0.0854849	0.117784	-0.00304888	AMR
0.0782881	0.11462	0.000699012	AMR
0.0802744	0.108986	0.0152908	AMR
0.0822377	0.107188	-0.0117573	AMR
0.0794826	0.104545	0.00381171	AMR
0.0802179	0.113996	0.00535811	AMR
0.0781406	0.106626	0.00342972	AMR
0.0841372	0.108923	-0.001535	AMR
-0.0270312	0.00679843	0.00228008	AFR
-0.0263985	0.00791898	0.0022036	AFR
-0.0253594	0.00687196	0.00152422	AFR
-0.0252654	0.00998805	0.011651	AFR
-0.0240604	0.00906757	-0.00234404	AFR
-0.0227292	0.00482633	-0.000417087	AFR
-0.0241974	0.00529333	0.0137254	AFR
-0.0252535	0.00329994	0.0142266	AFR
-0.0255346	0.00691797	0.00100461	AFR
-0.0237717	0.00786668	-0.00485143	AFR
-0.0248002	0.00275309	0.00784467	AFR
-0.0229419	0.00615441	0.00852476	AFR
-0.0240081	0.00403685	0.00629991	AFR
-0.0255914	0.00699664	0.00147302	AFR
-0.0269813	0.00876089	-0.0109399	AFR
-0.0269696	0.00957846	-0.00262894	AFR
-0.0253539	0.0045843	-3.51e-05	AFR
-0.0257925	0.00350592	0.00698642	AFR
-0.0250034	0.008131	0.00500258	AFR
-0.0270961	0.00580233	0.00164862	AFR
-0.0265253	0.00560611	-0.000739196	AFR
-0.0269211	0.00743092	0.0040219	AFR
-0.0261542	0.00581376	0.00577228	AFR
-0.0244432	0.0084329	0.00845537	AFR
-0.0256836	0.00798465	-0.00375178	AFR
-0.0246393	0.0115342	0.00102781	AFR
-0.0242113	0.00505865	0.00719904	AFR
-0.0266543	0.00768937	0.00390149	AFR
-0.0238552	0.00161955	0.00386614	AFR
-0.0249862	0.00819952	0.0151591	AFR
-0.0265124	0.00393526	-0.00104367	AFR
-0.0263164	0.00863287	0.00865158	AFR
-0.025125	0.00610493	0.00561167	AFR
-0.0280318	0.00851181	0.00578772	AFR
-0.0244345	0.00464966	0.000717994	AFR
-0.0228291	0.00287634	0.00940771	AFR
-0.0271914	0.00872364	0.00799352	AFR
-0.0255668	0.00633596	0.00566594	AFR
-0.0250459	0.00846346	0.0134952	AFR
-0.0268848	0.00635068	0.00504427	AFR
-0.0251951	0.00525314	0.00463753	AFR
-0.0256917	0.00590528	0.0146422	AFR
-0.0230101	0.00738028	0.0173123	AFR
-0.0267977	0.00552759	-0.00435031	AFR
-0.0261089	0.00789298	3.06e-05	AFR
-0.0242148	0.00734861	0.0129485	AFR
-0.0248444	0.00925229	-0.00652685	AFR
-0.0241628	0.00578636	0.00117525	AFR
-0.0267566	0.00530622	0.0131689	AFR
-0.0277681	0.00588365	0.0050057	AFR
-0.0265575	0.0069939	0.005416	AFR
-0.0254746	0.00338985	0.0143055	AFR
-0.0250525	0.00220247	0.00823064	AFR
-0.0244977	0.00781851	0.00609039	AFR
-0.0233742	0.0043492	0.0039124	AFR
-0.0273069	0.00616239	0.00665597	AFR
-0.0268	0.00712299	0.0057396	AFR
-0.0234373	0.00692483	-0.000808013	AFR
-0.0233528	0.00495888	0.0115218	AFR
-0.0237171	0.00589827	-0.00240612	AFR
-0.0252304	0.00624736	0.00492981	AFR
0.0703387	-0.0714675	0.10347	EUR
0.0678066	-0.0741619	0.0936559	EUR
0.0683713	-0.0646637	0.0922331	EUR
0.0684965	-0.0749341	0.112726	EUR
0.0715971	-0.0719738	0.0821239	EUR
0.0683801	-0.0753881	0.123298	EUR
0.0673905	-0.079484	0.114499	EUR
0.0672909	-0.073518	0.0745125	EUR
0.068173	-0.0705259	0.0959817	EUR
0.0685318	-0.0726498	0.0777928	EUR
0.0674374	-0.0658646	0.0530655	EUR
0.0685137	-0.066438	0.133898	EUR
0.0703986	-0.0679927	0.0855417	EUR
0.0732005	-0.0662991	0.0899152	EUR
0.0705415	-0.0778617	0.120967	EUR
0.0671971	-0.0671973	0.0516331	EUR
0.069184	-0.0727544	0.102898	EUR
0.068439	-0.0613725	0.0563521	EUR
0.0703292	-0.0752109	0.107986	EUR
0.0691089	-0.0694098	0.0775824	EUR
0.0695061	-0.0767633	0.0989132	EUR
0.0666376	-0.0700149	0.114963	EUR
0.068245	-0.0695956	0.105869	EUR
0.0716023	-0.0731413	0.0850339	EUR
0.0670038	-0.0742075	0.0835591	EUR
0.0669261	-0.0678708	0.0736784	EUR
0.0695167	-0.0680727	0.0906249	EUR
0.0717287	-0.068468	0.0983942	EUR
0.0690866	-0.07127	0.0883381	EUR
0.0805848	0.117019	0.00919028	AMR
0.0799352	0.109784	0.00906283	AMR

## Sheet: 1C
PC	Eigenvalue
1	9.80953
2	1.33781
3	1.32244
4	1.23875
5	1.23632
6	1.22784
7	1.22176
8	1.21177
9	1.20954
10	1.20548
11	1.1963
12	1.192
13	1.19017
14	1.18742
15	1.18022
16	1.17843
17	1.17384
18	1.17064
19	1.17023
20	1.16717
21	1.16615
22	1.16259
23	1.16085
24	1.15942
25	1.15626
26	1.15621
27	1.15526
28	1.1513
29	1.15015
30	1.14899
31	1.14565
32	1.14428
