# Supplementary material for: Multi-omics in nasal epithelium reveals three axes of dysregulation for asthma risk in the African Diaspora populations
Source: Nat Commun. 2024 May 28;15:4546. doi: 10.1038/s41467-024-48507-7 (PMC11133339; doi:10.1038/s41467-024-48507-7)
Supplement: Supplementary file 6 — Source Data [file 41467_2024_48507_MOESM6_ESM.zip › Source Data/SourceData_Figure_2A.xlsx]

## Sheet: Module Differential Expression
module_labels	log2 FC	adjusted p-value
M6	0.315875	9.62e-16
M2	0.544884	2.39e-14
M5	-0.284058	7.63e-09
M20	-0.363033	3.41e-08
M23	-0.158461	4.56e-08
M15	-0.0622947	1.61e-05
M1	0.0657327	3.74e-05
M4	-0.130732	3.74e-05
M3	0.158839	0.000123519
M21	-0.0924265	0.000216755
M9	-0.13394	0.000246138
M24	-0.078072	0.00229159
M14	-0.0500197	0.00258434
M11	-0.0392578	0.00414954
M8	-0.0540382	0.00624841
M10	0.102391	0.0274401
M13	0.0760944	0.0556214
M7	-0.134982	0.0562809
M12	0.118557	0.0850646
M19	-0.0258982	0.109087
M18	0.0403579	0.11728
M16	0.0617449	0.12878
M17	-0.0289706	0.169262
M22	0.00746543	0.788906
Hubs selected for Module names appear in bold
Stringdb enrichment was not performed for modules that were not significantly differentially expressed
Module names are in Table 1

## Sheet: Module Cor (Edges)
from	to	Correlation
M7	M10	0.501953
M7	M12	0.624834
M3	M16	0.642632
M14	M11	0.68006
M14	M17	0.648574
M14	M19	0.792317
M14	M15	0.549329
M14	M8	0.672262
M14	M13	0.536043
M22	M9	0.700021
M22	M4	0.752892
M24	M21	0.559542
M24	M5	0.553732
M24	M17	0.598174
M24	M20	0.514364
M21	M23	0.580606
M21	M17	0.678384
M21	M4	0.698589
M23	M5	0.655673
M23	M15	0.595938
M23	M20	0.652493
M23	M4	0.531526
M5	M20	0.738503
M11	M19	0.501471
M11	M15	0.598894
M17	M8	0.692515
M16	M9	0.581227
M18	M8	0.533722
M19	M15	0.593712
M19	M8	0.671137
M19	M13	0.707418
M9	M20	0.803718
M9	M4	0.782429
M15	M8	0.653393
M10	M12	0.584907
M6	M13	0.578294
M6	M12	0.557119
M20	M4	0.640556
M13	M12	0.602478
